# Supplementary material for: Ovarian ERβ cistrome and transcriptome reveal chromatin interaction with LRH-1
Source: BMC Biol. 2023 Nov 29;21:277. doi: 10.1186/s12915-023-01773-1 (PMC10688478; doi:10.1186/s12915-023-01773-1)
Supplement: Supplementary file 3 — Additional file 3: Table S2. All ChIP ERβ-binding sites. [file 12915_2023_1773_MOESM3_ESM.xlsx]

## Sheet: ERβ ChIP sites (WT vs input)
PeakID	Chr	Start	End	Strand	Peak Score	Annotation	Distance to TSS	Gene
Merged-chr1-100683076-2	chr1	100682914	100683238	+	6.28	Intergenic	-472692	Gm20268
Merged-chr1-105892375-2	chr1	105892261	105892490	+	8.37	Intergenic	97907	Gm7160
Merged-chr1-106653706-2	chr1	106653603	106653809	+	7.2	intron (NM_009741, intron 1 of 1)	60584	Bcl2
Merged-chr1-106656860-2	chr1	106656759	106656961	+	6.255	intron (NM_009741, intron 1 of 1)	57430	Bcl2
Merged-chr1-107375332-3	chr1	107375220	107375445	+	9.07333	intron (NM_025867, intron 5 of 7)	13018	Serpinb11
Merged-chr1-112636746-3	chr1	112636631	112636855	+	9.36333	Intergenic	-771825	Dsel
Merged-chr1-112659200-3	chr1	112659076	112659342	+	6.53	Intergenic	-794291	Dsel
Merged-chr1-113800711-3	chr1	113800586	113800830	+	8.21	Intergenic	-1884429	Cntnap5a
Merged-chr1-115512625-3	chr1	115512509	115512743	+	7.60333	Intergenic	-172511	Cntnap5a
Merged-chr1-118791889-3	chr1	118791778	118791997	+	9.60667	Intergenic	-162333	Mir6346
Merged-chr1-119106315-3	chr1	119106205	119106422	+	8.56333	Intergenic	-52694	Gli2
Merged-chr1-119197498-2	chr1	119197388	119197608	+	6.48	Intergenic	-143879	Gli2
Merged-chr1-119386595-3	chr1	119386487	119386702	+	79.5333	Intergenic	35654	Inhbb
Merged-chr1-119431792-3	chr1	119431670	119431905	+	58.7667	Intergenic	-9539	Inhbb
Merged-chr1-119457630-3	chr1	119457510	119457749	+	21.0667	Intergenic	-35381	Inhbb
Merged-chr1-120231525-3	chr1	120231417	120231639	+	12.4333	intron (NM_133186, intron 4 of 4)	33752	Steap3
Merged-chr1-120261088-3	chr1	120260979	120261198	+	10.28	intron (NM_001085409, intron 2 of 5)	4192	Steap3
Merged-chr1-12121134-3	chr1	12121023	12121247	+	10.1233	Intergenic	-304851	Mir6341
Merged-chr1-12398340-3	chr1	12398214	12398460	+	14.82	Intergenic	-27649	Mir6341
Merged-chr1-124430378-3	chr1	124430266	124430503	+	8.58	Intergenic	-384825	Dpp10
Merged-chr1-12644801-2	chr1	12644692	12644911	+	14.95	Intergenic	-22762	Gm17644
Merged-chr1-127205318-2	chr1	127205209	127205428	+	18	5' UTR (NM_145128, exon 1 of 18)	332	Mgat5
Merged-chr1-127942309-3	chr1	127942191	127942424	+	14.4333	intron (NM_178690, intron 23 of 23)	73534	Rab3gap1
Merged-chr1-127945991-3	chr1	127945887	127946101	+	21.2333	Intergenic	77221	Rab3gap1
Merged-chr1-127946470-3	chr1	127946363	127946574	+	24.7	Intergenic	77695	Rab3gap1
Merged-chr1-130764397-3	chr1	130764294	130764501	+	18.2667	Intergenic	-1987	Gm28856
Merged-chr1-131196520-3	chr1	131196415	131196625	+	17.5333	intron (NM_018750, intron 2 of 5)	3665	Rassf5
Merged-chr1-131244853-3	chr1	131244725	131244980	+	11.6433	exon (NM_001313731, exon 1 of 6)	326	Rassf5
Merged-chr1-131829447-3	chr1	131829326	131829583	+	7.25667	intron (NM_173865, intron 1 of 10)	1442	Slc41a1
Merged-chr1-132114092-3	chr1	132113982	132114209	+	30.1	3' UTR (NM_008795, exon 16 of 16)	25590	Cdk18
Merged-chr1-132558318-2	chr1	132558217	132558419	+	6.595	Intergenic	-15378	Cntn2
Merged-chr1-132565277-3	chr1	132565171	132565382	+	23.1333	3' UTR (NM_001160316, exon 27 of 27)	-22336	Cntn2
Merged-chr1-13291695-3	chr1	13291580	13291820	+	7.47	intron (NM_008678, intron 1 of 22)	80729	Ncoa2
Merged-chr1-133204227-2	chr1	133204102	133204353	+	9.365	Intergenic	-41870	Plekha6
Merged-chr1-133323487-3	chr1	133323373	133323599	+	21.0667	TTS (NM_026680)	-3726	Kiss1
Merged-chr1-133362333-3	chr1	133362210	133362458	+	7.18	Intergenic	-1238	Etnk2
Merged-chr1-133682739-2	chr1	133682635	133682844	+	8.97	intron (NM_001159649, intron 5 of 5)	7277	Lax1
Merged-chr1-133692318-3	chr1	133692203	133692438	+	10.7533	Intergenic	-2212	Lax1
Merged-chr1-133698663-3	chr1	133698526	133698809	+	8.10333	Intergenic	-8559	Lax1
Merged-chr1-133745871-2	chr1	133745766	133745976	+	7.695	intron (NM_213616, intron 1 of 19)	7876	Atp2b4
Merged-chr1-133798247-2	chr1	133798140	133798354	+	8.23	Intergenic	-44500	Atp2b4
Merged-chr1-133933479-3	chr1	133933352	133933600	+	13.0667	Intergenic	-12075	Prelp
Merged-chr1-134209169-2	chr1	134209064	134209275	+	6.425	intron (NM_001291930, intron 1 of 1)	15721	Mybph
Merged-chr1-134222245-2	chr1	134222141	134222349	+	8.57	intron (NM_001291930, intron 1 of 1)	12611	Adora1
Merged-chr1-134284140-3	chr1	134284010	134284260	+	7.44	Intergenic	-5869	Myog
Merged-chr1-134699189-3	chr1	134699077	134699307	+	11.53	intron (NM_009307, intron 2 of 9)	-10108	Syt2
Merged-chr1-134755616-3	chr1	134755516	134755717	+	25.1333	Intergenic	46316	Syt2
Merged-chr1-134759861-3	chr1	134759756	134759971	+	10.6633	Intergenic	43858	Ppp1r12b
Merged-chr1-134815013-3	chr1	134814883	134815139	+	18.3667	intron (NM_001081307, intron 18 of 23)	-11290	Ppp1r12b
Merged-chr1-135005818-3	chr1	135005712	135005922	+	31.4	intron (NM_001033409, intron 6 of 17)	43252	Ube2t
Merged-chr1-135020521-3	chr1	135020406	135020631	+	15.0667	intron (NM_001033409, intron 6 of 17)	57953	Ube2t
Merged-chr1-135021190-2	chr1	135021089	135021292	+	9.57	intron (NM_001033409, intron 6 of 17)	58625	Ube2t
Merged-chr1-135129310-2	chr1	135129201	135129420	+	11.75	non-coding (NR_153383, exon 2 of 37)	3265	Ptprv
Merged-chr1-135204311-2	chr1	135204202	135204420	+	8.545	Intergenic	-36630	Gpr37l1
Merged-chr1-135237460-3	chr1	135237322	135237592	+	11.7333	Intergenic	21015	Elf3
Merged-chr1-135266229-3	chr1	135266107	135266361	+	9.57	intron (NM_001159624, intron 7 of 9)	-7762	Elf3
Merged-chr1-135531318-2	chr1	135531215	135531421	+	8.345	intron (NM_173437, intron 3 of 28)	54037	Nav1
Merged-chr1-136067786-3	chr1	136067660	136067904	+	6.45	intron (NM_001081023, intron 2 of 43)	14881	Cacna1s
Merged-chr1-13660670-2	chr1	13660542	13660799	+	11.325	promoter-TSS (NM_145381)	-161	Lactb2
Merged-chr1-136665381-3	chr1	136665277	136665488	+	10.0633	Intergenic	-18014	Gm19705
Merged-chr1-136717731-3	chr1	136717618	136717840	+	6.43	intron (NR_037986, intron 2 of 4)	21518	Platr22
Merged-chr1-137031996-2	chr1	137031876	137032116	+	11.75	Intergenic	-71548	Nr5a2
Merged-chr1-137129009-3	chr1	137128878	137129128	+	8.99333	Intergenic	-168555	Nr5a2
Merged-chr1-137142356-2	chr1	137142238	137142474	+	7.04	Intergenic	-181908	Nr5a2
Merged-chr1-137177336-3	chr1	137177234	137177440	+	21.5333	Intergenic	-216889	Nr5a2
Merged-chr1-137204482-2	chr1	137204375	137204590	+	6.7	Intergenic	-244034	Nr5a2
Merged-chr1-138254886-2	chr1	138254784	138254989	+	7.115	Intergenic	-18852	Atp6v1g3
Merged-chr1-138275994-3	chr1	138275891	138276101	+	20.8667	intron (NM_177397, intron 1 of 2)	2258	Atp6v1g3
Merged-chr1-138518947-3	chr1	138518831	138519064	+	7.93333	intron (NM_021605, intron 5 of 9)	100810	Nek7
Merged-chr1-13860261-3	chr1	13860150	13860370	+	6.78	Intergenic	-73331	Gm5523
Merged-chr1-139209982-2	chr1	139209857	139210108	+	10.045	intron (NM_133239, intron 11 of 11)	167094	Crb1
Merged-chr1-139239651-3	chr1	139239545	139239755	+	14.2333	intron (NM_133239, intron 8 of 11)	137426	Crb1
Merged-chr1-139258804-2	chr1	139258693	139258915	+	10.095	intron (NM_133239, intron 5 of 11)	118272	Crb1
Merged-chr1-140275854-3	chr1	140275746	140275970	+	9.76667	intron (NM_001081027, intron 1 of 27)	29601	Kcnt2
Merged-chr1-140379008-3	chr1	140378893	140379120	+	13.04	intron (NM_001081027, intron 7 of 27)	132749	Kcnt2
Merged-chr1-143356014-3	chr1	143355905	143356129	+	31.1	Intergenic	-284680	B3galt2
Merged-chr1-143467314-3	chr1	143467206	143467419	+	45.1667	Intergenic	-173385	B3galt2
Merged-chr1-144175124-3	chr1	144175015	144175232	+	9.03333	intron (NM_153171, intron 2 of 5)	2249	Rgs13
Merged-chr1-144175778-3	chr1	144175672	144175885	+	10.04	intron (NM_153171, intron 2 of 5)	1594	Rgs13
Merged-chr1-151258203-2	chr1	151258099	151258307	+	6.82	Intergenic	-86283	Ivns1abp
Merged-chr1-151315548-3	chr1	151315428	151315673	+	20.5333	Intergenic	-28936	Ivns1abp
Merged-chr1-151975183-3	chr1	151975038	151975329	+	6.68667	intron (NM_197990, intron 3 of 5)	115137	1700025G04Rik
Merged-chr1-152395285-3	chr1	152395178	152395395	+	8.40667	Intergenic	-4581	Colgalt2
Merged-chr1-152417405-3	chr1	152417284	152417518	+	10.8667	intron (NM_177756, intron 1 of 11)	17534	Colgalt2
Merged-chr1-155348740-3	chr1	155348629	155348849	+	12.6333	intron (NM_011273, intron 2 of 14)	68705	Xpr1
Merged-chr1-155528083-2	chr1	155527979	155528188	+	10.75	promoter-TSS (NR_132128)	-972	Gm5532
Merged-chr1-155613978-3	chr1	155613863	155614099	+	11.6867	intron (NM_028250, intron 4 of 7)	55861	Acbd6
Merged-chr1-156036520-3	chr1	156036404	156036634	+	32.1333	promoter-TSS (NM_001160018)	-39	Tor1aip1
Merged-chr1-156084665-3	chr1	156084564	156084768	+	44.3	intron (NM_177838, intron 2 of 4)	43805	Tor1aip2
Merged-chr1-156220530-2	chr1	156220418	156220643	+	6.025	Intergenic	-15504	Fam163a
Merged-chr1-156231209-3	chr1	156231102	156231316	+	13.6667	Intergenic	-26183	Fam163a
Merged-chr1-156420749-3	chr1	156420646	156420851	+	33.3333	intron (NM_001346967, intron 1 of 25)	167	Axdnd1
Merged-chr1-156520338-3	chr1	156520225	156520460	+	7.57333	Intergenic	-38445	Abl2
Merged-chr1-156906680-3	chr1	156906565	156906799	+	19.2	intron (NM_001357391, intron 2 of 19)	32705	Ralgps2
Merged-chr1-156967690-3	chr1	156967577	156967807	+	20.6333	Intergenic	-28066	Ralgps2
Merged-chr1-157024185-3	chr1	157024080	157024288	+	26.7333	Intergenic	84466	Tex35
Merged-chr1-158055167-3	chr1	158055057	158055273	+	6.38333	Intergenic	301095	Brinp2
Merged-chr1-158441596-2	chr1	158441490	158441702	+	8.6	intron (NM_007495, intron 1 of 22)	-64029	Mir488
Merged-chr1-158489626-3	chr1	158489518	158489740	+	10.2433	intron (NM_007495, intron 2 of 22)	-15996	Mir488
Merged-chr1-158902655-3	chr1	158902544	158902765	+	8.31333	intron (NM_001085376, intron 2 of 21)	54784	Pappa2
Merged-chr1-159901249-3	chr1	159901113	159901381	+	7.92	intron (NM_022312, intron 18 of 22)	-143133	4930523C07Rik
Merged-chr1-160331990-2	chr1	160331887	160332094	+	6.385	intron (NM_001038621, intron 2 of 8)	19581	Rabgap1l
Merged-chr1-160812823-2	chr1	160812653	160812993	+	6.565	Intergenic	-19885	Rabgap1l
Merged-chr1-160839207-3	chr1	160839083	160839338	+	7.63667	Intergenic	-46272	Rabgap1l
Merged-chr1-160910350-3	chr1	160910247	160910456	+	10.1733	intron (NM_001024952, intron 1 of 19)	3940	Rc3h1
Merged-chr1-161039909-2	chr1	161039789	161040030	+	8.47	TTS (NM_172644)	1817	Snord47
Merged-chr1-162624274-2	chr1	162624148	162624400	+	7.465	Intergenic	-14876	Myoc
Merged-chr1-162660068-3	chr1	162659966	162660171	+	15.7667	Intergenic	-1849	Myocos
Merged-chr1-163285381-2	chr1	163285280	163285482	+	6.99	intron (NM_001025570, intron 1 of 2)	28269	Prrx1
Merged-chr1-163703260-3	chr1	163703145	163703385	+	7.57333	exon (NM_001143956, exon 4 of 4)	21967	Mettl11b
Merged-chr1-164199702-3	chr1	164199586	164199811	+	8.83333	intron (NM_007976, intron 15 of 24)	-47481	Gm16548
Merged-chr1-164247980-3	chr1	164247854	164248100	+	11.41	Intergenic	-1069	Slc19a2
Merged-chr1-165611586-2	chr1	165611462	165611710	+	10.665	intron (NM_001083897, intron 1 of 5)	22955	Mpzl1
Merged-chr1-166059933-3	chr1	166059814	166060049	+	8.78	Intergenic	-57297	Pou2f1
Merged-chr1-167231237-3	chr1	167231113	167231355	+	15.6667	intron (NM_030724, intron 4 of 6)	53893	Uck2
Merged-chr1-168190004-2	chr1	168189893	168190115	+	8.485	intron (NM_183355, intron 6 of 8)	242165	Pbx1
Merged-chr1-168243958-3	chr1	168243852	168244068	+	66.9	intron (NM_183355, intron 2 of 8)	188209	Pbx1
Merged-chr1-169387248-3	chr1	169387128	169387364	+	11.1333	Intergenic	144218	Nuf2
Merged-chr1-169395870-3	chr1	169395758	169395978	+	19.7	Intergenic	135596	Nuf2
Merged-chr1-169940688-2	chr1	169940585	169940791	+	7.34	Intergenic	10769	Ccdc190
Merged-chr1-16999688-2	chr1	16999560	16999816	+	6.905	intron (NM_020604, intron 4 of 4)	98201	Jph1
Merged-chr1-170538827-3	chr1	170538719	170538933	+	17.1	intron (NM_001109985, intron 1 of 9)	18284	Nos1ap
Merged-chr1-170927084-3	chr1	170926965	170927201	+	11.4967	intron (NM_001160215, intron 1 of 4)	500	Fcrla
Merged-chr1-171102726-2	chr1	171102617	171102835	+	10.42	Intergenic	-18935	Cfap126
Merged-chr1-171189539-2	chr1	171189428	171189650	+	7.36	intron (NM_025557, intron 1 of 2)	6729	Pcp4l1
Merged-chr1-171196239-3	chr1	171196135	171196344	+	19.2667	promoter-TSS (NM_025557)	29	Pcp4l1
Merged-chr1-171240518-3	chr1	171240408	171240631	+	23.9	intron (NM_153064, intron 3 of 12)	-6170	Fcer1g
Merged-chr1-171329006-2	chr1	171328896	171329116	+	15.5	promoter-TSS (NM_011615)	105	Dedd
Merged-chr1-172563248-3	chr1	172563142	172563352	+	17.7333	non-coding (NR_027644, exon 6 of 6)	3341	Vsig8
Merged-chr1-173753283-3	chr1	173753167	173753392	+	9.48	intron (NM_008329, intron 5 of 8)	-11470	Ifi207
Merged-chr1-174772030-2	chr1	174771928	174772133	+	7.16	intron (NM_019445, intron 15 of 17)	149789	Grem2
Merged-chr1-174826763-3	chr1	174826662	174826866	+	18.7667	Intergenic	95055	Grem2
Merged-chr1-175530073-3	chr1	175529959	175530185	+	23.7667	Intergenic	-37527	Rgs7
Merged-chr1-175642697-3	chr1	175642588	175642802	+	14.55	intron (NM_133809, intron 4 of 14)	10502	Kmo
Merged-chr1-178641089-3	chr1	178640968	178641207	+	21.6333	intron (NM_001161665, intron 2 of 14)	111962	Kif26b
Merged-chr1-179207347-3	chr1	179207235	179207454	+	8.78333	intron (NM_027188, intron 5 of 11)	310697	Smyd3
Merged-chr1-179444670-3	chr1	179444562	179444776	+	6.23333	intron (NM_027188, intron 1 of 11)	73372	Smyd3
Merged-chr1-180176076-3	chr1	180175960	180176187	+	13.0667	intron (NM_001359269, intron 3 of 13)	17412	Coq8a
Merged-chr1-180210321-3	chr1	180210216	180210426	+	19.1	Intergenic	-14301	Coq8a
Merged-chr1-180245970-2	chr1	180245861	180246080	+	10.365	promoter-TSS (NM_011183)	-20	Psen2
Merged-chr1-180250676-3	chr1	180250554	180250795	+	6.04667	intron (NM_001128605, intron 1 of 10)	-4724	Psen2
Merged-chr1-180343710-2	chr1	180343606	180343815	+	17	intron (NM_001081175, intron 2 of 7)	-13161	Gm5069
Merged-chr1-180352448-2	chr1	180352333	180352564	+	7.16	intron (NM_001081175, intron 2 of 7)	-21899	Gm5069
Merged-chr1-180357978-2	chr1	180357865	180358091	+	10.815	intron (NM_001081175, intron 2 of 7)	-27429	Gm5069
Merged-chr1-180384656-3	chr1	180384546	180384765	+	13.5667	intron (NM_001081175, intron 2 of 7)	-54106	Gm5069
Merged-chr1-180814028-3	chr1	180813914	180814150	+	17.7333	promoter-TSS (NM_008210)	-427	H3f3a
Merged-chr1-180995533-3	chr1	180995433	180995635	+	27.7	intron (NM_010145, intron 4 of 8)	22035	Ephx1
Merged-chr1-181144273-2	chr1	181144158	181144388	+	13.7	promoter-TSS (NM_026171)	-69	Nvl
Merged-chr1-181511491-3	chr1	181511386	181511595	+	10.16	promoter-TSS (NM_207280)	-39	Ccdc121
Merged-chr1-182021313-3	chr1	182021208	182021423	+	11.5967	Intergenic	-1335	Enah
Merged-chr1-182022143-2	chr1	182022026	182022261	+	6.025	Intergenic	-2163	Enah
Merged-chr1-182099223-3	chr1	182099117	182099332	+	31.9667	Intergenic	-25513	Srp9
Merged-chr1-182134001-3	chr1	182133879	182134118	+	16.17	Intergenic	9261	Srp9
Merged-chr1-182501080-3	chr1	182500973	182501185	+	18.02	intron (NM_009794, intron 2 of 20)	16531	Capn2
Merged-chr1-182563860-2	chr1	182563754	182563966	+	9.895	Intergenic	-1147	Capn8
Merged-chr1-182669061-3	chr1	182668955	182669172	+	20.3333	Intergenic	80117	Ccdc185
Merged-chr1-182754752-2	chr1	182754641	182754864	+	5.59	Intergenic	-5572	Ccdc185
Merged-chr1-183655901-3	chr1	183655783	183656028	+	10.14	Intergenic	-93072	Gm34068
Merged-chr1-183680869-3	chr1	183680752	183680981	+	7.84667	Intergenic	-68111	Gm34068
Merged-chr1-184171020-2	chr1	184170906	184171135	+	5.95	Intergenic	136639	Dusp10
Merged-chr1-184868201-3	chr1	184868092	184868309	+	14.5333	Intergenic	14836	C130074G19Rik
Merged-chr1-184987188-3	chr1	184987076	184987300	+	56.4	intron (NM_145515, intron 1 of 17)	12361	Mark1
Merged-chr1-185067874-3	chr1	185067762	185067981	+	165.667	Intergenic	-68322	Mark1
Merged-chr1-186482331-2	chr1	186482215	186482448	+	7.125	Intergenic	76350	A730004F24Rik
Merged-chr1-186715132-3	chr1	186715025	186715241	+	17.6667	Intergenic	-9144	Tgfb2
Merged-chr1-187277544-3	chr1	187277411	187277679	+	17.2933	intron (NM_001357646, intron 5 of 7)	61802	Gpatch2
Merged-chr1-187609265-2	chr1	187609148	187609382	+	8.18	intron (NM_001243792, intron 1 of 7)	259	Esrrg
Merged-chr1-188118190-3	chr1	188118082	188118295	+	16.6333	intron (NM_001357536, intron 4 of 7)	-109198	9330162B11Rik
Merged-chr1-188222578-3	chr1	188222470	188222683	+	34.1333	Intergenic	-40262	Ush2a
Merged-chr1-188409241-3	chr1	188409138	188409347	+	37.9	intron (NM_021408, intron 12 of 70)	146404	Ush2a
Merged-chr1-189080070-2	chr1	189079968	189080173	+	5.55	Intergenic	-72230	Kctd3
Merged-chr1-189154545-3	chr1	189154437	189154654	+	14.5667	Intergenic	-146705	Kctd3
Merged-chr1-189177075-3	chr1	189176962	189177199	+	7.65	Intergenic	166273	Kcnk2
Merged-chr1-189188056-3	chr1	189187943	189188167	+	12.5467	Intergenic	155298	Kcnk2
Merged-chr1-189430671-3	chr1	189430567	189430775	+	19.4	Intergenic	-28398	Kcnk2
Merged-chr1-189599817-3	chr1	189599704	189599933	+	20.6667	Intergenic	88268	Cenpf
Merged-chr1-189752935-2	chr1	189752820	189753051	+	6.595	intron (NM_008976, intron 1 of 18)	24667	Ptpn14
Merged-chr1-189778468-2	chr1	189778349	189778588	+	6.62	intron (NM_008976, intron 1 of 18)	50200	Ptpn14
Merged-chr1-190439012-3	chr1	190438888	190439126	+	10.47	Intergenic	35359	Gm29678
Merged-chr1-190694913-2	chr1	190694790	190695036	+	9.035	Intergenic	216857	Rps6kc1
Merged-chr1-190822109-2	chr1	190822009	190822210	+	5.345	intron (NM_178775, intron 8 of 14)	89661	Rps6kc1
Merged-chr1-191182566-3	chr1	191182461	191182671	+	25.1333	intron (NM_007498, intron 1 of 3)	767	Atf3
Merged-chr1-191318882-2	chr1	191318742	191319022	+	8.35	promoter-TSS (NM_025424)	-764	Nenf
Merged-chr1-191646038-3	chr1	191645929	191646146	+	22.4667	Intergenic	70401	Ints7
Merged-chr1-191717970-2	chr1	191717836	191718105	+	9.425	promoter-TSS (NM_172266)	-54	Lpgat1
Merged-chr1-191754390-3	chr1	191754281	191754508	+	11.0933	intron (NM_001134829, intron 3 of 7)	35999	Lpgat1
Merged-chr1-191839522-2	chr1	191839411	191839634	+	9.025	Intergenic	18049	Nek2
Merged-chr1-191991289-3	chr1	191991176	191991400	+	12.3467	Intergenic	7346	Mir3473c
Merged-chr1-193832583-3	chr1	193832454	193832710	+	7.45	Intergenic	-325052	Mir205
Merged-chr1-193836581-3	chr1	193836464	193836696	+	6	Intergenic	-329050	Mir205
Merged-chr1-193862776-3	chr1	193862654	193862904	+	10.5033	Intergenic	-355249	Mir205
Merged-chr1-193870964-3	chr1	193870856	193871070	+	14.2333	Intergenic	351796	4930503O07Rik
Merged-chr1-194426295-2	chr1	194426180	194426411	+	6.085	Intergenic	-193534	Plxna2
Merged-chr1-194482571-3	chr1	194482470	194482673	+	13.2667	Intergenic	-137258	Plxna2
Merged-chr1-194930016-3	chr1	194929888	194930135	+	8.27	Intergenic	-8810	Cd34
Merged-chr1-195312607-3	chr1	195312480	195312723	+	7.95333	Intergenic	-135886	Cr2
Merged-chr1-21052064-3	chr1	21051954	21052176	+	10.4967	intron (NM_177409, intron 1 of 10)	27160	Tram2
Merged-chr1-21052901-3	chr1	21052801	21053002	+	9.77333	intron (NM_177409, intron 1 of 10)	26324	Tram2
Merged-chr1-21069022-3	chr1	21068911	21069129	+	11	intron (NM_177409, intron 1 of 10)	10205	Tram2
Merged-chr1-21101225-3	chr1	21101117	21101334	+	18.1667	Intergenic	-22000	Tram2
Merged-chr1-21102774-3	chr1	21102665	21102881	+	29.6333	Intergenic	-23548	Tram2
Merged-chr1-21451672-3	chr1	21451558	21451785	+	20.1	intron (NM_023872, intron 10 of 13)	68115	Khdc1b
Merged-chr1-21456940-3	chr1	21456821	21457058	+	10.4767	intron (NM_023872, intron 10 of 13)	73383	Khdc1b
Merged-chr1-21652530-2	chr1	21652398	21652663	+	6.395	intron (NM_023872, intron 1 of 13)	268974	Khdc1b
Merged-chr1-22627460-3	chr1	22627316	22627598	+	7.42	intron (NM_001012625, intron 3 of 26)	178546	Rims1
Merged-chr1-23931504-3	chr1	23931397	23931615	+	6.63	Intergenic	-9125	Smap1
Merged-chr1-24378642-3	chr1	24378527	24378755	+	15.1	intron (NM_007733, intron 15 of 50)	183438	Col9a1
Merged-chr1-32902287-3	chr1	32902171	32902399	+	9.33333	Intergenic	-354992	Gm5415
Merged-chr1-32920400-3	chr1	32920246	32920550	+	5.81667	Intergenic	-373105	Gm5415
Merged-chr1-33541880-2	chr1	33541774	33541986	+	8.235	intron (NM_008922, intron 7 of 13)	127914	Prim2
Merged-chr1-34097042-3	chr1	34096932	34097158	+	17.3	intron (NM_001276764, intron 5 of 102)	-20314	Mir6896
Merged-chr1-34106757-2	chr1	34106651	34106864	+	8.8	intron (NM_001276764, intron 5 of 102)	-10602	Mir6896
Merged-chr1-34246514-3	chr1	34246411	34246616	+	27.3667	intron (NM_001276764, intron 62 of 102)	86183	Dst
Merged-chr1-34325696-2	chr1	34325592	34325801	+	6.535	Intergenic	107503	Mir5103
Merged-chr1-36920258-3	chr1	36920152	36920367	+	13.6	intron (NM_018872, intron 1 of 40)	19268	Tmem131
Merged-chr1-38241962-3	chr1	38241857	38242072	+	92.4	intron (NM_001290814, intron 10 of 21)	109881	Gm5099
Merged-chr1-38399348-3	chr1	38399240	38399456	+	14.52	intron (NM_001290814, intron 5 of 21)	227896	Aff3
Merged-chr1-38532777-3	chr1	38532658	38532888	+	11.42	intron (NM_001290814, intron 4 of 21)	94471	Aff3
Merged-chr1-38591473-2	chr1	38591353	38591593	+	7.95	intron (NM_001290814, intron 1 of 21)	35771	Aff3
Merged-chr1-38615937-3	chr1	38615817	38616052	+	18.3667	intron (NM_001290814, intron 1 of 21)	11310	Aff3
Merged-chr1-38881596-3	chr1	38881444	38881734	+	7.71667	intron (NM_145142, intron 3 of 6)	16571	Chst10
Merged-chr1-39086451-3	chr1	39086333	39086565	+	10.0867	Intergenic	98635	Pdcl3
Merged-chr1-39418044-2	chr1	39417936	39418152	+	15.75	intron (NM_018775, intron 2 of 19)	50193	Rpl31
Merged-chr1-39474664-2	chr1	39474563	39474766	+	6.51	intron (NM_001357521, intron 1 of 19)	4083	Tbc1d8
Merged-chr1-39571383-2	chr1	39571242	39571525	+	5.875	intron (NM_001033135, intron 1 of 6)	5964	Rnf149
Merged-chr1-39759429-2	chr1	39759318	39759541	+	6.275	Intergenic	-38440	Rfx8
Merged-chr1-39845908-2	chr1	39845798	39846018	+	6.26	intron (NR_040465, intron 1 of 4)	1422	1700066B17Rik
Merged-chr1-39863179-2	chr1	39863071	39863288	+	6.795	Intergenic	-15849	1700066B17Rik
Merged-chr1-39890015-3	chr1	39889892	39890151	+	10.3233	Intergenic	-10892	Map4k4
Merged-chr1-40681483-3	chr1	40681376	40681595	+	10.5433	promoter-TSS (NM_001033289)	-227	Slc9a2
Merged-chr1-40829573-3	chr1	40829439	40829711	+	12.8667	intron (NM_001081198, intron 3 of 4)	23974	Tmem182
Merged-chr1-42491877-2	chr1	42491755	42492000	+	5.885	Intergenic	202948	Pantr1
Merged-chr1-43474611-2	chr1	43474504	43474719	+	7.675	intron (NM_010879, intron 1 of 4)	28860	Nck2
Merged-chr1-44159484-3	chr1	44159370	44159593	+	22.8333	intron (NM_011729, intron 4 of 14)	11737	Ercc5
Merged-chr1-44951247-2	chr1	44951140	44951354	+	16.89	Intergenic	-206298	4930521E06Rik
Merged-chr1-50778367-3	chr1	50778258	50778472	+	7.85333	Intergenic	-149158	Tmeff2
Merged-chr1-51835985-3	chr1	51835856	51836108	+	24.3	intron (NM_010863, intron 3 of 29)	79996	Myo1b
Merged-chr1-52280154-3	chr1	52280052	52280257	+	69.0667	Intergenic	-46922	Gls
Merged-chr1-53708490-2	chr1	53708381	53708599	+	6.195	Intergenic	-1706	Dnah7a
Merged-chr1-54121527-3	chr1	54121423	54121634	+	8.64333	intron (NM_001001883, intron 1 of 28)	73506	Hecw2
Merged-chr1-55052325-2	chr1	55052214	55052436	+	16.15	promoter-TSS (NM_026424)	-445	Coq10b
Merged-chr1-58265689-3	chr1	58265586	58265793	+	8.73333	intron (NM_023631, intron 33 of 34)	-12637	Aox2
Merged-chr1-58298582-2	chr1	58298410	58298754	+	8.09	intron (NM_001008419, intron 10 of 35)	20256	Aox2
Merged-chr1-58307426-3	chr1	58307321	58307529	+	34.8667	exon (NM_001008419, exon 16 of 36)	29099	Aox2
Merged-chr1-58374455-3	chr1	58374343	58374573	+	8.87667	intron (NM_001008419, intron 34 of 35)	-18678	Bzw1
Merged-chr1-58458812-3	chr1	58458695	58458924	+	10.3667	intron (NM_022988, intron 6 of 6)	-13323	Ppil3
Merged-chr1-58945710-3	chr1	58945597	58945822	+	22.6	intron (NM_172406, intron 2 of 15)	27773	Trak2
Merged-chr1-58973673-2	chr1	58973567	58973780	+	12.12	promoter-TSS (NM_172406)	151	Stradb
Merged-chr1-59752674-2	chr1	59752539	59752809	+	7.33	Intergenic	-11605	Bmpr2
Merged-chr1-59804541-2	chr1	59804424	59804658	+	9.265	intron (NM_007561, intron 1 of 12)	40262	Bmpr2
Merged-chr1-59870371-3	chr1	59870269	59870472	+	14.9333	exon (NM_007561, exon 13 of 13)	-42636	Fam117b
Merged-chr1-59878415-3	chr1	59878306	59878532	+	11.85	TTS (NM_007561)	-34587	Fam117b
Merged-chr1-59881683-3	chr1	59881539	59881813	+	12.4067	Intergenic	-31330	Fam117b
Merged-chr1-60566812-3	chr1	60566702	60566929	+	11.7067	promoter-TSS (NM_001045513)	-50	Raph1
Merged-chr1-6214461-2	chr1	6214347	6214576	+	8.325	promoter-TSS (NM_009826)	-201	Rb1cc1
Merged-chr1-62725337-3	chr1	62725235	62725438	+	12.8	intron (NM_001077404, intron 2 of 16)	22019	Nrp2
Merged-chr1-62729635-3	chr1	62729524	62729747	+	24.2	intron (NM_001077404, intron 2 of 16)	26318	Nrp2
Merged-chr1-63176654-3	chr1	63176535	63176768	+	38.9667	promoter-TSS (NM_018796)	171	Ndufs1
Merged-chr1-64520099-3	chr1	64519994	64520204	+	23.1667	Intergenic	-12705	Creb1
Merged-chr1-64550274-2	chr1	64550171	64550378	+	5.79	intron (NM_001037726, intron 1 of 6)	17470	Creb1
Merged-chr1-64793113-3	chr1	64793004	64793219	+	8.31667	3' UTR (NM_001039493, exon 8 of 8)	-55361	Fzd5
Merged-chr1-65032930-2	chr1	65032804	65033056	+	6.195	promoter-TSS (NM_001310617)	-171	Akr1cl
Merged-chr1-65040990-3	chr1	65040887	65041096	+	161.1	Intergenic	-8232	Akr1cl
Merged-chr1-65043666-3	chr1	65043543	65043788	+	24.2	Intergenic	7498	Cryge
Merged-chr1-72012983-3	chr1	72012871	72013091	+	10.3567	Intergenic	-7786	4933417E11Rik
Merged-chr1-72144572-2	chr1	72144465	72144679	+	10.315	Intergenic	67735	Mreg
Merged-chr1-72465161-3	chr1	72465056	72465270	+	10.1333	intron (NM_001045533, intron 1 of 3)	71401	March4
Merged-chr1-72590869-3	chr1	72590761	72590985	+	10.77	intron (NM_018817, intron 3 of 16)	7622	Smarcal1
Merged-chr1-72600053-3	chr1	72599944	72600170	+	18.5	intron (NM_018817, intron 8 of 16)	16806	Smarcal1
Merged-chr1-72955816-2	chr1	72955713	72955920	+	7.445	Intergenic	60083	Tnp1
Merged-chr1-73175401-3	chr1	73175290	73175510	+	33.5667	Intergenic	150814	1700027A15Rik
Merged-chr1-73337552-3	chr1	73337435	73337663	+	10.7767	Intergenic	-61419	D530049I02Rik
Merged-chr1-73619832-3	chr1	73619707	73619950	+	7.84	intron (NR_045311, intron 8 of 8)	-212259	Pinc
Merged-chr1-73672500-3	chr1	73672382	73672612	+	27	intron (NR_045311, intron 7 of 8)	183078	Mir6351
Merged-chr1-73744107-2	chr1	73743983	73744231	+	9	intron (NR_045311, intron 6 of 8)	111468	Mir6351
Merged-chr1-74008668-2	chr1	74008556	74008781	+	5.83	intron (NM_001289895, intron 4 of 32)	115779	Tns1
Merged-chr1-74027553-3	chr1	74027441	74027665	+	15.9	intron (NM_001289895, intron 3 of 32)	96894	Tns1
Merged-chr1-74163738-3	chr1	74163612	74163857	+	14.4667	Intergenic	9740	Cxcr2
Merged-chr1-74779192-2	chr1	74779083	74779301	+	5.815	intron (NM_009526, intron 1 of 3)	7300	Wnt6
Merged-chr1-74977119-3	chr1	74977014	74977223	+	58.4	intron (NM_029342, intron 2 of 4)	-25446	Ihh
Merged-chr1-75025134-2	chr1	75024991	75025277	+	6.225	intron (NM_029342, intron 2 of 4)	21505	Nhej1
Merged-chr1-75180197-3	chr1	75180080	75180315	+	14.6333	TTS (NM_001288612)	195	Abcb6
Merged-chr1-75448403-3	chr1	75448299	75448507	+	12.19	Intergenic	-2107	Asic4
Merged-chr1-75507079-3	chr1	75506974	75507188	+	11.68	promoter-TSS (NM_178884)	4	Inha
Merged-chr1-75517132-2	chr1	75517020	75517244	+	11.08	Intergenic	-4397	Stk11ip
Merged-chr1-75519323-3	chr1	75519222	75519424	+	53.7667	Intergenic	-2206	Stk11ip
Merged-chr1-7649624-2	chr1	7649516	7649732	+	11.55	Intergenic	560704	Pcmtd1
Merged-chr1-7652554-2	chr1	7652446	7652663	+	6.085	Intergenic	563634	Pcmtd1
Merged-chr1-76535616-3	chr1	76535494	76535727	+	14.8333	Intergenic	26050	Mir6343
Merged-chr1-76658364-3	chr1	76658239	76658490	+	5.54333	Intergenic	148804	Mir6343
Merged-chr1-78355379-3	chr1	78355240	78355508	+	14.2667	intron (NM_001004173, intron 1 of 4)	45028	Sgpp2
Merged-chr1-78357858-3	chr1	78357753	78357963	+	9.09	intron (NM_001004173, intron 1 of 4)	47512	Sgpp2
Merged-chr1-78388203-3	chr1	78388095	78388315	+	19.3333	intron (NM_001004173, intron 2 of 4)	77859	Sgpp2
Merged-chr1-78568392-3	chr1	78568289	78568498	+	8.36	Intergenic	57333	Mogat1
Merged-chr1-78734387-3	chr1	78734268	78734503	+	9.19667	Intergenic	75945	Utp14b
Merged-chr1-78795521-3	chr1	78795403	78795647	+	12.5667	intron (NR_151519, intron 3 of 3)	-21386	Kcne4
Merged-chr1-79860479-3	chr1	79860315	79860651	+	6.50333	Intergenic	-1818	Serpine2
Merged-chr1-80775513-2	chr1	80775406	80775620	+	5.96	Intergenic	-16960	Dock10
Merged-chr1-81483051-3	chr1	81482941	81483156	+	17.1333	Intergenic	405641	Nyap2
Merged-chr1-81785018-3	chr1	81784887	81785150	+	6.93	Intergenic	-346898	Mir6344
Merged-chr1-81897364-3	chr1	81897262	81897470	+	42.8	Intergenic	-234550	Mir6344
Merged-chr1-82180533-3	chr1	82180411	82180667	+	9.44	Intergenic	48623	Mir6344
Merged-chr1-82239628-2	chr1	82239510	82239746	+	7.075	intron (NM_010570, intron 1 of 1)	51811	Irs1
Merged-chr1-82284160-2	chr1	82284052	82284268	+	10.095	intron (NM_010570, intron 1 of 1)	7279	Irs1
Merged-chr1-84273437-2	chr1	84273319	84273555	+	7.755	intron (NM_001003948, intron 1 of 2)	11208	Pid1
Merged-chr1-85779201-2	chr1	85779095	85779307	+	5.575	intron (NR_108086, intron 2 of 3)	3930	9930111H07Rik
Merged-chr1-85888285-3	chr1	85888170	85888394	+	7.25667	Intergenic	-6228	Itm2c
Merged-chr1-85990701-2	chr1	85990601	85990802	+	5.885	Intergenic	-29646	Gpr55
Merged-chr1-86719540-3	chr1	86719440	86719641	+	21.1667	intron (NM_001172157, intron 1 of 21)	15736	Dis3l2
Merged-chr1-86758265-3	chr1	86758153	86758386	+	16.6	intron (NM_001172157, intron 4 of 21)	54465	Dis3l2
Merged-chr1-86857275-3	chr1	86857164	86857397	+	5.33	exon (NM_153530, exon 8 of 21)	153476	Dis3l2
Merged-chr1-87032758-3	chr1	87032618	87032911	+	8.24667	intron (NM_001172157, intron 15 of 21)	57164	Alppl2
Merged-chr1-87164581-3	chr1	87164475	87164685	+	18.1667	Intergenic	-8224	Ecel1
Merged-chr1-87364970-3	chr1	87364860	87365082	+	25.2667	intron (NM_146112, intron 4 of 28)	29758	Kcnj13
Merged-chr1-87892784-3	chr1	87892677	87892895	+	32.9667	intron (NM_177646, intron 3 of 29)	-38487	Gm19582
Merged-chr1-88264330-3	chr1	88264184	88264461	+	26.6333	TTS (NM_172505)	5086	6430706D22Rik
Merged-chr1-88591456-3	chr1	88591348	88591566	+	19.6	Intergenic	39940	Gm19589
Merged-chr1-88876601-2	chr1	88876495	88876708	+	6.92	Intergenic	121711	Platr5
Merged-chr1-89012970-2	chr1	89012808	89013133	+	7.585	Intergenic	-3143	1700067G17Rik
Merged-chr1-89133746-3	chr1	89133636	89133853	+	7.35	intron (NM_133816, intron 2 of 5)	63329	Sh3bp4
Merged-chr1-8924293-3	chr1	8924181	8924416	+	8.05333	intron (NM_027671, intron 3 of 20)	375579	Sntg1
Merged-chr1-89842712-3	chr1	89842583	89842833	+	7.11	intron (NM_001037136, intron 14 of 16)	88468	Gbx2
Merged-chr1-90233865-2	chr1	90233753	90233978	+	7.715	Intergenic	29885	Ackr3
Merged-chr1-90245727-2	chr1	90245613	90245842	+	8.545	Intergenic	41747	Ackr3
Merged-chr1-90258491-3	chr1	90258382	90258603	+	24.6333	Intergenic	54512	Ackr3
Merged-chr1-90648756-2	chr1	90648644	90648869	+	7.15	Intergenic	45331	Cops8
Merged-chr1-90738512-2	chr1	90738406	90738618	+	6.13	Intergenic	105459	Col6a3
Merged-chr1-90758423-3	chr1	90758314	90758531	+	11.7667	Intergenic	85549	Col6a3
Merged-chr1-90770181-3	chr1	90770072	90770298	+	19.8	intron (NM_001243009, intron 39 of 40)	73786	Col6a3
Merged-chr1-90973212-2	chr1	90973094	90973330	+	6.27	Intergenic	-3592	Rab17
Merged-chr1-91031852-2	chr1	91031724	91031981	+	8.145	intron (NM_001111312, intron 1 of 12)	-21592	Lrrfip1
Merged-chr1-91484279-3	chr1	91484151	91484414	+	7.19333	Intergenic	-10386	Traf3ip1
Merged-chr1-91578392-3	chr1	91578270	91578507	+	9.08667	Intergenic	37308	Asb1
Merged-chr1-91829175-3	chr1	91829060	91829295	+	7.33	intron (NM_007855, intron 1 of 1)	27716	Twist2
Merged-chr1-91861824-3	chr1	91861716	91861933	+	8.4	Intergenic	60363	Twist2
Merged-chr1-91922327-3	chr1	91922212	91922445	+	6.70667	Intergenic	120867	Twist2
Merged-chr1-91929323-2	chr1	91929199	91929448	+	6.565	3' UTR (NM_207225, exon 27 of 27)	127862	Twist2
Merged-chr1-92078113-3	chr1	92078002	92078227	+	15.7333	intron (NM_207225, intron 2 of 26)	102227	Hdac4
Merged-chr1-92184354-3	chr1	92184253	92184457	+	58.0667	Intergenic	-4014	Hdac4
Merged-chr1-92243008-3	chr1	92242881	92243129	+	7.83	Intergenic	-62664	Hdac4
Merged-chr1-92343332-3	chr1	92343221	92343453	+	7.26	Intergenic	121205	Mir6900
Merged-chr1-93007526-3	chr1	93007336	93007710	+	9.17667	intron (NM_001159658, intron 1 of 2)	1189	Aqp12
Merged-chr1-93012393-3	chr1	93012275	93012515	+	9.86333	TTS (NM_177587)	6061	Aqp12
Merged-chr1-93063867-3	chr1	93063754	93063983	+	14.3	intron (NM_001294150, intron 14 of 46)	18612	Kif1a
Merged-chr1-93176121-3	chr1	93175982	93176252	+	23.8667	intron (NM_001310428, intron 1 of 31)	7694	Crocc2
Merged-chr1-93229722-3	chr1	93229611	93229833	+	27.6667	3' UTR (NM_001310428, exon 32 of 32)	-6175	Sned1
Merged-chr1-93432296-3	chr1	93432181	93432416	+	9.76333	intron (NM_001357556, intron 5 of 27)	13403	Hdlbp
Merged-chr1-93693846-2	chr1	93693716	93693977	+	10.07	intron (NM_016778, intron 3 of 4)	8271	Bok
Merged-chr1-97879515-2	chr1	97879383	97879647	+	5.79	intron (NM_001357127, intron 14 of 25)	109343	Gin1
Merged-chr1-9968189-3	chr1	9968068	9968311	+	14.3333	promoter-TSS (NM_001285425)	-704	Tcf24
Merged-chr10-105402150-3	chr10	105402039	105402258	+	16.9667	intron (NM_177368, intron 2 of 11)	172331	Tmtc2
Merged-chr10-105409413-3	chr10	105409311	105409514	+	29.8667	intron (NM_177368, intron 2 of 11)	165067	Tmtc2
Merged-chr10-105522338-3	chr10	105522210	105522459	+	11.3467	intron (NM_177368, intron 1 of 11)	52145	Tmtc2
Merged-chr10-105570337-3	chr10	105570219	105570454	+	7.47	intron (NM_177368, intron 1 of 11)	4143	Tmtc2
Merged-chr10-107756311-3	chr10	107756205	107756418	+	9.12333	Intergenic	-36284	Ptprq
Merged-chr10-108380913-3	chr10	108380795	108381023	+	16.2333	intron (NM_054056, intron 2 of 6)	48720	Pawr
Merged-chr10-108409136-2	chr10	108409033	108409240	+	8.345	intron (NM_054056, intron 4 of 6)	76947	Pawr
Merged-chr10-109500966-3	chr10	109500850	109501083	+	25.7	Intergenic	-489991	Syt1
Merged-chr10-109542686-3	chr10	109542535	109542838	+	7.13667	Intergenic	457533	Nav3
Merged-chr10-110953313-2	chr10	110953213	110953414	+	11.265	intron (NM_001359624, intron 10 of 16)	33137	Csrp2
Merged-chr10-111168429-2	chr10	111168317	111168542	+	7.39	intron (NM_001003717, intron 1 of 22)	3627	Osbpl8
Merged-chr10-111281340-3	chr10	111281230	111281446	+	18.9	intron (NM_001003717, intron 15 of 22)	-17341	Bbs10
Merged-chr10-111295851-3	chr10	111295726	111295976	+	7.51667	3' UTR (NM_175489, exon 24 of 24)	-2828	Bbs10
Merged-chr10-111581258-3	chr10	111581157	111581361	+	27.1	Intergenic	13014	4933440J02Rik
Merged-chr10-112085414-3	chr10	112085294	112085536	+	9.85667	intron (NM_001347157, intron 1 of 5)	2061	Glipr1l2
Merged-chr10-112137918-3	chr10	112137801	112138028	+	7.96333	Intergenic	-25707	Caps2
Merged-chr10-112884616-3	chr10	112884495	112884727	+	7.99667	Intergenic	44415	Atxn7l3b
Merged-chr10-113672750-2	chr10	113672620	113672881	+	7.585	Intergenic	-743724	Atxn7l3b
Merged-chr10-11492149-2	chr10	11492041	11492258	+	125.5	Intergenic	-117075	Timm8a1
Merged-chr10-117186107-3	chr10	117185935	117186256	+	6.48	Intergenic	-37621	Frs2
Merged-chr10-117629357-2	chr10	117629255	117629460	+	6.13	promoter-TSS (NM_027468)	-143	Cpm
Merged-chr10-117864425-3	chr10	117864303	117864539	+	6.57667	Intergenic	-18447	Rap1b
Merged-chr10-118683624-3	chr10	118683524	118683725	+	13.6	Intergenic	-127099	Ifngas1
Merged-chr10-119107887-3	chr10	119107779	119108002	+	13.5567	Intergenic	14985	1700064J06Rik
Merged-chr10-120201687-2	chr10	120201583	120201791	+	8.885	promoter-TSS (NM_028679)	-90	Irak3
Merged-chr10-120811041-2	chr10	120810934	120811148	+	5.68	intron (NM_177092, intron 5 of 6)	45309	4921513I03Rik
Merged-chr10-121323188-3	chr10	121323066	121323314	+	10.9667	intron (NM_001361015, intron 2 of 12)	-11794	Tbc1d30
Merged-chr10-121403444-2	chr10	121403340	121403548	+	7.135	Intergenic	38354	Gns
Merged-chr10-122051936-2	chr10	122051833	122052040	+	8.715	Intergenic	-4621	Srgap1
Merged-chr10-122071709-3	chr10	122071600	122071816	+	16.0667	Intergenic	8171	Gm9079
Merged-chr10-124368148-3	chr10	124368037	124368254	+	6.82	Intergenic	-100929	4930503E24Rik
Merged-chr10-124496074-3	chr10	124495932	124496201	+	8.02667	intron (NR_028310, intron 2 of 3)	26992	4930503E24Rik
Merged-chr10-127094630-3	chr10	127094511	127094756	+	11.01	3' UTR (NM_001171026, exon 15 of 15)	15726	Agap2
Merged-chr10-127289362-2	chr10	127289247	127289477	+	7.465	promoter-TSS (NM_033072)	-344	Mbd6
Merged-chr10-127385901-3	chr10	127385780	127386018	+	20.6333	intron (NM_001359244, intron 1 of 25)	-4412	R3hdm2
Merged-chr10-127581304-2	chr10	127581149	127581459	+	7.95	intron (NM_008512, intron 20 of 88)	39844	Lrp1
Merged-chr10-127614702-2	chr10	127614598	127614807	+	8.325	intron (NM_008512, intron 1 of 88)	6446	Lrp1
Merged-chr10-127666924-3	chr10	127666801	127667042	+	14.32	promoter-TSS (NR_045171)	-202	1700012D01Rik
Merged-chr10-127893458-3	chr10	127893321	127893587	+	5.49	Intergenic	-4721	Rdh7
Merged-chr10-128035456-2	chr10	128035349	128035564	+	12.845	5' UTR (NM_001113199, exon 1 of 9)	110	Naca
Merged-chr10-128266208-3	chr10	128266104	128266312	+	9.85333	Intergenic	-1789	Apof
Merged-chr10-128376956-2	chr10	128376839	128377073	+	15	promoter-TSS (NM_172790)	-168	Ankrd52
Merged-chr10-128459364-2	chr10	128459241	128459488	+	6.46	TTS (NR_106183)	128	Smarcc2
Merged-chr10-128566444-2	chr10	128566333	128566555	+	13.55	promoter-TSS (NM_011119)	-510	Pa2g4
Merged-chr10-13388748-3	chr10	13388642	13388856	+	19	5' UTR (NM_001195066, exon 1 of 13)	221	Phactr2
Merged-chr10-14527271-2	chr10	14527160	14527382	+	6.99	intron (NM_001002268, intron 2 of 24)	17765	Adgrg6
Merged-chr10-17411438-2	chr10	17411324	17411553	+	6.845	Intergenic	-311790	Cited2
Merged-chr10-18046568-3	chr10	18046462	18046680	+	16.4333	Intergenic	-9369	Reps1
Merged-chr10-18116837-3	chr10	18116727	18116947	+	8.53667	intron (NM_009048, intron 12 of 19)	60897	Reps1
Merged-chr10-18118477-3	chr10	18118365	18118595	+	18.8	intron (NM_009048, intron 13 of 19)	62540	Reps1
Merged-chr10-18141547-3	chr10	18141436	18141663	+	12.6	intron (NM_001195036, intron 15 of 20)	69341	Ect2l
Merged-chr10-18845006-3	chr10	18844894	18845117	+	25.9667	promoter-TSS (NM_022032)	-66	Perp
Merged-chr10-19945517-3	chr10	19945409	19945630	+	14.1667	intron (NM_008580, intron 1 of 29)	10993	Map3k5
Merged-chr10-20124572-3	chr10	20124457	20124699	+	7.37333	intron (NM_008580, intron 23 of 29)	-24342	Map7
Merged-chr10-20529196-3	chr10	20529076	20529335	+	12.3667	intron (NM_013875, intron 2 of 12)	19123	Pde7b
Merged-chr10-20553623-3	chr10	20553513	20553739	+	11.1333	intron (NM_013875, intron 2 of 12)	-5298	Pde7b
Merged-chr10-20695529-3	chr10	20695385	20695683	+	6.58	intron (NM_013875, intron 1 of 12)	29544	Pde7b
Merged-chr10-20736302-3	chr10	20736182	20736421	+	13.0333	Intergenic	-11223	Pde7b
Merged-chr10-20746181-3	chr10	20746054	20746298	+	5.89	Intergenic	-21098	Pde7b
Merged-chr10-20886191-3	chr10	20886065	20886316	+	10.75	Intergenic	-66357	Ahi1
Merged-chr10-21844133-3	chr10	21844024	21844249	+	36.8333	Intergenic	-38048	Sgk1
Merged-chr10-21891967-2	chr10	21891864	21892070	+	6.34	intron (NM_001161845, intron 1 of 13)	9783	Sgk1
Merged-chr10-22875748-3	chr10	22875640	22875859	+	13.7333	Intergenic	-55621	Tcf21
Merged-chr10-24365259-3	chr10	24365095	24365396	+	6.31667	Intergenic	141728	Moxd1
Merged-chr10-24493618-3	chr10	24493501	24493741	+	16.0667	Intergenic	-101821	Ctgf
Merged-chr10-24959196-3	chr10	24959093	24959302	+	64.4	Intergenic	-31727	Arg1
Merged-chr10-25295364-3	chr10	25295239	25295515	+	9.42667	intron (NM_018747, intron 1 of 7)	3786	Akap7
Merged-chr10-25296934-3	chr10	25296818	25297059	+	9.15667	intron (NM_018747, intron 1 of 7)	2225	Akap7
Merged-chr10-25359640-3	chr10	25359532	25359751	+	10.1467	promoter-TSS (NM_001358755)	-157	Epb41l2
Merged-chr10-25406842-2	chr10	25406732	25406953	+	5.965	intron (NM_001358754, intron 1 of 16)	-1526	Epb41l2
Merged-chr10-26702075-3	chr10	26701975	26702176	+	8.32667	Intergenic	-27424	Gm8709
Merged-chr10-26798893-2	chr10	26798744	26799043	+	5.59	intron (NM_176837, intron 1 of 14)	26381	Arhgap18
Merged-chr10-27629887-2	chr10	27629786	27629988	+	5.55	Intergenic	-12945	Lama2
Merged-chr10-29352768-3	chr10	29352664	29352873	+	11.43	intron (NM_001110197, intron 3 of 3)	4945	Rnf146
Merged-chr10-30843296-3	chr10	30843175	30843411	+	17.8333	promoter-TSS (NM_013904)	-510	Hey2
Merged-chr10-30980364-3	chr10	30980256	30980476	+	15.5	Intergenic	-137583	Hey2
Merged-chr10-30998321-3	chr10	30998217	30998424	+	16.1333	Intergenic	-155537	Hey2
Merged-chr10-34317091-2	chr10	34316979	34317204	+	11.015	intron (NM_176968, intron 8 of 11)	19670	Tspyl4
Merged-chr10-34824380-3	chr10	34824264	34824495	+	8.15667	Intergenic	340979	Frk
Merged-chr10-37096114-2	chr10	37095999	37096230	+	12.5	Intergenic	42812	Marcks
Merged-chr10-39378464-2	chr10	39378328	39378600	+	6.365	intron (NM_001122893, intron 1 of 13)	8665	Fyn
Merged-chr10-39625149-3	chr10	39625039	39625260	+	12.9667	intron (NR_038037, intron 2 of 2)	-11467	Gm16364
Merged-chr10-39690649-3	chr10	39690515	39690767	+	5.77333	intron (NR_038037, intron 1 of 2)	41366	E130307A14Rik
Merged-chr10-40536561-3	chr10	40536450	40536669	+	10.76	Intergenic	-33803	Slc22a16
Merged-chr10-40711389-3	chr10	40711285	40711495	+	9.00667	intron (NM_177793, intron 1 of 4)	28108	Mettl24
Merged-chr10-40941049-2	chr10	40940916	40941182	+	5.635	Intergenic	57515	Wasf1
Merged-chr10-41576748-3	chr10	41576637	41576865	+	11.48	TTS (NR_045341)	8735	5730435O14Rik
Merged-chr10-41934732-2	chr10	41934630	41934834	+	8.775	intron (NM_001034858, intron 12 of 17)	47293	Sesn1
Merged-chr10-41998086-3	chr10	41997977	41998201	+	10.11	intron (NM_001034858, intron 4 of 17)	20293	Armc2
Merged-chr10-42001435-2	chr10	42001331	42001540	+	8.685	intron (NM_001034858, intron 3 of 17)	16947	Armc2
Merged-chr10-42038743-3	chr10	42038638	42038850	+	18.9667	Intergenic	-20362	Armc2
Merged-chr10-42123070-2	chr10	42122950	42123191	+	7.105	Intergenic	-104688	Armc2
Merged-chr10-42251457-2	chr10	42251336	42251578	+	9.215	intron (NM_019740, intron 2 of 3)	25285	Foxo3
Merged-chr10-42501108-2	chr10	42500999	42501218	+	6.48	promoter-TSS (NM_017472)	-946	Snx3
Merged-chr10-44561371-3	chr10	44561260	44561478	+	9.1	Intergenic	-102621	Prdm1
Merged-chr10-44697222-2	chr10	44697117	44697327	+	6.45	Intergenic	-238474	Prdm1
Merged-chr10-44846294-2	chr10	44846190	44846399	+	12.2	Intergenic	-220920	Prep
Merged-chr10-45122684-3	chr10	45122555	45122815	+	10.3233	intron (NM_011156, intron 9 of 14)	55471	Prep
Merged-chr10-4530895-3	chr10	4530786	4531004	+	7.09333	intron (NM_001195672, intron 5 of 10)	21023	Ccdc170
Merged-chr10-4632229-2	chr10	4632128	4632331	+	6.365	intron (NM_007956, intron 1 of 8)	20240	Esr1
Merged-chr10-53089755-3	chr10	53089649	53089868	+	15.8	intron (NM_178675, intron 7 of 7)	-145429	Gm36173
Merged-chr10-53333346-3	chr10	53333229	53333464	+	8.59	intron (NM_001204983, intron 3 of 12)	-4340	Pln
Merged-chr10-53388457-3	chr10	53388356	53388559	+	9.82	Intergenic	-8606	Cep85l
Merged-chr10-53398513-2	chr10	53398409	53398617	+	7.525	Intergenic	-11369	Gm36229
Merged-chr10-54747579-2	chr10	54747475	54747684	+	5.79	Intergenic	671657	Gm16998
Merged-chr10-54760893-3	chr10	54760761	54761027	+	7.21	Intergenic	684972	Gm16998
Merged-chr10-55468107-3	chr10	55468003	55468214	+	6.29333	Intergenic	-638809	Msl3l2
Merged-chr10-56452960-3	chr10	56452844	56453076	+	9.98333	intron (NR_152769, intron 4 of 4)	20979	Gm36595
Merged-chr10-56485894-3	chr10	56485782	56486006	+	9.36	Intergenic	53913	Gm36595
Merged-chr10-56489595-3	chr10	56489486	56489706	+	38.6333	Intergenic	57615	Gm36595
Merged-chr10-56527989-3	chr10	56527868	56528123	+	10.3433	Intergenic	96014	Gm36595
Merged-chr10-56538079-2	chr10	56537968	56538191	+	6.755	Intergenic	106098	Gm36595
Merged-chr10-56586533-3	chr10	56586431	56586636	+	27.8667	Intergenic	154552	Gm36595
Merged-chr10-56752414-2	chr10	56752288	56752540	+	8.685	Intergenic	320433	Gm36595
Merged-chr10-57001412-3	chr10	57001302	57001521	+	10.9267	Intergenic	484942	4930467K11Rik
Merged-chr10-59828876-2	chr10	59828757	59828996	+	6.805	intron (NM_001359267, intron 9 of 11)	-50715	Dnajb12
Merged-chr10-59915779-2	chr10	59915675	59915883	+	8.855	Intergenic	35991	Ddit4
Merged-chr10-60031798-2	chr10	60031692	60031905	+	7.07	intron (NM_026937, intron 5 of 10)	28471	Ascc1
Merged-chr10-60082071-3	chr10	60081966	60082175	+	31.6333	intron (NM_026937, intron 9 of 10)	-24187	Spock2
Merged-chr10-60110759-3	chr10	60110649	60110865	+	11.2767	intron (NM_052994, intron 1 of 10)	4500	Spock2
Merged-chr10-60207272-2	chr10	60207165	60207379	+	5.715	intron (NM_016803, intron 1 of 3)	11988	Chst3
Merged-chr10-60226863-3	chr10	60226761	60226965	+	6.1	Intergenic	-7603	Chst3
Merged-chr10-61536365-2	chr10	61536260	61536471	+	6.765	intron (NM_153542, intron 3 of 4)	-59119	Npffr1
Merged-chr10-62266382-3	chr10	62266254	62266514	+	9.34	TTS (NM_009314)	13946	Tacr2
Merged-chr10-62330027-3	chr10	62329913	62330138	+	8.23	intron (NM_010438, intron 4 of 21)	10396	Hk1
Merged-chr10-62792440-3	chr10	62792321	62792564	+	23.7667	promoter-TSS (NM_026201)	-74	Ccar1
Merged-chr10-63291999-2	chr10	63291888	63292111	+	7.615	intron (NM_030114, intron 15 of 25)	47036	Sirt1
Merged-chr10-63427434-2	chr10	63427280	63427589	+	6.79	Intergenic	-2664	Ctnna3
Merged-chr10-64361932-3	chr10	64361808	64362072	+	6.56667	intron (NM_001164376, intron 9 of 17)	-271685	Lrrtm3
Merged-chr10-66864771-2	chr10	66864623	66864919	+	6.79	Intergenic	55613	1110002J07Rik
Merged-chr10-68127710-3	chr10	68127596	68127830	+	14.4667	intron (NM_023598, intron 6 of 9)	148143	Rtkn2
Merged-chr10-68262333-3	chr10	68262219	68262458	+	8.88667	intron (NM_023598, intron 2 of 9)	16388	Arid5b
Merged-chr10-68959598-2	chr10	68959493	68959703	+	6.305	Intergenic	235852	Tmem26
Merged-chr10-69100520-3	chr10	69100409	69100629	+	33.9667	Intergenic	-108033	Rhobtb1
Merged-chr10-69248664-3	chr10	69248548	69248773	+	8.56333	intron (NM_001252638, intron 2 of 11)	35466	Rhobtb1
Merged-chr10-69254572-2	chr10	69254470	69254674	+	7.1	intron (NM_001252637, intron 4 of 10)	41378	Rhobtb1
Merged-chr10-69309433-3	chr10	69309320	69309546	+	11.1733	Intergenic	43479	Cdk1
Merged-chr10-70022950-3	chr10	70022816	70023087	+	7.13667	intron (NM_170729, intron 40 of 40)	-74170	Ccdc6
Merged-chr10-70149345-2	chr10	70149230	70149460	+	6.565	intron (NM_001111121, intron 2 of 8)	52224	Ccdc6
Merged-chr10-70159775-3	chr10	70159667	70159883	+	35.6	intron (NM_001111121, intron 3 of 8)	-44889	Mrln
Merged-chr10-70904177-2	chr10	70904075	70904280	+	5.915	Intergenic	-248214	D630013N20Rik
Merged-chr10-75036983-3	chr10	75036852	75037105	+	14.3	promoter-TSS (NM_001359271)	-80	Rab36
Merged-chr10-75609154-3	chr10	75609053	75609256	+	22.1667	intron (NR_153110, intron 7 of 10)	19773	Ggt5
Merged-chr10-75764118-2	chr10	75763992	75764245	+	19.3	5' UTR (NM_172549, exon 1 of 37)	239	Cabin1
Merged-chr10-75860238-2	chr10	75860134	75860342	+	10.57	promoter-TSS (NM_010798)	12	Mif
Merged-chr10-7594066-3	chr10	7593958	7594174	+	7.16333	intron (NM_001359744, intron 1 of 2)	4266	Lrp11
Merged-chr10-75942879-2	chr10	75942768	75942991	+	7.835	Intergenic	-2207	Gm867
Merged-chr10-75995578-3	chr10	75995463	75995688	+	19.7667	intron (NM_198635, intron 9 of 13)	-13351	Mir6409
Merged-chr10-76012413-3	chr10	76012282	76012531	+	6.19	Intergenic	3480	Mir6409
Merged-chr10-76028536-3	chr10	76028424	76028646	+	22.6667	Intergenic	-4077	Zfp280b
Merged-chr10-76092376-3	chr10	76092271	76092480	+	40.4	intron (NM_023219, intron 5 of 14)	13758	Gm16222
Merged-chr10-76122143-3	chr10	76122015	76122289	+	6.04	Intergenic	-11134	Slc5a4b
Merged-chr10-76669196-3	chr10	76669085	76669307	+	11.0833	Intergenic	-45566	Col6a2
Merged-chr10-76731801-3	chr10	76731689	76731913	+	14.4	Intergenic	-5757	Col6a1
Merged-chr10-77343163-3	chr10	77343024	77343313	+	8.12667	intron (NM_001024838, intron 2 of 11)	75105	Adarb1
Merged-chr10-77376215-2	chr10	77376107	77376324	+	6.735	intron (NM_001024838, intron 1 of 11)	42058	Adarb1
Merged-chr10-77984936-3	chr10	77984833	77985039	+	13.1267	3' UTR (NM_026431, exon 7 of 7)	6286	1810043G02Rik
Merged-chr10-78124266-3	chr10	78124150	78124385	+	12.1033	Intergenic	45501	D10Jhu81e
Merged-chr10-78290859-2	chr10	78290757	78290961	+	8.035	intron (NM_053014, intron 2 of 9)	-46217	Trappc10
Merged-chr10-79625952-2	chr10	79625844	79626060	+	7.095	intron (NM_001024539, intron 9 of 12)	-11927	C2cd4c
Merged-chr10-79841246-3	chr10	79841129	79841370	+	15.7	intron (NR_038088, intron 3 of 4)	-13183	Ptbp1
Merged-chr10-79865879-3	chr10	79865775	79865986	+	34.9	exon (NM_181681, exon 7 of 7)	3293	Mir6910
Merged-chr10-79937237-2	chr10	79937095	79937379	+	9.125	intron (NM_001288625, intron 3 of 8)	9896	Arid3a
Merged-chr10-79998050-3	chr10	79997929	79998163	+	13.0133	exon (NM_013850, exon 3 of 46)	431	Abca7
Merged-chr10-80053957-2	chr10	80053850	80054064	+	9.67	promoter-TSS (NM_001037741)	-62	Gpx4
Merged-chr10-80065030-3	chr10	80064925	80065137	+	21.8667	intron (NM_001359635, intron 14 of 31)	10408	Sbno2
Merged-chr10-80110371-3	chr10	80110252	80110496	+	7.67333	intron (NR_038088, intron 1 of 4)	-5429	Stk11
Merged-chr10-80152230-3	chr10	80152128	80152332	+	11.5667	intron (NM_001347117, intron 4 of 7)	2548	Midn
Merged-chr10-80160972-3	chr10	80160865	80161077	+	30.2667	intron (NR_038088, intron 1 of 4)	-6868	Cirbp
Merged-chr10-80166035-3	chr10	80165901	80166164	+	9.35333	intron (NR_038088, intron 1 of 4)	-1807	Cirbp
Merged-chr10-80323920-3	chr10	80323809	80324030	+	16.5667	exon (NM_008793, exon 9 of 15)	-3371	2310011J03Rik
Merged-chr10-80664739-3	chr10	80664631	80664844	+	21.7667	TTS (NM_021462)	-7666	Btbd2
Merged-chr10-80787640-3	chr10	80787538	80787742	+	23.8667	intron (NM_199322, intron 22 of 27)	10986	Plekhj1
Merged-chr10-80805006-3	chr10	80804900	80805114	+	27.4667	promoter-TSS (NM_007445)	-241	Amh
Merged-chr10-80810275-3	chr10	80810156	80810398	+	7.03667	exon (NM_028001, exon 5 of 7)	3221	Jsrp1
Merged-chr10-80887362-3	chr10	80887243	80887478	+	11.5833	intron (NM_001081688, intron 6 of 17)	7544	Tmprss9
Merged-chr10-80901092-2	chr10	80900986	80901198	+	9.57	promoter-TSS (NM_013895)	-123	Timm13
Merged-chr10-80936582-3	chr10	80936468	80936700	+	14.4333	Intergenic	6493	Gadd45b
Merged-chr10-81012270-2	chr10	81012162	81012379	+	7.615	intron (NM_010319, intron 1 of 3)	2655	Gng7
Merged-chr10-81117241-3	chr10	81117139	81117344	+	19.4333	intron (NM_023138, intron 3 of 10)	11326	Map2k2
Merged-chr10-81583617-3	chr10	81583505	81583725	+	16.8	intron (NM_019725, intron 11 of 20)	8328	Tle2
Merged-chr10-8176708-2	chr10	8176607	8176810	+	7.89	Intergenic	-220585	Tab2
Merged-chr10-82949351-3	chr10	82949248	82949458	+	38.1333	Intergenic	-36144	Chst11
Merged-chr10-83011054-3	chr10	83010950	83011156	+	12.4667	intron (NM_021439, intron 1 of 2)	25556	Chst11
Merged-chr10-83016842-2	chr10	83016731	83016953	+	11.515	intron (NM_021439, intron 1 of 2)	31345	Chst11
Merged-chr10-83043582-3	chr10	83043459	83043698	+	18.0667	intron (NM_021439, intron 1 of 2)	58081	Chst11
Merged-chr10-83052153-3	chr10	83052037	83052268	+	10.31	intron (NM_021439, intron 1 of 2)	66655	Chst11
Merged-chr10-83104469-3	chr10	83104357	83104583	+	93.8333	intron (NM_021439, intron 2 of 2)	118973	Chst11
Merged-chr10-83107063-3	chr10	83106937	83107190	+	18.3	intron (NM_021439, intron 2 of 2)	121566	Chst11
Merged-chr10-83207623-3	chr10	83207511	83207739	+	6.29333	Intergenic	130192	Slc41a2
Merged-chr10-84480573-2	chr10	84480469	84480678	+	7.32	Intergenic	-7720	4930463O16Rik
Merged-chr10-84545015-2	chr10	84544908	84545123	+	8.745	Intergenic	8323	Platr7
Merged-chr10-84600312-2	chr10	84600204	84600421	+	6.79	intron (NM_146008, intron 6 of 9)	-22125	Polr3b
Merged-chr10-86355566-3	chr10	86355458	86355676	+	6.18333	intron (NM_013722, intron 4 of 13)	55155	Timp3
Merged-chr10-86778614-2	chr10	86778512	86778716	+	16.5	promoter-TSS (NM_175331)	-391	Nt5dc3
Merged-chr10-86814584-2	chr10	86814468	86814700	+	9.615	intron (NM_175331, intron 4 of 13)	35579	Nt5dc3
Merged-chr10-87556583-2	chr10	87556461	87556706	+	7.615	intron (NM_008777, intron 4 of 12)	34788	Pah
Merged-chr10-87712013-2	chr10	87711901	87712125	+	5.155	Intergenic	-146252	Igf1
Merged-chr10-87795817-3	chr10	87795693	87795935	+	10.04	Intergenic	-62451	Igf1
Merged-chr10-87866632-3	chr10	87866528	87866738	+	8.57	intron (NM_001111274, intron 2 of 4)	5522	Igf1
Merged-chr10-88327715-2	chr10	88327610	88327821	+	6.595	intron (NM_027878, intron 5 of 6)	29360	Dram1
Merged-chr10-88495736-3	chr10	88495627	88495844	+	10.8667	intron (NM_144807, intron 1 of 7)	8235	Chpt1
Merged-chr10-88503960-3	chr10	88503831	88504109	+	11.34	promoter-TSS (NM_001146690)	0	Chpt1
Merged-chr10-8910738-3	chr10	8910633	8910842	+	13.03	Intergenic	-24667	Sash1
Merged-chr10-89326546-3	chr10	89326437	89326664	+	10.1167	Intergenic	-68760	Ano4
Merged-chr10-9007895-2	chr10	9007790	9008000	+	7.615	Intergenic	-121825	Sash1
Merged-chr10-93160650-2	chr10	93160529	93160771	+	8.63	promoter-TSS (NM_146239)	-226	Cdk17
Merged-chr10-93264526-2	chr10	93264423	93264629	+	6.935	intron (NM_001282967, intron 2 of 3)	46633	Elk3
Merged-chr10-93580153-3	chr10	93580043	93580273	+	12.06	intron (NM_001359749, intron 12 of 13)	-9255	4933408J17Rik
Merged-chr10-93667182-3	chr10	93667077	93667287	+	14.2667	intron (NM_021320, intron 2 of 9)	-1328	Gm8580
Merged-chr10-93679588-3	chr10	93679471	93679702	+	15.7933	intron (NR_038017, intron 3 of 5)	3736	Gm15915
Merged-chr10-94883302-3	chr10	94883183	94883412	+	10.3167	intron (NM_018797, intron 4 of 30)	61281	Plxnc1
Merged-chr10-95090715-3	chr10	95090593	95090843	+	6.20667	Intergenic	55107	Gm29684
Merged-chr10-95139863-3	chr10	95139757	95139970	+	102.6	intron (NR_131146, intron 2 of 3)	5962	Gm29684
Merged-chr10-95163699-2	chr10	95163592	95163807	+	6.425	Intergenic	-17874	Gm29684
Merged-chr10-95194233-3	chr10	95194119	95194343	+	25.6	intron (NM_001330138, intron 2 of 2)	-48406	Gm29684
Merged-chr10-95196692-3	chr10	95196587	95196801	+	8.91667	intron (NM_001330138, intron 2 of 2)	-50869	Gm29684
Merged-chr10-95318065-3	chr10	95317950	95318174	+	16.1333	intron (NM_001330138, intron 2 of 2)	5647	Cradd
Merged-chr10-95319141-3	chr10	95319040	95319244	+	12.5333	intron (NM_001330138, intron 2 of 2)	4567	Cradd
Merged-chr10-95322234-3	chr10	95322122	95322352	+	16.7667	intron (NM_001330138, intron 2 of 2)	1472	Cradd
Merged-chr10-95336789-3	chr10	95336668	95336929	+	7.94	intron (NR_045337, intron 1 of 2)	522	2310039L15Rik
Merged-chr10-95348669-2	chr10	95348557	95348782	+	5.455	intron (NR_045337, intron 1 of 2)	12393	2310039L15Rik
Merged-chr10-9675476-3	chr10	9675334	9675620	+	13.6333	promoter-TSS (NM_177271)	-269	Samd5
Merged-chr10-97523362-2	chr10	97523259	97523465	+	5.49	Intergenic	41031	Dcn
Merged-chr10-98349553-2	chr10	98349448	98349658	+	5.66	intron (NR_045179, intron 1 of 4)	2314	Gm8633
Merged-chr10-98742931-2	chr10	98742827	98743036	+	7.21	Intergenic	-171711	Atp2b1
Merged-chr11-100395162-2	chr11	100395033	100395292	+	7.39	intron (NM_010593, intron 1 of 13)	2628	Jup
Merged-chr11-100428806-3	chr11	100428691	100428918	+	21.7	TTS (NM_001102650)	12285	Nt5c3b
Merged-chr11-100515269-2	chr11	100515149	100515389	+	5.965	intron (NM_134037, intron 8 of 27)	12731	Acly
Merged-chr11-100610602-2	chr11	100610494	100610711	+	7.92	intron (NM_019795, intron 1 of 13)	9566	Dnajc7
Merged-chr11-100790866-3	chr11	100790757	100790983	+	10.9433	exon (NM_011489, exon 13 of 19)	-19913	Ghdc
Merged-chr11-100799545-3	chr11	100799440	100799648	+	14.3	intron (NM_001113563, intron 5 of 18)	23026	Stat5b
Merged-chr11-100819815-2	chr11	100819704	100819927	+	9.42	intron (NM_001113563, intron 1 of 18)	2755	Stat5b
Merged-chr11-100854417-3	chr11	100854314	100854521	+	8.43333	Intergenic	-3832	Stat5b
Merged-chr11-100870786-3	chr11	100870686	100870888	+	33.3	intron (NM_011488, intron 6 of 19)	10303	Stat5a
Merged-chr11-100879656-3	chr11	100879541	100879784	+	6.44667	exon (NM_001164062, exon 13 of 18)	19178	Stat5a
Merged-chr11-100886555-3	chr11	100886447	100886661	+	16.7667	TTS (NM_011486)	26070	Stat5a
Merged-chr11-100887866-3	chr11	100887757	100887974	+	23.2667	3' UTR (NM_011486, exon 24 of 24)	27381	Stat5a
Merged-chr11-101063577-2	chr11	101063459	101063695	+	11.555	3' UTR (NM_001243051, exon 21 of 21)	-6517	Naglu
Merged-chr11-101078297-3	chr11	101078180	101078409	+	12.5533	promoter-TSS (NM_010475)	-117	Hsd17b1
Merged-chr11-101134721-3	chr11	101134607	101134839	+	13.5333	Intergenic	14592	Tubg1
Merged-chr11-101433417-2	chr11	101433314	101433520	+	12.05	intron (NM_172566, intron 4 of 4)	-8089	Ptges3l
Merged-chr11-102406840-3	chr11	102406732	102406954	+	7.95	intron (NM_026542, intron 1 of 11)	674	Slc25a39
Merged-chr11-102407666-2	chr11	102407564	102407768	+	18.05	promoter-TSS (NM_026542)	-149	Slc25a39
Merged-chr11-102416687-2	chr11	102416552	102416823	+	6.805	Intergenic	-9170	Slc25a39
Merged-chr11-102581599-3	chr11	102581479	102581711	+	19.6667	Intergenic	-2476	Gm11627
Merged-chr11-102582943-3	chr11	102582833	102583052	+	11.4	Intergenic	-3823	Gm11627
Merged-chr11-102792102-3	chr11	102791984	102792220	+	10.6833	Intergenic	12917	Gjc1
Merged-chr11-102997569-2	chr11	102997430	102997709	+	7.475	intron (NM_026551, intron 3 of 4)	2352	Mir6931
Merged-chr11-103142034-3	chr11	103141932	103142137	+	14.3333	Intergenic	8675	Hexim2
Merged-chr11-103286079-3	chr11	103285973	103286185	+	13.2067	Intergenic	-18678	Map3k14
Merged-chr11-103382490-3	chr11	103382373	103382611	+	9.08667	intron (NM_183034, intron 5 of 11)	-18800	Arhgap27
Merged-chr11-103391523-3	chr11	103391411	103391646	+	6.64333	intron (NM_183034, intron 4 of 11)	21136	Plekhm1
Merged-chr11-104334321-2	chr11	104334208	104334434	+	8.715	3' UTR (NM_001081045, exon 14 of 14)	102885	Mapt
Merged-chr11-104558234-2	chr11	104558124	104558345	+	8.205	intron (NR_130177, intron 4 of 5)	3964	Gm11665
Merged-chr11-104592554-3	chr11	104592427	104592674	+	13.6967	Intergenic	15269	Myl4
Merged-chr11-104618806-3	chr11	104618697	104618912	+	24.6667	intron (NM_016780, intron 1 of 14)	10804	Itgb3
Merged-chr11-104625982-3	chr11	104625867	104626095	+	6.92333	intron (NM_016780, intron 2 of 14)	17981	Itgb3
Merged-chr11-105426664-3	chr11	105426552	105426772	+	16.0267	intron (NM_001039242, intron 4 of 5)	30073	March10
Merged-chr11-105452821-3	chr11	105452717	105452924	+	13.6667	intron (NM_001039242, intron 2 of 5)	3915	March10
Merged-chr11-105460100-3	chr11	105459970	105460216	+	11.1	Intergenic	-3358	March10
Merged-chr11-105468640-3	chr11	105468518	105468752	+	11.5333	Intergenic	-11900	March10
Merged-chr11-106066824-2	chr11	106066722	106066926	+	115.45	intron (NM_027346, intron 1 of 4)	717	Taco1
Merged-chr11-106253141-2	chr11	106253031	106253251	+	6	exon (NM_025310, exon 9 of 21)	2943	Ftsj3
Merged-chr11-106381992-2	chr11	106381889	106382095	+	8.485	intron (NM_010494, intron 1 of 3)	789	Icam2
Merged-chr11-106448705-3	chr11	106448584	106448821	+	6.23333	intron (NM_023913, intron 2 of 21)	39094	Ern1
Merged-chr11-106490165-3	chr11	106490062	106490271	+	10.39	Intergenic	-2370	Ern1
Merged-chr11-106512344-3	chr11	106512192	106512505	+	11.3333	intron (NM_198292, intron 9 of 11)	11357	Snord104
Merged-chr11-106614584-3	chr11	106614474	106614692	+	9.62333	Intergenic	-1653	Tex2
Merged-chr11-106615747-3	chr11	106615639	106615851	+	12.9	Intergenic	-2815	Tex2
Merged-chr11-106728468-2	chr11	106728337	106728600	+	5.55	Intergenic	-13187	Pecam1
Merged-chr11-106961649-2	chr11	106961541	106961758	+	5.6	Intergenic	37876	Kpna2
Merged-chr11-107648070-3	chr11	107647966	107648176	+	8.83667	intron (NM_198298, intron 21 of 31)	10349	Mir6932
Merged-chr11-107674242-3	chr11	107674121	107674366	+	11.7667	intron (NM_198298, intron 30 of 31)	36521	Mir6932
Merged-chr11-108902445-3	chr11	108902332	108902553	+	10.54	Intergenic	-17907	Axin2
Merged-chr11-109011826-3	chr11	109011724	109011929	+	495.367	Intergenic	91477	Axin2
Merged-chr11-109163103-3	chr11	109162997	109163210	+	12.1	Intergenic	-18734	E030025P04Rik
Merged-chr11-109347757-3	chr11	109347634	109347871	+	19.5	intron (NR_027883, intron 1 of 1)	885	1700096J18Rik
Merged-chr11-109391979-3	chr11	109391863	109392103	+	31.1333	intron (NM_010303, intron 2 of 3)	-28329	Gm11696
Merged-chr11-109610989-2	chr11	109610879	109611100	+	6.62	intron (NM_145940, intron 1 of 12)	400	Wipi1
Merged-chr11-109616944-3	chr11	109616840	109617048	+	37.8	Intergenic	-5555	Wipi1
Merged-chr11-110267455-2	chr11	110267309	110267602	+	6.48	Intergenic	-15679	Abca6
Merged-chr11-110459846-2	chr11	110459744	110459948	+	6.16	intron (NM_001356352, intron 1 of 11)	-18669	Map2k6
Merged-chr11-113727198-3	chr11	113727071	113727313	+	10.6567	3' UTR (NM_020006, exon 2 of 2)	-17175	Cpsf4l
Merged-chr11-113850686-3	chr11	113850560	113850806	+	7.31	intron (NM_172800, intron 18 of 44)	-98868	Cdc42ep4
Merged-chr11-114050023-3	chr11	114049891	114050166	+	7.20667	intron (NM_172800, intron 1 of 44)	15923	Sdk2
Merged-chr11-114691856-3	chr11	114691743	114691974	+	11.3167	intron (NM_053273, intron 3 of 13)	16390	Ttyh2
Merged-chr11-114694978-3	chr11	114694869	114695091	+	8.12667	intron (NM_053273, intron 3 of 13)	19512	Ttyh2
Merged-chr11-115194940-3	chr11	115194816	115195054	+	7.95667	intron (NM_001033393, intron 2 of 9)	7448	Tmem104
Merged-chr11-115208757-3	chr11	115208645	115208877	+	7.23	intron (NM_001033393, intron 8 of 9)	21274	Tmem104
Merged-chr11-115238692-2	chr11	115238580	115238805	+	6.3	intron (NM_001033393, intron 9 of 9)	28551	Grin2c
Merged-chr11-115239088-2	chr11	115238979	115239198	+	7.415	intron (NM_001033393, intron 9 of 9)	28155	Grin2c
Merged-chr11-115273017-3	chr11	115272911	115273121	+	17.8333	intron (NM_007997, intron 2 of 11)	3953	Fdxr
Merged-chr11-115348121-2	chr11	115348009	115348234	+	8.42	3' UTR (NM_001346774, exon 19 of 19)	13387	Otop3
Merged-chr11-115488538-3	chr11	115488427	115488645	+	13.2333	intron (NM_177778, intron 2 of 2)	-2993	LOC102634812
Merged-chr11-115612871-3	chr11	115612734	115612998	+	18.5667	promoter-TSS (NM_001243586)	103	Mif4gd
Merged-chr11-115776026-3	chr11	115775917	115776134	+	17.5667	intron (NM_028014, intron 1 of 31)	10592	Tmem94
Merged-chr11-115824570-3	chr11	115824465	115824677	+	8.63	intron (NM_001252532, intron 1 of 25)	513	Llgl2
Merged-chr11-115869194-2	chr11	115869071	115869318	+	7.39	Intergenic	-30945	Smim5
Merged-chr11-115886639-2	chr11	115886530	115886749	+	8.515	Intergenic	-13500	Smim5
Merged-chr11-116104187-3	chr11	116104067	116104316	+	7.09667	Intergenic	6044	Trim47
Merged-chr11-116172172-3	chr11	116172033	116172298	+	10.2233	3' UTR (NM_015729, exon 14 of 14)	-3987	Fbf1
Merged-chr11-116229526-3	chr11	116229417	116229637	+	10.8733	exon (NM_025276, exon 14 of 22)	8564	Evpl
Merged-chr11-116296423-3	chr11	116296310	116296546	+	22.2333	intron (NM_001162872, intron 6 of 17)	10310	Exoc7
Merged-chr11-116494655-3	chr11	116494542	116494763	+	15.5333	Intergenic	-4306	Prpsap1
Merged-chr11-116551035-3	chr11	116550924	116551156	+	10.91	intron (NM_173755, intron 1 of 17)	16300	Sphk1
Merged-chr11-116616255-3	chr11	116616148	116616367	+	8.37333	intron (NM_172572, intron 1 of 18)	7995	Rhbdf2
Merged-chr11-116620669-2	chr11	116620556	116620782	+	10.865	intron (NM_172572, intron 1 of 18)	3583	Rhbdf2
Merged-chr11-116621330-3	chr11	116621218	116621441	+	12.7	intron (NM_172572, intron 1 of 18)	2923	Rhbdf2
Merged-chr11-116661785-2	chr11	116661670	116661900	+	8.685	intron (NM_001163318, intron 4 of 4)	4677	Prcd
Merged-chr11-117076732-2	chr11	117076629	117076835	+	24.1	promoter-TSS (NR_027059)	-51	Snhg20
Merged-chr11-117163159-3	chr11	117163046	117163282	+	5.74333	Intergenic	-36497	Sept9
Merged-chr11-117245511-2	chr11	117245407	117245616	+	9.57	intron (NM_001113486, intron 2 of 11)	-20735	Sept9
Merged-chr11-117308574-2	chr11	117308451	117308697	+	6.115	intron (NM_001113486, intron 3 of 11)	-23141	Sept9
Merged-chr11-117315235-2	chr11	117315122	117315348	+	12.85	intron (NM_001113486, intron 3 of 11)	-16480	Sept9
Merged-chr11-117875727-3	chr11	117875618	117875840	+	10.28	Intergenic	-2203	Tha1
Merged-chr11-117877313-3	chr11	117877197	117877429	+	13.7	Intergenic	-3787	Tha1
Merged-chr11-117962397-3	chr11	117962294	117962503	+	28.8667	Intergenic	6968	Socs3
Merged-chr11-117990387-2	chr11	117990286	117990489	+	8.375	intron (NR_151726, intron 1 of 9)	3530	Pgs1
Merged-chr11-118295227-3	chr11	118295121	118295332	+	17.5267	Intergenic	-4982	Usp36
Merged-chr11-11844649-2	chr11	11844545	11844754	+	6.425	intron (NM_016672, intron 7 of 14)	-23474	1700042O10Rik
Merged-chr11-118494476-3	chr11	118494355	118494595	+	35.3667	intron (NM_001024931, intron 13 of 14)	17643	Engase
Merged-chr11-118983330-2	chr11	118983227	118983433	+	9.7	Intergenic	-4851	Enpp7
Merged-chr11-118985576-3	chr11	118985464	118985686	+	23.3667	Intergenic	-2606	Enpp7
Merged-chr11-119007574-2	chr11	119007462	119007687	+	6.9	Intergenic	-15447	Cbx2
Merged-chr11-119067117-3	chr11	119067007	119067224	+	19.9667	Intergenic	19122	Cbx4
Merged-chr11-119387490-3	chr11	119387380	119387601	+	12.3433	Intergenic	-2982	Mir1932
Merged-chr11-119949035-2	chr11	119948922	119949148	+	6.45	intron (NM_001037754, intron 1 of 13)	5943	Baiap2
Merged-chr11-120071226-3	chr11	120071119	120071331	+	14.3333	intron (NM_009734, intron 13 of 25)	15602	Cep131
Merged-chr11-120071742-3	chr11	120071633	120071848	+	25.1333	intron (NM_009734, intron 12 of 25)	15087	Cep131
Merged-chr11-120182458-2	chr11	120182353	120182563	+	8.315	Intergenic	7398	2810410L24Rik
Merged-chr11-120231425-3	chr11	120231309	120231549	+	18.3	intron (NR_151480, intron 1 of 1)	188	2900052L18Rik
Merged-chr11-120304518-3	chr11	120304390	120304637	+	14.3867	Intergenic	42900	Mir6935
Merged-chr11-120353121-2	chr11	120353001	120353242	+	9.085	Intergenic	4443	0610009L18Rik
Merged-chr11-120425622-3	chr11	120425516	120425726	+	17.7	intron (NM_199469, intron 3 of 15)	12079	Nploc4
Merged-chr11-120697090-3	chr11	120696980	120697200	+	16.2	intron (NM_026877, intron 7 of 15)	16677	Cenpx
Merged-chr11-120796546-3	chr11	120796445	120796648	+	32.5	promoter-TSS (NM_026824)	-151	Dus1l
Merged-chr11-120821293-3	chr11	120821166	120821411	+	11.8767	intron (NM_007988, intron 3 of 42)	3259	Fasn
Merged-chr11-120847121-3	chr11	120846997	120847259	+	18.6667	intron (NM_027745, intron 18 of 18)	-22581	Fasn
Merged-chr11-121094951-3	chr11	121094834	121095062	+	19.9333	Intergenic	-13809	Sectm1a
Merged-chr11-121122334-2	chr11	121122226	121122442	+	8.875	Intergenic	-3657	Tex19.2
Merged-chr11-121703260-2	chr11	121703146	121703374	+	7.38	intron (NM_144797, intron 1 of 3)	833	Metrnl
Merged-chr11-121791017-2	chr11	121790858	121791176	+	7.435	Intergenic	-39201	Ptchd3
Merged-chr11-16770025-3	chr11	16769899	16770157	+	8.36	intron (NM_207655, intron 1 of 27)	17825	Egfr
Merged-chr11-16795256-3	chr11	16795126	16795407	+	5.24	intron (NM_207655, intron 1 of 27)	43063	Egfr
Merged-chr11-16814462-3	chr11	16814346	16814582	+	9.29333	intron (NM_207655, intron 1 of 27)	62261	Egfr
Merged-chr11-17496138-3	chr11	17496024	17496264	+	7.30667	Intergenic	238456	C1d
Merged-chr11-19640866-2	chr11	19640744	19640989	+	4.785	Intergenic	-283576	Spred2
Merged-chr11-19761770-3	chr11	19761658	19761878	+	8.65667	Intergenic	-162674	Spred2
Merged-chr11-20643391-3	chr11	20643289	20643492	+	12.36	intron (NM_001038625, intron 1 of 1)	11413	Sertad2
Merged-chr11-20792068-3	chr11	20791953	20792183	+	7.94667	Intergenic	39040	Lgalsl
Merged-chr11-21163807-2	chr11	21163699	21163915	+	5.39	Intergenic	64938	2610024D14Rik
Merged-chr11-21217743-3	chr11	21217635	21217849	+	24.1	Intergenic	-21290	Vps54
Merged-chr11-22842962-3	chr11	22842839	22843089	+	9.09333	intron (NM_001169114, intron 1 of 1)	16771	B3gnt2
Merged-chr11-23464289-3	chr11	23464185	23464394	+	5.84667	exon (NM_001190401, exon 68 of 80)	33750	Ahsa2
Merged-chr11-23633574-2	chr11	23633468	23633680	+	11.145	promoter-TSS (NM_001347242)	57	0610010F05Rik
Merged-chr11-23770641-3	chr11	23770534	23770749	+	12.32	intron (NM_009044, intron 1 of 9)	329	Rel
Merged-chr11-24202746-3	chr11	24202629	24202879	+	16.4	Intergenic	122059	Bcl11a
Merged-chr11-24305141-2	chr11	24305025	24305257	+	9.68	Intergenic	-176768	4933430M04Rik
Merged-chr11-25100144-2	chr11	25100042	25100246	+	25.8	Intergenic	-225963	4933427E13Rik
Merged-chr11-28594812-3	chr11	28594695	28594926	+	6.67333	Intergenic	-10486	Ccdc85a
Merged-chr11-30227016-2	chr11	30226876	30227157	+	6.085	Intergenic	-7244	Sptbn1
Merged-chr11-31138172-3	chr11	31138052	31138286	+	10.57	Intergenic	-151804	Chac2
Merged-chr11-31655509-2	chr11	31655404	31655615	+	7.075	Intergenic	16353	Bod1
Merged-chr11-31872502-3	chr11	31872360	31872627	+	9.63667	exon (NM_001290676, exon 1 of 9)	1553	Cpeb4
Merged-chr11-32544523-3	chr11	32544404	32544635	+	7.16333	intron (NM_009288, intron 1 of 18)	11253	Stk10
Merged-chr11-32576806-3	chr11	32576669	32576959	+	11.0733	intron (NM_009288, intron 3 of 18)	43548	Stk10
Merged-chr11-32857641-3	chr11	32857528	32857750	+	10.74	Intergenic	-33045	Smim23
Merged-chr11-32924481-2	chr11	32924370	32924592	+	6.26	Intergenic	-99887	Smim23
Merged-chr11-33662136-2	chr11	33662031	33662242	+	7.02	intron (NM_001190885, intron 1 of 8)	-83179	Gabrp
Merged-chr11-3403353-3	chr11	3403241	3403467	+	6.07	intron (NM_010718, intron 1 of 15)	5884	Limk2
Merged-chr11-34142181-3	chr11	34142079	34142283	+	6.52	Intergenic	-43627	4930469K13Rik
Merged-chr11-3417262-3	chr11	3417159	3417367	+	46.9333	non-coding (NR_110959, exon 6 of 6)	-8025	Limk2
Merged-chr11-35293424-3	chr11	35293309	35293539	+	6.04667	intron (NM_011412, intron 4 of 35)	171968	Slit3
Merged-chr11-35407031-3	chr11	35406930	35407133	+	14.1667	intron (NM_011412, intron 4 of 35)	-209785	Mir218-2
Merged-chr11-3546226-3	chr11	3546121	3546330	+	9.94333	Intergenic	-6933	Smtn
Merged-chr11-3615357-3	chr11	3615240	3615475	+	10.1233	Intergenic	32179	Tug1
Merged-chr11-36650054-3	chr11	36649948	36650162	+	13.2	intron (NM_011856, intron 2 of 28)	294186	Tenm2
Merged-chr11-4157135-3	chr11	4157018	4157253	+	23.8	intron (NM_177616, intron 1 of 12)	3158	Ccdc157
Merged-chr11-42487831-3	chr11	42487721	42487939	+	12.6333	intron (NM_008070, intron 5 of 9)	66480	Gabrb2
Merged-chr11-4292813-3	chr11	4292705	4292923	+	10.0033	Intergenic	26018	Lif
Merged-chr11-43543840-3	chr11	43543730	43543957	+	34.8	intron (NM_001045530, intron 2 of 5)	15094	Ccnjl
Merged-chr11-43548333-3	chr11	43548222	43548452	+	16.1	intron (NM_001045530, intron 2 of 5)	19588	Ccnjl
Merged-chr11-43555934-2	chr11	43555818	43556051	+	6.805	intron (NM_001045530, intron 2 of 5)	27185	Ccnjl
Merged-chr11-43754906-2	chr11	43754801	43755012	+	8.77	Intergenic	-6933	Ttc1
Merged-chr11-44243402-3	chr11	44243270	44243531	+	12.4	Intergenic	-156663	Il12b
Merged-chr11-45854526-3	chr11	45854405	45854655	+	12.8	intron (NM_001045520, intron 1 of 11)	2566	Clint1
Merged-chr11-46028779-3	chr11	46028660	46028910	+	14.4333	Intergenic	-25717	Adam19
Merged-chr11-4620947-2	chr11	4620847	4621047	+	8.405	non-coding (NR_027798, exon 3 of 3)	6819	Gm11961
Merged-chr11-46372368-2	chr11	46372265	46372472	+	14.9	intron (NM_001281966, intron 1 of 16)	17147	Itk
Merged-chr11-46564851-3	chr11	46564739	46564958	+	13.5067	Intergenic	-6665	BC053393
Merged-chr11-46643118-3	chr11	46643010	46643226	+	16.5667	intron (NR_028066, intron 1 of 4)	1888	Gm4926
Merged-chr11-4691921-3	chr11	4691820	4692024	+	12.38	Intergenic	12422	Uqcr10
Merged-chr11-4729810-2	chr11	4729699	4729921	+	7.295	intron (NM_026015, intron 3 of 5)	16968	Cabp7
Merged-chr11-48413769-3	chr11	48413661	48413880	+	12.0933	Intergenic	-386590	Rack1
Merged-chr11-48516505-3	chr11	48516376	48516630	+	6.76333	Intergenic	-283857	Rack1
Merged-chr11-48760271-3	chr11	48760155	48760385	+	8.73333	Intergenic	-40090	Rack1
Merged-chr11-49650933-2	chr11	49650791	49651075	+	6.765	exon (NM_008029, exon 30 of 30)	-12662	Scgb3a1
Merged-chr11-49655798-3	chr11	49655684	49655915	+	12.8333	Intergenic	-7796	Scgb3a1
Merged-chr11-49658260-3	chr11	49658154	49658367	+	15.6467	Intergenic	-5335	Scgb3a1
Merged-chr11-49665557-3	chr11	49665451	49665663	+	11.79	TTS (NM_170727)	1962	Scgb3a1
Merged-chr11-49714398-2	chr11	49714297	49714500	+	9.67	Intergenic	-1676	Cnot6
Merged-chr11-49846857-3	chr11	49846749	49846965	+	21.7667	5' UTR (NM_001163672, exon 1 of 12)	106	Mapk9
Merged-chr11-50057889-2	chr11	50057779	50057999	+	6.9	intron (NM_001290750, intron 2 of 7)	-11813	Mir340
Merged-chr11-50130933-2	chr11	50130825	50131041	+	9.48	promoter-TSS (NM_001290759)	-427	Tbc1d9b
Merged-chr11-50147824-2	chr11	50147723	50147926	+	11.46	intron (NM_029745, intron 5 of 20)	16464	Tbc1d9b
Merged-chr11-50184282-3	chr11	50184172	50184390	+	30.3333	intron (NM_026543, intron 3 of 6)	9430	Mrnip
Merged-chr11-50210954-2	chr11	50210826	50211082	+	8.405	promoter-TSS (NM_011018)	-134	Sqstm1
Merged-chr11-50229501-3	chr11	50229388	50229610	+	7.66	intron (NM_145926, intron 1 of 14)	-2746	Mir6919
Merged-chr11-50483891-3	chr11	50483781	50484003	+	13.3333	Intergenic	-52781	Rufy1
Merged-chr11-5054713-2	chr11	5054559	5054867	+	5.75	3' UTR (NM_001190406, exon 5 of 5)	-3415	Rasl10a
Merged-chr11-50654180-3	chr11	50654058	50654296	+	10.2133	intron (NM_175643, intron 2 of 21)	52092	Adamts2
Merged-chr11-50672921-3	chr11	50672819	50673024	+	96.4	intron (NM_175643, intron 3 of 21)	70836	Adamts2
Merged-chr11-50696358-3	chr11	50696251	50696466	+	12.2667	intron (NM_175643, intron 3 of 21)	94273	Adamts2
Merged-chr11-50708544-3	chr11	50708434	50708658	+	8.68333	intron (NM_175643, intron 3 of 21)	106461	Adamts2
Merged-chr11-50717264-2	chr11	50717148	50717381	+	6.45	intron (NM_175643, intron 3 of 21)	110467	Zfp354c
Merged-chr11-50739648-3	chr11	50739541	50739754	+	37.4	intron (NM_175643, intron 4 of 21)	88084	Zfp354c
Merged-chr11-50754094-3	chr11	50753971	50754208	+	6.6	intron (NM_175643, intron 4 of 21)	73642	Zfp354c
Merged-chr11-50954470-3	chr11	50954362	50954585	+	8.79	promoter-TSS (NM_008936)	-716	Prop1
Merged-chr11-51629083-3	chr11	51628980	51629188	+	24.1333	intron (NM_025346, intron 2 of 9)	6812	Rmnd5b
Merged-chr11-51638101-2	chr11	51638001	51638201	+	18.35	Intergenic	-2205	Rmnd5b
Merged-chr11-51916180-3	chr11	51916065	51916296	+	20.0333	Intergenic	-51451	Cdkn2aipnl
Merged-chr11-5212105-2	chr11	5212000	5212210	+	8.66	intron (NM_032396, intron 4 of 8)	49505	Kremen1
Merged-chr11-52275966-3	chr11	52275852	52276082	+	11.7933	intron (NM_009331, intron 2 of 9)	6628	Tcf7
Merged-chr11-52334936-2	chr11	52334827	52335046	+	5.985	Intergenic	-25926	Vdac1
Merged-chr11-5297273-3	chr11	5297168	5297383	+	9.69	intron (NM_001080924, intron 2 of 8)	-35665	Kremen1
Merged-chr11-53314902-3	chr11	53314796	53315012	+	64.0667	Intergenic	-9785	Zcchc10
Merged-chr11-53794990-3	chr11	53794865	53795112	+	8.96667	intron (NR_033332, intron 3 of 3)	24515	Irf1
Merged-chr11-54071852-3	chr11	54071742	54071970	+	22.3667	Intergenic	-2839	Pdlim4
Merged-chr11-54885146-3	chr11	54885032	54885265	+	22.8333	Intergenic	-17706	Gpx3
Merged-chr11-54885629-3	chr11	54885520	54885745	+	18.4	Intergenic	-17222	Gpx3
Merged-chr11-54931630-3	chr11	54931514	54931745	+	14.4667	intron (NM_001271456, intron 7 of 18)	28775	Gpx3
Merged-chr11-54952819-3	chr11	54952713	54952923	+	8.59667	intron (NM_001271456, intron 1 of 18)	10122	Tnip1
Merged-chr11-5533173-3	chr11	5533068	5533281	+	19	intron (NM_134033, intron 4 of 4)	9043	Ccdc117
Merged-chr11-5542340-3	chr11	5542236	5542444	+	87.1	promoter-TSS (NM_134033)	-123	Ccdc117
Merged-chr11-55469224-2	chr11	55469112	55469337	+	12.8	promoter-TSS (NM_013716)	-528	G3bp1
Merged-chr11-57634111-2	chr11	57634003	57634220	+	7.04	intron (NR_153850, intron 2 of 3)	-11331	Galnt10
Merged-chr11-58067051-3	chr11	58066948	58067157	+	43.9333	Intergenic	-36918	Cnot8
Merged-chr11-58334920-2	chr11	58334817	58335023	+	9.31	intron (NM_001308167, intron 2 of 6)	4130	Sh3bp5l
Merged-chr11-59064800-2	chr11	59064689	59064911	+	10.865	intron (NM_001171512, intron 39 of 103)	71575	Obscn
Merged-chr11-59519757-2	chr11	59519631	59519883	+	7.755	Intergenic	-13117	Zkscan17
Merged-chr11-5985907-3	chr11	5985798	5986020	+	12.1167	intron (NM_001174054, intron 13 of 20)	30151	Ykt6
Merged-chr11-59902330-2	chr11	59902213	59902447	+	8.94	Intergenic	-19169	1810063I02Rik
Merged-chr11-59937731-3	chr11	59937611	59937847	+	11.9333	Intergenic	10418	Med9os
Merged-chr11-59956937-3	chr11	59956832	59957040	+	84.9667	intron (NM_138675, intron 1 of 1)	8008	Rasd1
Merged-chr11-59996048-3	chr11	59995933	59996163	+	8.96667	intron (NM_001290011, intron 2 of 6)	-31104	Rasd1
Merged-chr11-60031049-3	chr11	60030928	60031168	+	12.97	intron (NM_001290011, intron 2 of 6)	5957	Pemt
Merged-chr11-60044887-3	chr11	60044769	60045000	+	21.2667	intron (NM_001290012, intron 1 of 6)	1605	Pemt
Merged-chr11-60140723-3	chr11	60140583	60140860	+	10.2333	intron (NM_001037764, intron 1 of 4)	639	Rai1
Merged-chr11-60146995-2	chr11	60146885	60147105	+	5.52	intron (NM_001037764, intron 1 of 4)	6913	Rai1
Merged-chr11-6015092-3	chr11	6014985	6015198	+	14.0667	intron (NM_001174054, intron 3 of 20)	50657	Camk2b
Merged-chr11-60176819-3	chr11	60176716	60176924	+	72.2333	intron (NM_001037764, intron 1 of 4)	23797	Mir6921
Merged-chr11-60222928-3	chr11	60222820	60223034	+	21.2333	promoter-TSS (NM_001358315)	-346	Srebf1
Merged-chr11-60300509-3	chr11	60300404	60300617	+	16.1	intron (NM_001359810, intron 1 of 12)	52395	Tom1l2
Merged-chr11-60317557-3	chr11	60317448	60317669	+	22.7667	intron (NM_001359810, intron 1 of 12)	35347	Tom1l2
Merged-chr11-61230884-3	chr11	61230777	61230993	+	8.09667	intron (NR_138545, intron 9 of 10)	22143	Aldh3a1
Merged-chr11-61538389-3	chr11	61538286	61538492	+	25.8333	intron (NM_001252189, intron 2 of 8)	33245	B9d1
Merged-chr11-61540672-2	chr11	61540571	61540774	+	7.15	intron (NM_001252189, intron 2 of 8)	35528	B9d1
Merged-chr11-61564113-2	chr11	61564007	61564219	+	9.385	intron (NM_001252189, intron 1 of 8)	15574	Epn2
Merged-chr11-61656283-2	chr11	61656183	61656384	+	5.855	intron (NM_027817, intron 1 of 4)	2962	Grap
Merged-chr11-61713799-3	chr11	61713624	61713961	+	12.4667	intron (NM_001033227, intron 6 of 15)	7007	Slc5a10
Merged-chr11-62225291-3	chr11	62225177	62225403	+	6.77667	Intergenic	-23694	Adora2b
Merged-chr11-62276255-2	chr11	62276143	62276367	+	6.63	intron (NM_027198, intron 2 of 4)	5140	Zswim7
Merged-chr11-62323834-2	chr11	62323694	62323974	+	6.255	intron (NM_001252313, intron 41 of 44)	42361	Ttc19
Merged-chr11-62559191-3	chr11	62559086	62559295	+	7.64	Intergenic	7459	Ubb
Merged-chr11-63228438-3	chr11	63228325	63228554	+	12.0367	Intergenic	95636	Pmp22
Merged-chr11-63251835-3	chr11	63251719	63251954	+	10	Intergenic	119033	Pmp22
Merged-chr11-63894287-3	chr11	63894181	63894395	+	15.8	intron (NM_018805, intron 1 of 1)	27996	Hs3st3b1
Merged-chr11-64165136-2	chr11	64165005	64165268	+	5.295	Intergenic	85652	2810001G20Rik
Merged-chr11-64589362-3	chr11	64589253	64589480	+	7.32333	Intergenic	-152692	F930015N05Rik
Merged-chr11-6468732-3	chr11	6468615	6468848	+	15.3	3' UTR (NM_011221, exon 1 of 1)	7345	Purb
Merged-chr11-64988896-2	chr11	64988709	64989084	+	6.65	intron (NM_023479, intron 11 of 24)	9861	Elac2
Merged-chr11-65225093-3	chr11	65224983	65225200	+	14.2	intron (NM_146386, intron 2 of 12)	44898	Myocd
Merged-chr11-65470376-2	chr11	65470247	65470506	+	5.83	Intergenic	-182543	Gm12295
Merged-chr11-65487045-3	chr11	65486943	65487150	+	26.2333	Intergenic	-199213	Gm12295
Merged-chr11-65647004-3	chr11	65646890	65647117	+	11.0633	Intergenic	87829	Mir744
Merged-chr11-65721805-3	chr11	65721690	65721921	+	31.2667	intron (NM_001316368, intron 3 of 10)	13027	Mir744
Merged-chr11-6595367-3	chr11	6595262	6595477	+	21.2	intron (NM_146014, intron 9 of 9)	10685	Nacad
Merged-chr11-66590010-3	chr11	66589900	66590120	+	30.8667	Intergenic	-63884	Shisa6
Merged-chr11-66879621-2	chr11	66879519	66879724	+	7.875	Intergenic	-32370	Pirt
Merged-chr11-67104895-3	chr11	67104790	67104999	+	15.1667	Intergenic	5090	Mir6923
Merged-chr11-67106596-3	chr11	67106491	67106702	+	9.03	Intergenic	6792	Mir6923
Merged-chr11-6725360-3	chr11	6725254	6725468	+	10.29	Intergenic	-5324	Gm11981
Merged-chr11-67436320-3	chr11	67436204	67436429	+	10.6733	Intergenic	-96682	Gas7
Merged-chr11-67451355-3	chr11	67451254	67451459	+	8.44667	Intergenic	-81642	Gas7
Merged-chr11-68593408-3	chr11	68593302	68593513	+	22.1	intron (NM_177779, intron 4 of 6)	6370	Ccdc42
Merged-chr11-68596843-3	chr11	68596724	68596954	+	7.55667	intron (NM_177779, intron 6 of 6)	9802	Ccdc42
Merged-chr11-68776497-3	chr11	68776363	68776630	+	29.4667	intron (NM_175260, intron 15 of 40)	76635	Ndel1
Merged-chr11-68967616-3	chr11	68967433	68967851	+	10.86	promoter-TSS (NM_028048)	-489	Slc25a35
Merged-chr11-69011939-2	chr11	69011835	69012044	+	6.87	Intergenic	-3479	Pfas
Merged-chr11-69012400-3	chr11	69012277	69012524	+	13.5	Intergenic	-3511	Ctc1
Merged-chr11-69332076-2	chr11	69331951	69332202	+	7.24	exon (NM_010599, exon 14 of 14)	5818	Kcnab3
Merged-chr11-69367295-2	chr11	69367179	69367411	+	8.035	intron (NM_146019, intron 1 of 39)	2131	Chd3
Merged-chr11-69611201-3	chr11	69611094	69611309	+	37.7667	Intergenic	-5241	Atp1b2
Merged-chr11-69618249-3	chr11	69618120	69618374	+	15.4667	promoter-TSS (NM_011367)	-342	Shbg
Merged-chr11-70092202-3	chr11	70092099	70092305	+	10.4767	promoter-TSS (NM_001313926)	-442	Asgr2
Merged-chr11-70419536-3	chr11	70419421	70419649	+	11.65	Intergenic	-9504	Pelp1
Merged-chr11-70871931-2	chr11	70871828	70872035	+	10.66	intron (NM_001291143, intron 2 of 18)	27170	Rabep1
Merged-chr11-72042135-3	chr11	72042022	72042247	+	11.4	promoter-TSS (NM_144526)	-368	Pimreg
Merged-chr11-72136100-3	chr11	72135995	72136205	+	21.4333	promoter-TSS (NM_001081641)	-211	Pitpnm3
Merged-chr11-72197044-3	chr11	72196918	72197159	+	7.82	intron (NR_155065, intron 3 of 19)	6733	4933427D14Rik
Merged-chr11-72402177-2	chr11	72402038	72402316	+	5.55	intron (NM_177776, intron 4 of 7)	9536	Smtnl2
Merged-chr11-72482140-3	chr11	72482004	72482275	+	9.00667	intron (NM_153060, intron 1 of 12)	-7112	Spns2
Merged-chr11-72607878-2	chr11	72607764	72607993	+	10.6	intron (NM_025985, intron 1 of 5)	617	Ube2g1
Merged-chr11-72726305-2	chr11	72726192	72726418	+	6.29	intron (NM_009671, intron 4 of 24)	36303	Ankfy1
Merged-chr11-72953622-3	chr11	72953521	72953723	+	35	Intergenic	-7547	Atp2a3
Merged-chr11-73085195-3	chr11	73085090	73085298	+	28.1	Intergenic	-5389	Itgae
Merged-chr11-74413463-3	chr11	74413351	74413576	+	15.3	intron (NM_001015046, intron 13 of 24)	48792	Olfr412
Merged-chr11-74649257-2	chr11	74649128	74649387	+	9.92	promoter-TSS (NM_001081158)	-238	Cluh
Merged-chr11-74830609-3	chr11	74830502	74830713	+	34.2667	promoter-TSS (NM_010813)	-317	Mnt
Merged-chr11-75015792-2	chr11	75015686	75015898	+	8.46	intron (NM_001002764, intron 10 of 18)	50199	Mir684-1
Merged-chr11-75250283-2	chr11	75250182	75250384	+	7.78	intron (NM_177708, intron 1 of 1)	56290	Rtn4rl1
Merged-chr11-75459305-3	chr11	75459202	75459411	+	6.76333	Intergenic	-2233	Mir22hg
Merged-chr11-75531141-2	chr11	75531033	75531249	+	12.9	promoter-TSS (NM_173388)	-553	Slc43a2
Merged-chr11-75566725-2	chr11	75566620	75566831	+	7.495	intron (NM_001199284, intron 9 of 13)	15296	Mir3971
Merged-chr11-75595525-3	chr11	75595415	75595635	+	6.66667	intron (NM_008850, intron 2 of 11)	4706	Gm12338
Merged-chr11-75926041-2	chr11	75925883	75926199	+	10.02	promoter-TSS (NM_001291159)	-150	Rph3al
Merged-chr11-75950655-3	chr11	75950548	75950760	+	8.53667	Intergenic	-24763	Rph3al
Merged-chr11-76297425-3	chr11	76297319	76297537	+	13.4	intron (NM_008750, intron 1 of 7)	53692	Mrm3
Merged-chr11-76530002-3	chr11	76529898	76530110	+	33.5333	intron (NM_198894, intron 1 of 22)	-20585	Abr
Merged-chr11-76541193-2	chr11	76541083	76541303	+	7.07	intron (NM_198894, intron 1 of 22)	30191	Abr
Merged-chr11-77522296-3	chr11	77522181	77522413	+	9.23333	Intergenic	7180	Abhd15
Merged-chr11-77686732-3	chr11	77686617	77686846	+	10.38	intron (NM_001024205, intron 1 of 3)	592	Nufip2
Merged-chr11-77764085-2	chr11	77763969	77764201	+	9.435	Intergenic	-13150	Myo18a
Merged-chr11-77783317-3	chr11	77783210	77783427	+	67.2667	intron (NM_011586, intron 1 of 39)	6083	Myo18a
Merged-chr11-77831761-3	chr11	77831650	77831870	+	21.6	intron (NM_011586, intron 18 of 39)	30462	Myo18a
Merged-chr11-77832637-3	chr11	77832518	77832750	+	10.0333	intron (NM_011586, intron 19 of 39)	31336	Myo18a
Merged-chr11-78169392-2	chr11	78169283	78169502	+	7.695	exon (NM_080849, exon 9 of 15)	-3842	Traf4
Merged-chr11-78176299-2	chr11	78176186	78176412	+	11.4	intron (NM_080849, intron 1 of 14)	367	Nek8
Merged-chr11-78178854-3	chr11	78178729	78178986	+	11.0033	promoter-TSS (NR_106113)	30	Mir7653
Merged-chr11-78400989-3	chr11	78400838	78401125	+	7.13667	intron (NM_022411, intron 6 of 11)	6496	Slc13a2os
Merged-chr11-78643859-3	chr11	78643751	78643963	+	8.11333	intron (NM_008702, intron 1 of 10)	53568	Nlk
Merged-chr11-78814647-3	chr11	78814543	78814755	+	140	Intergenic	-11946	Lyrm9
Merged-chr11-78895826-3	chr11	78895644	78895999	+	7.40667	Intergenic	-24966	Nos2
Merged-chr11-79039557-3	chr11	79039441	79039672	+	25.4667	intron (NM_001348207, intron 4 of 17)	15959	Gm11201
Merged-chr11-79047083-3	chr11	79046935	79047215	+	8.14667	intron (NM_001348207, intron 2 of 17)	12761	Ksr1
Merged-chr11-79075237-3	chr11	79075124	79075347	+	27.6	intron (NM_013571, intron 1 of 17)	-15399	Ksr1
Merged-chr11-79081697-3	chr11	79081580	79081811	+	26.3667	intron (NM_013571, intron 1 of 17)	-21859	Ksr1
Merged-chr11-79238133-3	chr11	79238026	79238239	+	65.4333	Intergenic	4892	Wsb1
Merged-chr11-79666765-3	chr11	79666652	79666885	+	11.8267	intron (NM_175543, intron 3 of 14)	8318	Rab11fip4os2
Merged-chr11-79771641-2	chr11	79771516	79771767	+	7.22	Intergenic	45241	Mir365-2
Merged-chr11-79778771-3	chr11	79778663	79778879	+	14.72	Intergenic	52371	Mir365-2
Merged-chr11-79843197-3	chr11	79843076	79843311	+	52.7	Intergenic	116793	Mir365-2
Merged-chr11-83257250-3	chr11	83257117	83257385	+	10.5	Intergenic	29475	Slfn14
Merged-chr11-83286765-2	chr11	83286661	83286869	+	9.495	promoter-TSS (NM_001166028)	-39	Slfn14
Merged-chr11-83291742-3	chr11	83291628	83291853	+	32	promoter-TSS (NR_028363)	41	AA465934
Merged-chr11-8364061-3	chr11	8363935	8364192	+	7.02667	Intergenic	300472	Tns3
Merged-chr11-84129322-3	chr11	84129206	84129444	+	8.22667	intron (NM_172562, intron 1 of 15)	243	Tada2a
Merged-chr11-85237501-3	chr11	85237391	85237609	+	7.45	non-coding (NR_028329, exon 3 of 4)	2334	Appbp2os
Merged-chr11-85259189-3	chr11	85259085	85259294	+	10.0367	Intergenic	24023	Appbp2os
Merged-chr11-8532205-2	chr11	8532089	8532322	+	7.56	intron (NM_001083587, intron 11 of 30)	132330	Tns3
Merged-chr11-85689814-2	chr11	85689697	85689932	+	6.035	intron (NM_138681, intron 24 of 25)	29930	Bcas3os1
Merged-chr11-85801750-2	chr11	85801626	85801875	+	6.65	intron (NR_077059, intron 3 of 4)	-26070	Bcas3os2
Merged-chr11-85804436-3	chr11	85804304	85804557	+	7.83	intron (NR_077059, intron 2 of 4)	27958	2610027K06Rik
Merged-chr11-86570512-3	chr11	86570410	86570616	+	24.8333	Intergenic	13645	Mir21a
Merged-chr11-86950280-3	chr11	86950168	86950400	+	23.1333	intron (NM_001005341, intron 2 of 4)	43478	Ypel2
Merged-chr11-86955001-3	chr11	86954880	86955130	+	7.96667	intron (NM_001005341, intron 2 of 4)	38757	Ypel2
Merged-chr11-86961735-2	chr11	86961610	86961860	+	6.395	intron (NM_001005341, intron 2 of 4)	32027	Ypel2
Merged-chr11-86962200-3	chr11	86962080	86962317	+	14.5667	intron (NM_001005341, intron 2 of 4)	31564	Ypel2
Merged-chr11-86993196-3	chr11	86993075	86993320	+	15.6667	intron (NM_001005341, intron 1 of 4)	565	Ypel2
Merged-chr11-87460645-3	chr11	87460543	87460749	+	17.4	intron (NM_001199293, intron 2 of 30)	33055	Tex14
Merged-chr11-87507781-2	chr11	87507653	87507909	+	5.28	intron (NM_001199293, intron 10 of 30)	-70608	Sept4
Merged-chr11-88113738-3	chr11	88113626	88113849	+	15.4	intron (NM_198013, intron 1 of 10)	14591	Cuedc1
Merged-chr11-88155756-3	chr11	88155649	88155861	+	40.3667	intron (NM_198013, intron 1 of 10)	-13810	Cuedc1
Merged-chr11-88164857-3	chr11	88164738	88164974	+	20.5333	intron (NM_198013, intron 1 of 10)	-4709	Cuedc1
Merged-chr11-88235348-3	chr11	88235238	88235459	+	9.95333	Intergenic	30960	Mrps23
Merged-chr11-88402609-3	chr11	88402498	88402719	+	18.7333	intron (NM_054043, intron 8 of 13)	49835	Mir378b
Merged-chr11-88558885-2	chr11	88558770	88559001	+	11.4	intron (NM_054043, intron 6 of 13)	-60366	0610039H22Rik
Merged-chr11-88589132-2	chr11	88589032	88589233	+	10.955	intron (NM_054043, intron 6 of 13)	-30119	0610039H22Rik
Merged-chr11-88603582-3	chr11	88603480	88603685	+	14.2667	intron (NM_054043, intron 5 of 13)	-15669	0610039H22Rik
Merged-chr11-88636777-3	chr11	88636673	88636880	+	13	intron (NM_054043, intron 5 of 13)	17525	0610039H22Rik
Merged-chr11-88639240-3	chr11	88639136	88639344	+	14.3333	intron (NM_054043, intron 5 of 13)	19989	0610039H22Rik
Merged-chr11-89016939-3	chr11	89016820	89017051	+	7.27	3' UTR (NM_009546, exon 9 of 9)	17532	Trim25
Merged-chr11-90108780-3	chr11	90108646	90108904	+	8.7	Intergenic	78427	Tmem100
Merged-chr11-90723152-3	chr11	90723032	90723270	+	13.3667	Intergenic	-35550	Tom1l1
Merged-chr11-94138746-3	chr11	94138616	94138894	+	5.87333	Intergenic	-72699	Tob1
Merged-chr11-94343317-3	chr11	94343193	94343434	+	7.63667	TTS (NM_029600)	15312	Ankrd40
Merged-chr11-94397545-3	chr11	94397410	94397684	+	6.36333	Intergenic	-4571	Abcc3
Merged-chr11-94491437-3	chr11	94491315	94491553	+	8.17333	exon (NM_027984, exon 10 of 10)	-6124	Spata20
Merged-chr11-94525954-3	chr11	94525839	94526068	+	7.11	Intergenic	-4451	Mycbpap
Merged-chr11-94549360-3	chr11	94549246	94549472	+	23.8	promoter-TSS (NM_001013381)	-152	Rsad1
Merged-chr11-94550943-3	chr11	94550829	94551069	+	12.4667	Intergenic	-1742	Rsad1
Merged-chr11-94591591-3	chr11	94591484	94591697	+	8.67667	intron (NM_153807, intron 1 of 15)	10196	Acsf2
Merged-chr11-96825174-3	chr11	96825067	96825289	+	7.81333	intron (NM_008686, intron 2 of 4)	-1051	Nfe2l1
Merged-chr11-96828197-3	chr11	96828094	96828301	+	24.5	5' UTR (NM_001130450, exon 2 of 5)	1305	Nfe2l1
Merged-chr11-96931771-2	chr11	96931667	96931876	+	9.595	intron (NM_146026, intron 2 of 2)	2447	Prr15l
Merged-chr11-97370413-3	chr11	97370307	97370522	+	13.8333	intron (NM_138657, intron 1 of 9)	7863	Socs7
Merged-chr11-97415710-3	chr11	97415572	97415831	+	10.1267	Intergenic	-34459	Arhgap23
Merged-chr11-97521946-3	chr11	97521845	97522049	+	12.5667	intron (NM_018873, intron 18 of 19)	-21607	4933428G20Rik
Merged-chr11-97525539-3	chr11	97525419	97525655	+	28.3667	exon (NM_018873, exon 16 of 20)	-25197	4933428G20Rik
Merged-chr11-97997568-3	chr11	97997454	97997679	+	7.94333	Intergenic	-1393	Arl5c
Merged-chr11-98184166-2	chr11	98184055	98184277	+	8.225	intron (NM_001080118, intron 2 of 16)	8740	Med1
Merged-chr11-98301447-3	chr11	98301338	98301561	+	6.58667	Intergenic	28196	Neurod2
Merged-chr11-98472712-2	chr11	98472605	98472820	+	10.02	intron (NM_011771, intron 7 of 7)	25878	Grb7
Merged-chr11-98697049-2	chr11	98696943	98697155	+	7.755	Intergenic	-4264	Csf3
Merged-chr11-98951772-3	chr11	98951662	98951879	+	25.9333	intron (NM_009024, intron 2 of 8)	-8701	Rara
Merged-chr11-98955574-3	chr11	98955468	98955684	+	68.8	intron (NM_009024, intron 2 of 8)	-4895	Rara
Merged-chr11-98975020-2	chr11	98974913	98975127	+	6.88	TTS (NM_001177303)	7996	Gjd3
Merged-chr12-100073446-3	chr12	100073319	100073598	+	6.94667	Intergenic	-38873	Psmc1
Merged-chr12-100310722-3	chr12	100310605	100310834	+	22.0333	intron (NM_001033213, intron 19 of 19)	34110	Gm10432
Merged-chr12-100336480-3	chr12	100336373	100336587	+	23.6667	intron (NM_001033213, intron 17 of 19)	59871	Gm10432
Merged-chr12-100456798-2	chr12	100456689	100456907	+	7.475	intron (NM_001033213, intron 4 of 19)	64024	Ttc7b
Merged-chr12-100959333-3	chr12	100959225	100959438	+	22.1	intron (NM_026681, intron 10 of 29)	-51133	Gpr68
Merged-chr12-102271692-3	chr12	102271573	102271811	+	12.06	Intergenic	-11382	Rin3
Merged-chr12-102374841-2	chr12	102374727	102374955	+	7.635	intron (NM_177620, intron 7 of 9)	64972	Lgmn
Merged-chr12-102679130-3	chr12	102679012	102679267	+	8.96	intron (NM_172584, intron 1 of 9)	5881	Mir1936
Merged-chr12-102682359-3	chr12	102682251	102682477	+	9.18333	intron (NM_172584, intron 1 of 9)	2656	Mir1936
Merged-chr12-103687865-3	chr12	103687759	103687976	+	7.95	TTS (NM_026687)	6822	Serpina1f
Merged-chr12-105421099-2	chr12	105420990	105421208	+	5.46	Intergenic	-17339	Gm2721
Merged-chr12-108191565-3	chr12	108191457	108191674	+	11.2467	intron (NM_009832, intron 5 of 11)	11827	Ccnk
Merged-chr12-108204122-2	chr12	108204018	108204227	+	7.305	TTS (NM_009832)	24384	Ccnk
Merged-chr12-108271779-3	chr12	108271653	108271893	+	10.2033	intron (NM_001159910, intron 1 of 5)	3644	Ccdc85c
Merged-chr12-108273871-2	chr12	108273761	108273982	+	6.79	intron (NM_001159910, intron 1 of 5)	1546	Ccdc85c
Merged-chr12-108544691-3	chr12	108544582	108544808	+	5.83	intron (NR_045752, intron 1 of 3)	-10025	Evl
Merged-chr12-108794570-2	chr12	108794464	108794677	+	7.44	intron (NM_009537, intron 1 of 4)	1259	Yy1
Merged-chr12-108850545-2	chr12	108850439	108850651	+	8.71	promoter-TSS (NM_001012310)	-584	Slc25a47
Merged-chr12-109426128-3	chr12	109426017	109426242	+	10.6367	Intergenic	-26694	Dlk1
Merged-chr12-109513472-3	chr12	109513358	109513595	+	7.04333	Intergenic	-27520	Meg3
Merged-chr12-109533646-3	chr12	109533542	109533752	+	30.7333	Intergenic	-7349	Meg3
Merged-chr12-110123032-3	chr12	110122903	110123150	+	8.59667	Intergenic	35047	3110009F21Rik
Merged-chr12-110541160-2	chr12	110541027	110541293	+	5.58	intron (NM_001081457, intron 2 of 12)	-50214	B930059L03Rik
Merged-chr12-110791444-2	chr12	110791321	110791568	+	7.44	intron (NM_001347428, intron 2 of 2)	49495	Mok
Merged-chr12-110992364-3	chr12	110992257	110992472	+	20.1	Intergenic	-2034	6030440G07Rik
Merged-chr12-111442660-3	chr12	111442546	111442777	+	8.91333	promoter-TSS (NM_009396)	0	Tnfaip2
Merged-chr12-111531162-2	chr12	111531051	111531274	+	6.075	Intergenic	-6939	Eif5
Merged-chr12-111687926-3	chr12	111687823	111688034	+	13.8233	Intergenic	9823	Trmt61a
Merged-chr12-111784038-2	chr12	111783908	111784169	+	7.465	intron (NM_001361610, intron 9 of 14)	25170	Klc1
Merged-chr12-111862784-2	chr12	111862665	111862903	+	6.83	intron (NM_011625, intron 3 of 16)	45271	Ppp1r13b
Merged-chr12-112288238-3	chr12	112288113	112288354	+	10.0833	Intergenic	134965	A730018C14Rik
Merged-chr12-112678885-3	chr12	112678768	112678997	+	17.8	promoter-TSS (NM_001100460)	42	Zbtb42
Merged-chr12-112904201-3	chr12	112904080	112904320	+	24.0333	Intergenic	16341	Mir6941
Merged-chr12-12421105-3	chr12	12420996	12421221	+	16.7	Intergenic	-28633	4921511I17Rik
Merged-chr12-12777610-3	chr12	12777500	12777721	+	59.6333	Intergenic	-107693	Gm34637
Merged-chr12-12810497-3	chr12	12810382	12810605	+	23.8333	Intergenic	131343	Mycn
Merged-chr12-12872993-3	chr12	12872865	12873115	+	7.03	Intergenic	68846	Mycn
Merged-chr12-12904663-3	chr12	12904557	12904767	+	119.667	Intergenic	37174	Mycn
Merged-chr12-14345464-2	chr12	14345347	14345581	+	6.325	Intergenic	83930	Gm16497
Merged-chr12-15750020-3	chr12	15749915	15750126	+	12.8667	Intergenic	51081	Mir6387
Merged-chr12-16044527-3	chr12	16044402	16044641	+	30.2	Intergenic	-227736	Trib2
Merged-chr12-16046944-3	chr12	16046839	16047048	+	57.5333	Intergenic	-230158	Trib2
Merged-chr12-16145707-2	chr12	16145572	16145843	+	7.02	Intergenic	-328922	Trib2
Merged-chr12-16225873-3	chr12	16225767	16225978	+	15.4667	Intergenic	363898	Lpin1
Merged-chr12-16753421-3	chr12	16753287	16753552	+	23.6333	intron (NM_015764, intron 3 of 34)	3820	Greb1
Merged-chr12-16760530-3	chr12	16760420	16760639	+	67.4333	intron (NM_015764, intron 1 of 34)	-3290	Greb1
Merged-chr12-16764890-3	chr12	16764771	16765003	+	88.7667	intron (NM_015764, intron 1 of 34)	-7648	Greb1
Merged-chr12-16778766-3	chr12	16778658	16778881	+	14.6	intron (NM_015764, intron 1 of 34)	-21530	Greb1
Merged-chr12-16790600-3	chr12	16790494	16790706	+	50.7667	intron (NM_015764, intron 1 of 34)	10286	Greb1
Merged-chr12-16859436-3	chr12	16859325	16859544	+	6.23333	Intergenic	-35544	Rock2
Merged-chr12-17369777-3	chr12	17369668	17369885	+	16.4333	intron (NM_001008421, intron 11 of 20)	14384	Mir3066
Merged-chr12-17576240-3	chr12	17576121	17576352	+	11.2533	Intergenic	31363	Odc1
Merged-chr12-17746835-2	chr12	17746708	17746962	+	7.22	intron (NM_016677, intron 1 of 3)	56026	Hpcal1
Merged-chr12-21138658-3	chr12	21138551	21138770	+	8.22333	intron (NM_001004364, intron 1 of 26)	26904	Asap2
Merged-chr12-21427828-3	chr12	21427725	21427930	+	10.3867	Intergenic	-10391	Ywhaq
Merged-chr12-21455190-3	chr12	21455077	21455306	+	15.9333	Intergenic	-37755	Ywhaq
Merged-chr12-21467621-3	chr12	21467511	21467729	+	33.1	Intergenic	-50184	Ywhaq
Merged-chr12-21521148-3	chr12	21521043	21521257	+	15.0667	Intergenic	-103714	Ywhaq
Merged-chr12-24490396-3	chr12	24490287	24490509	+	10.1933	Intergenic	-8183	Taf1b
Merged-chr12-24645860-2	chr12	24645728	24645993	+	6.83	Intergenic	-5511	Klf11
Merged-chr12-24843315-3	chr12	24843203	24843425	+	37.0333	intron (NM_026037, intron 1 of 12)	11715	Mboat2
Merged-chr12-24848319-3	chr12	24848204	24848429	+	20.4333	intron (NM_026037, intron 1 of 12)	16717	Mboat2
Merged-chr12-24959386-2	chr12	24959280	24959492	+	6.625	3' UTR (NM_001083341, exon 12 of 12)	-15546	Kidins220
Merged-chr12-25113545-3	chr12	25113438	25113649	+	8.41333	Intergenic	-15631	Gm17746
Merged-chr12-25162153-3	chr12	25162045	25162262	+	45	Intergenic	32979	Gm17746
Merged-chr12-25208052-3	chr12	25207923	25208172	+	9.99667	Intergenic	78873	Gm17746
Merged-chr12-25310480-2	chr12	25310372	25310589	+	6.735	Intergenic	181306	Gm17746
Merged-chr12-27182537-3	chr12	27182429	27182648	+	13.6333	Intergenic	-22022	Gm9866
Merged-chr12-27271900-3	chr12	27271797	27272007	+	7.60333	Intergenic	70816	Sox11
Merged-chr12-28948877-3	chr12	28948770	28948981	+	21.0667	intron (NR_154989, intron 1 of 2)	38646	Gm31508
Merged-chr12-29279822-3	chr12	29279711	29279930	+	8.61	Intergenic	137891	Gm31333
Merged-chr12-29290386-3	chr12	29290263	29290518	+	6.40333	Intergenic	148461	Gm31333
Merged-chr12-29932178-2	chr12	29932077	29932280	+	7.07	Intergenic	-5858	Pxdn
Merged-chr12-30031076-2	chr12	30030962	30031190	+	7.865	Intergenic	93040	Pxdn
Merged-chr12-30345586-3	chr12	30345479	30345693	+	13.6	intron (NM_001324521, intron 1 of 15)	27789	Sntg2
Merged-chr12-30349427-2	chr12	30349326	30349529	+	5.84	intron (NM_001324521, intron 1 of 15)	23948	Sntg2
Merged-chr12-30360254-2	chr12	30360144	30360365	+	6.435	intron (NM_001324521, intron 1 of 15)	13121	Sntg2
Merged-chr12-31091423-3	chr12	31091319	31091531	+	7.31667	Intergenic	17457	Fam110c
Merged-chr12-31129703-3	chr12	31129576	31129828	+	11.15	Intergenic	-39160	6030469F06Rik
Merged-chr12-31268524-3	chr12	31268409	31268643	+	14.4533	intron (NM_008482, intron 2 of 32)	3232	Lamb1
Merged-chr12-31759992-2	chr12	31759882	31760102	+	6.195	intron (NM_001163126, intron 6 of 22)	-46066	Gpr22
Merged-chr12-32067306-3	chr12	32067177	32067421	+	6.09	Intergenic	-6020	Prkar2b
Merged-chr12-32109250-2	chr12	32109142	32109359	+	8.46	Intergenic	-47971	Prkar2b
Merged-chr12-32123090-3	chr12	32122982	32123203	+	17.6333	Intergenic	-61813	Prkar2b
Merged-chr12-32123792-3	chr12	32123686	32123905	+	31.6667	Intergenic	-62516	Prkar2b
Merged-chr12-32662233-3	chr12	32662117	32662345	+	11.3	Intergenic	-158104	Nampt
Merged-chr12-32885650-2	chr12	32885549	32885751	+	8.18	Intergenic	61534	Gdap10
Merged-chr12-33057700-2	chr12	33057587	33057813	+	10.345	intron (NM_001024478, intron 8 of 19)	35175	Cdhr3
Merged-chr12-33285411-3	chr12	33285250	33285549	+	13.4333	Intergenic	-17116	Atxn7l1
Merged-chr12-33334290-2	chr12	33334187	33334393	+	7.75	intron (NM_001033436, intron 2 of 7)	31775	Atxn7l1
Merged-chr12-35340825-3	chr12	35340704	35340940	+	6.53667	Intergenic	-145925	Mir680-3
Merged-chr12-36081861-2	chr12	36081761	36081962	+	6.595	Intergenic	-8518	Gm5434
Merged-chr12-3729771-3	chr12	3729660	3729892	+	12.5333	intron (NM_001355528, intron 10 of 17)	-77204	Dnmt3a
Merged-chr12-40417562-3	chr12	40417443	40417676	+	9.95333	intron (NM_172575, intron 1 of 12)	28231	Zfp277
Merged-chr12-40459930-3	chr12	40459812	40460044	+	6.86667	intron (NM_172803, intron 1 of 52)	13875	Dock4
Merged-chr12-4046238-3	chr12	4046132	4046343	+	27.4333	Intergenic	-7322	Efr3b
Merged-chr12-4230375-3	chr12	4230269	4230485	+	20.1333	intron (NM_001361641, intron 2 of 5)	3588	Cenpo
Merged-chr12-4477351-3	chr12	4477244	4477463	+	15.3067	promoter-TSS (NM_010881)	-171	Ncoa1
Merged-chr12-44952363-3	chr12	44952258	44952473	+	10.7433	intron (NM_144552, intron 2 of 5)	122118	Stxbp6
Merged-chr12-44991807-3	chr12	44991698	44991914	+	14.1	intron (NM_144552, intron 2 of 5)	82677	Stxbp6
Merged-chr12-45053285-2	chr12	45053180	45053391	+	10.165	intron (NM_144552, intron 1 of 5)	21198	Stxbp6
Merged-chr12-45177262-3	chr12	45177134	45177397	+	16.5667	Intergenic	-102782	Stxbp6
Merged-chr12-50545728-3	chr12	50545571	50545876	+	7.39667	intron (NM_008858, intron 1 of 18)	103500	Prkd1
Merged-chr12-51766561-3	chr12	51766420	51766700	+	6.74	intron (NM_144788, intron 26 of 42)	62976	Hectd1
Merged-chr12-51891847-2	chr12	51891739	51891956	+	9.57	intron (NM_177171, intron 28 of 35)	-62311	Hectd1
Merged-chr12-52032130-2	chr12	52032021	52032240	+	5.915	Intergenic	-4067	Gpr33
Merged-chr12-52464772-3	chr12	52464665	52464877	+	29.1	Intergenic	15838	Gm35135
Merged-chr12-52790584-2	chr12	52790473	52790695	+	7.805	intron (NM_198111, intron 1 of 13)	91201	Akap6
Merged-chr12-52853985-2	chr12	52853870	52854101	+	6.13	intron (NM_198111, intron 2 of 13)	154602	Akap6
Merged-chr12-54051590-3	chr12	54051481	54051698	+	7.63667	intron (NM_013780, intron 9 of 11)	152285	Egln3
Merged-chr12-54919234-3	chr12	54919081	54919364	+	6.96	intron (NM_013815, intron 16 of 26)	-56345	Cfl2
Merged-chr12-55063330-3	chr12	55063205	55063460	+	11.7767	intron (NR_155260, intron 1 of 7)	16778	2700097O09Rik
Merged-chr12-55492000-3	chr12	55491881	55492116	+	12.5	intron (NM_010907, intron 1 of 5)	649	Nfkbia
Merged-chr12-55820746-3	chr12	55820631	55820874	+	11.38	exon (NM_019994, exon 1 of 41)	764	Ralgapa1
Merged-chr12-71111260-3	chr12	71111143	71111373	+	9.08333	promoter-TSS (NM_029227)	-170	Tomm20l
Merged-chr12-71373879-3	chr12	71373767	71373995	+	19.6667	Intergenic	10327	1700083H02Rik
Merged-chr12-71640150-2	chr12	71640043	71640257	+	8.66	Intergenic	99543	4930404H11Rik
Merged-chr12-71712967-3	chr12	71712863	71713071	+	6.98667	Intergenic	-118101	Daam1
Merged-chr12-72021613-2	chr12	72021501	72021725	+	7.03	Intergenic	49378	Gpr135
Merged-chr12-72490288-2	chr12	72490181	72490395	+	6.535	intron (NM_030070, intron 23 of 24)	-46069	Pcnx4
Merged-chr12-73482973-2	chr12	73482860	73483087	+	4.95	Intergenic	63422	Tmem30b
Merged-chr12-73742851-2	chr12	73742739	73742964	+	11.7	intron (NM_008856, intron 10 of 13)	158055	Prkch
Merged-chr12-73779976-3	chr12	73779862	73780088	+	31.7667	Intergenic	-121349	Hif1a
Merged-chr12-73794359-3	chr12	73794250	73794470	+	21.6333	Intergenic	-106964	Hif1a
Merged-chr12-73903937-3	chr12	73903827	73904057	+	6.34667	intron (NM_001313920, intron 1 of 14)	2618	Hif1a
Merged-chr12-75713452-3	chr12	75713351	75713555	+	17.8	TTS (NM_030750)	22276	Sgpp1
Merged-chr12-75879819-3	chr12	75879711	75879926	+	80.5	intron (NM_001005510, intron 3 of 115)	-29285	Mir5101
Merged-chr12-76046801-3	chr12	76046696	76046906	+	10.6033	intron (NM_001005510, intron 84 of 115)	130458	Esr2
Merged-chr12-76132566-3	chr12	76132443	76132683	+	10.3067	intron (NM_010157, intron 7 of 8)	44696	Esr2
Merged-chr12-76184485-3	chr12	76184378	76184592	+	11.7667	Intergenic	-7226	Esr2
Merged-chr12-76255163-2	chr12	76254963	76255363	+	11.76	promoter-TSS (NM_138745)	-69	Mthfd1
Merged-chr12-76533141-3	chr12	76533036	76533248	+	26.3	promoter-TSS (NR_039597)	70	Mir5135
Merged-chr12-76910513-3	chr12	76910396	76910628	+	24.8667	intron (NM_145927, intron 9 of 11)	51736	Max
Merged-chr12-76948901-3	chr12	76948776	76949024	+	5.75333	intron (NM_001361663, intron 3 of 4)	13348	Max
Merged-chr12-76972858-3	chr12	76972753	76972966	+	39.9	Intergenic	-10611	Max
Merged-chr12-77198974-3	chr12	77198853	77199087	+	10.02	Intergenic	-39134	Fut8
Merged-chr12-7749701-3	chr12	7749594	7749808	+	8.89333	Intergenic	-227976	Apob
Merged-chr12-77842033-3	chr12	77841925	77842143	+	11.4667	Intergenic	-384621	Gphn
Merged-chr12-78788439-3	chr12	78788307	78788572	+	7.02333	intron (NM_019579, intron 1 of 14)	39492	Mpp5
Merged-chr12-78928884-3	chr12	78928772	78929009	+	10.1433	Intergenic	-21952	Plek2
Merged-chr12-78969816-2	chr12	78969710	78969922	+	5.355	intron (NM_001170401, intron 2 of 2)	13662	Tmem229b
Merged-chr12-78971799-3	chr12	78971687	78971918	+	13.6333	intron (NM_001170401, intron 2 of 2)	11676	Tmem229b
Merged-chr12-79035544-3	chr12	79035423	79035662	+	14.6667	intron (NM_181073, intron 1 of 28)	6379	Plekhh1
Merged-chr12-79069740-3	chr12	79069626	79069851	+	25.6	intron (NM_181073, intron 17 of 28)	19932	Pigh
Merged-chr12-79942707-2	chr12	79942603	79942811	+	5.15	Intergenic	-6443	9430078K24Rik
Merged-chr12-79949249-3	chr12	79949145	79949357	+	31.1	Intergenic	-12987	9430078K24Rik
Merged-chr12-80111865-2	chr12	80111761	80111969	+	8.375	intron (NM_007564, intron 1 of 1)	1148	Zfp36l1
Merged-chr12-80220549-3	chr12	80220428	80220683	+	7.7	intron (NM_134156, intron 1 of 20)	39816	Actn1
Merged-chr12-80344072-2	chr12	80343965	80344179	+	5.78	intron (NM_177267, intron 8 of 8)	47605	Mir1843a
Merged-chr12-80537005-3	chr12	80536883	80537143	+	11.9333	intron (NM_001081421, intron 1 of 14)	18023	Galnt16
Merged-chr12-80585701-2	chr12	80585595	80585808	+	6.28	intron (NM_001081421, intron 9 of 14)	58410	Erh
Merged-chr12-80610155-3	chr12	80610000	80610340	+	7.33667	Intergenic	33941	Erh
Merged-chr12-80629033-3	chr12	80628929	80629138	+	9.64	Intergenic	15078	Erh
Merged-chr12-80689968-3	chr12	80689847	80690086	+	7.63667	intron (NR_037995, intron 1 of 1)	2500	Plekhd1os
Merged-chr12-80827510-3	chr12	80827385	80827636	+	12.5533	intron (NM_001242419, intron 1 of 6)	36978	Susd6
Merged-chr12-80843404-3	chr12	80843298	80843513	+	8.06	intron (NM_178682, intron 2 of 5)	52873	Susd6
Merged-chr12-80885574-3	chr12	80885463	80885686	+	6.20333	Intergenic	38873	1700052I22Rik
Merged-chr12-80910733-3	chr12	80910625	80910847	+	8.86667	Intergenic	13711	1700052I22Rik
Merged-chr12-81161562-2	chr12	81161452	81161672	+	7.44	intron (NM_001146217, intron 7 of 12)	-4589	Mir3067
Merged-chr12-81175899-3	chr12	81175783	81176015	+	9.12	intron (NM_001146217, intron 10 of 12)	9748	Mir3067
Merged-chr12-81183970-2	chr12	81183853	81184088	+	7.505	intron (NM_001146217, intron 11 of 12)	17819	Mir3067
Merged-chr12-81235454-3	chr12	81235340	81235576	+	7.93333	intron (NR_152198, intron 1 of 1)	7174	Gm3693
Merged-chr12-82290314-2	chr12	82290190	82290438	+	6.085	intron (NM_001167983, intron 3 of 23)	-21035	Sipa1l1
Merged-chr12-82356671-3	chr12	82356557	82356784	+	10.9667	intron (NM_001167983, intron 5 of 23)	45321	Sipa1l1
Merged-chr12-82420732-3	chr12	82420618	82420849	+	34.3	intron (NM_001167983, intron 15 of 23)	109384	Sipa1l1
Merged-chr12-83138099-3	chr12	83137992	83138207	+	10.0833	intron (NM_001310478, intron 17 of 17)	-198944	1700085C21Rik
Merged-chr12-83149517-3	chr12	83149386	83149636	+	7.38333	intron (NM_001310478, intron 17 of 17)	-210356	1700085C21Rik
Merged-chr12-83169864-2	chr12	83169758	83169971	+	9.785	Intergenic	-230709	1700085C21Rik
Merged-chr12-83304237-3	chr12	83304114	83304367	+	8.53667	intron (NM_058212, intron 6 of 8)	183496	Dpf3
Merged-chr12-83427700-2	chr12	83427547	83427854	+	6.64	intron (NM_058212, intron 1 of 8)	60036	Dpf3
Merged-chr12-83434295-3	chr12	83434193	83434399	+	21.9	intron (NM_058212, intron 1 of 8)	53440	Dpf3
Merged-chr12-8351537-3	chr12	8351418	8351671	+	7.83667	Intergenic	38111	Hs1bp3
Merged-chr12-8379885-3	chr12	8379770	8379996	+	18.2333	Intergenic	66450	Hs1bp3
Merged-chr12-8380377-3	chr12	8380255	8380496	+	9.33667	Intergenic	66942	Hs1bp3
Merged-chr12-83825853-3	chr12	83825739	83825963	+	14.9667	intron (NM_010949, intron 2 of 8)	16507	Numb
Merged-chr12-8394998-2	chr12	8394889	8395107	+	5.8	Intergenic	81565	Hs1bp3
Merged-chr12-84081878-3	chr12	84081774	84081982	+	5.93	Intergenic	12553	Acot5
Merged-chr12-84107065-2	chr12	84106942	84107189	+	11.72	intron (NM_172580, intron 2 of 2)	6411	Acot6
Merged-chr12-84917983-2	chr12	84917868	84918099	+	5.345	TTS (NM_178065)	-41488	Ltbp2
Merged-chr12-85485943-3	chr12	85485840	85486047	+	29	Intergenic	12053	Fos
Merged-chr12-85725734-3	chr12	85725629	85725838	+	31.2667	Intergenic	-20806	Flvcr2
Merged-chr12-86048014-3	chr12	86047910	86048119	+	13.5667	intron (NM_001081423, intron 33 of 33)	31027	Tgfb3
Merged-chr12-86109733-2	chr12	86109621	86109846	+	7.075	intron (NM_029601, intron 2 of 7)	27172	Ift43
Merged-chr12-86801424-3	chr12	86801311	86801533	+	15.1533	Intergenic	67053	Lrrc74a
Merged-chr12-86868178-3	chr12	86868071	86868287	+	9.39667	Intergenic	16635	Irf2bpl
Merged-chr12-89092245-3	chr12	89092138	89092350	+	6.89	intron (NM_172544, intron 2 of 19)	138854	Nrxn3
Merged-chr12-8913193-3	chr12	8913074	8913306	+	18.2	Intergenic	-8117	Laptm4a
Merged-chr12-90210172-3	chr12	90210062	90210280	+	14.0333	intron (NM_001198587, intron 18 of 19)	397688	Nrxn3
Merged-chr12-90915935-3	chr12	90915826	90916041	+	22.7333	Intergenic	-129915	5430427M07Rik
Merged-chr12-91616894-3	chr12	91616777	91617018	+	15.4667	Intergenic	-26410	Gtf2a1
Merged-chr12-91638591-3	chr12	91638484	91638698	+	9.23333	3' UTR (NM_175367, exon 7 of 7)	-48104	Gtf2a1
Merged-chr12-91645947-3	chr12	91645842	91646055	+	24.1667	intron (NM_175367, intron 5 of 6)	-55461	Gtf2a1
Merged-chr12-91837898-3	chr12	91837791	91838004	+	20.4333	intron (NM_001039089, intron 3 of 20)	11260	Sel1l
Merged-chr12-94497306-3	chr12	94497198	94497419	+	10.5	Intergenic	569970	Mir8099-1
Merged-chr12-96300439-2	chr12	96300321	96300557	+	7.695	Intergenic	-253217	1700019M22Rik
Merged-chr12-96685294-2	chr12	96685180	96685408	+	6.31	Intergenic	-638072	1700019M22Rik
Merged-chr12-98239068-3	chr12	98238952	98239181	+	30.9	intron (NM_008079, intron 7 of 16)	20393	Galc
Merged-chr12-98259231-2	chr12	98259085	98259378	+	9.57	exon (NM_008079, exon 1 of 17)	228	Galc
Merged-chr12-98714586-3	chr12	98714481	98714695	+	8.93667	intron (NM_001146199, intron 3 of 18)	20057	Ptpn21
Merged-chr12-99342336-3	chr12	99342230	99342445	+	7.5	intron (NM_183186, intron 2 of 5)	107737	Foxn3
Merged-chr12-99993325-2	chr12	99993220	99993430	+	5.61	intron (NM_001164426, intron 2 of 2)	28826	Kcnk13
Merged-chr13-101535038-2	chr13	101534929	101535147	+	8.77	Intergenic	-137458	4922502H24Rik
Merged-chr13-101652394-3	chr13	101652290	101652498	+	23.7667	Intergenic	40236	Pik3r1
Merged-chr13-101690308-2	chr13	101690195	101690422	+	7.07	intron (NM_001024955, intron 2 of 9)	2322	Pik3r1
Merged-chr13-102034987-3	chr13	102034882	102035093	+	15.4667	Intergenic	-266770	Pik3r1
Merged-chr13-102064742-3	chr13	102064639	102064848	+	10.94	Intergenic	-296526	Pik3r1
Merged-chr13-102103275-2	chr13	102103119	102103431	+	6.3	Intergenic	-335058	Pik3r1
Merged-chr13-102114124-3	chr13	102114021	102114227	+	10.2933	Intergenic	-345907	Pik3r1
Merged-chr13-102258015-3	chr13	102257906	102258121	+	24.0667	Intergenic	-435534	Cd180
Merged-chr13-102316518-2	chr13	102316415	102316621	+	5.035	Intergenic	-377029	Cd180
Merged-chr13-102816904-2	chr13	102816793	102817016	+	7.975	intron (NM_175171, intron 5 of 28)	56649	1700099I09Rik
Merged-chr13-103026037-2	chr13	103025932	103026142	+	6	intron (NM_175171, intron 3 of 28)	265782	1700099I09Rik
Merged-chr13-103107613-2	chr13	103107506	103107720	+	6.13	intron (NM_175171, intron 3 of 28)	226879	Mast4
Merged-chr13-103109013-2	chr13	103108912	103109115	+	7.295	intron (NM_175171, intron 3 of 28)	225479	Mast4
Merged-chr13-103220916-2	chr13	103220811	103221022	+	8.145	intron (NM_175171, intron 1 of 28)	113576	Mast4
Merged-chr13-103270508-3	chr13	103270397	103270616	+	49.8667	intron (NM_175171, intron 1 of 28)	63986	Mast4
Merged-chr13-103877814-3	chr13	103877700	103877928	+	18.4933	intron (NM_001005868, intron 4 of 26)	42772	Erbin
Merged-chr13-103986051-3	chr13	103985873	103986214	+	6.43667	Intergenic	-65457	Erbin
Merged-chr13-104288714-3	chr13	104288608	104288824	+	7.96667	intron (NR_136938, intron 1 of 26)	881	Adamts6
Merged-chr13-104517144-2	chr13	104517038	104517251	+	7.445	Intergenic	229309	Adamts6
Merged-chr13-104640896-3	chr13	104640785	104641008	+	11.4067	intron (NM_001360094, intron 13 of 13)	176057	Cwc27
Merged-chr13-104662746-3	chr13	104662634	104662863	+	7.41667	intron (NM_001360094, intron 11 of 13)	154205	Cwc27
Merged-chr13-104706029-3	chr13	104705922	104706138	+	7.22667	intron (NM_001360094, intron 11 of 13)	110923	Cwc27
Merged-chr13-104797283-2	chr13	104797171	104797396	+	10.065	exon (NM_026072, exon 8 of 14)	19670	Cwc27
Merged-chr13-105210442-2	chr13	105210340	105210545	+	6.595	intron (NM_001360891, intron 5 of 7)	82572	Rnf180
Merged-chr13-105299989-2	chr13	105299835	105300144	+	5.285	Intergenic	-5504	Rnf180
Merged-chr13-107642619-2	chr13	107642510	107642728	+	5.345	Intergenic	-44778	1700006H21Rik
Merged-chr13-107865000-2	chr13	107864872	107865128	+	6.075	intron (NM_145456, intron 2 of 14)	25064	Zswim6
Merged-chr13-109992906-3	chr13	109992797	109993014	+	5.50667	Intergenic	89096	Mir1904
Merged-chr13-110394526-3	chr13	110394416	110394645	+	10.2133	promoter-TSS (NM_152804)	-514	Plk2
Merged-chr13-110445382-2	chr13	110445261	110445503	+	6.765	Intergenic	50338	Plk2
Merged-chr13-111050436-3	chr13	111050324	111050556	+	10.1833	Intergenic	-146594	4930526H09Rik
Merged-chr13-111206125-2	chr13	111206013	111206237	+	7.115	Intergenic	23306	3110015C05Rik
Merged-chr13-111236007-2	chr13	111235907	111236108	+	11.7	Intergenic	-6576	3110015C05Rik
Merged-chr13-111337486-2	chr13	111337373	111337600	+	7.41	Intergenic	82473	Actbl2
Merged-chr13-111390992-3	chr13	111390858	111391125	+	8.32667	Intergenic	99136	Gpbp1
Merged-chr13-111431460-3	chr13	111431355	111431563	+	8.66333	intron (NM_028487, intron 12 of 12)	58668	Gpbp1
Merged-chr13-112023404-3	chr13	112023295	112023518	+	43.9667	Intergenic	155470	Gm15326
Merged-chr13-112315738-3	chr13	112315633	112315849	+	8.39333	intron (NM_001168404, intron 2 of 7)	27223	Ankrd55
Merged-chr13-113202676-3	chr13	113202571	113202780	+	8.56333	Intergenic	-6984	Esm1
Merged-chr13-113464755-3	chr13	113464639	113464879	+	10.0833	non-coding (NR_045501, exon 5 of 7)	38085	4921509O07Rik
Merged-chr13-113465368-2	chr13	113465244	113465493	+	6.29	intron (NR_045501, intron 4 of 6)	37476	4921509O07Rik
Merged-chr13-113490663-2	chr13	113490563	113490764	+	5.68	intron (NR_045501, intron 1 of 6)	12181	4921509O07Rik
Merged-chr13-114456899-3	chr13	114456790	114457016	+	10.8733	intron (NM_001301375, intron 1 of 5)	2048	Fst
Merged-chr13-114761132-2	chr13	114761031	114761234	+	7.36	Intergenic	-57105	Mocs2
Merged-chr13-114821801-2	chr13	114821694	114821909	+	6.395	intron (NM_001113375, intron 2 of 5)	3564	Mocs2
Merged-chr13-117095232-2	chr13	117095128	117095336	+	6.11	Intergenic	-34793	Gm6416
Merged-chr13-117480212-3	chr13	117480095	117480340	+	9.11333	Intergenic	-122103	Hcn1
Merged-chr13-117601495-3	chr13	117601388	117601606	+	11.12	promoter-TSS (NM_010408)	-823	Hcn1
Merged-chr13-117976066-2	chr13	117975966	117976166	+	10.77	exon (NM_010408, exon 8 of 8)	-256055	4933413L06Rik
Merged-chr13-11836942-3	chr13	11836826	11837051	+	8.6	intron (NM_023868, intron 12 of 104)	270007	Ryr2
Merged-chr13-118380743-3	chr13	118380633	118380850	+	8.86	intron (NM_021556, intron 4 of 4)	6511	Mrps30
Merged-chr13-119408101-3	chr13	119407990	119408216	+	6.99333	intron (NM_001308506, intron 1 of 16)	908	Nnt
Merged-chr13-119791968-3	chr13	119791847	119792081	+	9.50667	promoter-TSS (NM_001302550)	-842	Zfp131
Merged-chr13-12160043-2	chr13	12159940	12160146	+	9.045	Intergenic	26445	Gm10336
Merged-chr13-12318093-3	chr13	12317981	12318215	+	5.84333	intron (NM_033268, intron 1 of 20)	22634	Actn2
Merged-chr13-13785191-3	chr13	13785081	13785302	+	17.4333	intron (NM_010317, intron 1 of 3)	884	Gng4
Merged-chr13-16115551-3	chr13	16115447	16115656	+	11.4567	Intergenic	-92128	B230303A05Rik
Merged-chr13-16199202-2	chr13	16199097	16199307	+	8.945	Intergenic	-175779	B230303A05Rik
Merged-chr13-16342369-3	chr13	16342253	16342482	+	20.1	Intergenic	-318944	B230303A05Rik
Merged-chr13-16454953-3	chr13	16454837	16455081	+	39.5333	Intergenic	-431536	B230303A05Rik
Merged-chr13-18247877-3	chr13	18247762	18248003	+	6.96667	intron (NM_175006, intron 2 of 7)	134157	Pou6f2
Merged-chr13-19622810-2	chr13	19622695	19622925	+	5.715	promoter-TSS (NM_016687)	-365	Sfrp4
Merged-chr13-19952647-3	chr13	19952540	19952753	+	21.0333	Intergenic	-128389	Gpr141
Merged-chr13-20104950-2	chr13	20104841	20105060	+	6.88	intron (NM_080288, intron 1 of 21)	14443	Elmo1
Merged-chr13-20482415-3	chr13	20482303	20482523	+	14.9	intron (NM_198093, intron 1 of 6)	9423	Elmo1
Merged-chr13-21734312-3	chr13	21734210	21734416	+	21.7	promoter-TSS (NM_178210)	-721	Hist1h4j
Merged-chr13-23513605-2	chr13	23513495	23513715	+	10.165	Intergenic	-17439	Hist1h4h
Merged-chr13-24144335-3	chr13	24144212	24144455	+	7.69667	intron (NM_026825, intron 8 of 37)	136457	Carmil1
Merged-chr13-24305629-3	chr13	24305501	24305758	+	7.34	Intergenic	-21775	Cmah
Merged-chr13-24714827-2	chr13	24714724	24714930	+	7.27	intron (NM_001286100, intron 17 of 22)	47110	Gmnn
Merged-chr13-24831427-2	chr13	24831304	24831551	+	14.9	promoter-TSS (NM_019551)	62	Acot13
Merged-chr13-25083294-2	chr13	25083189	25083399	+	7.595	intron (NM_001195617, intron 2 of 7)	27290	Dcdc2a
Merged-chr13-25521776-3	chr13	25521662	25521891	+	8.06	Intergenic	-251780	Nrsn1
Merged-chr13-28313649-2	chr13	28313549	28313750	+	6.28	Intergenic	171165	Prl5a1
Merged-chr13-28633942-2	chr13	28633833	28634051	+	8.27	intron (NR_045054, intron 5 of 7)	76931	Mir6368
Merged-chr13-28783746-2	chr13	28783631	28783862	+	5.515	intron (NR_045054, intron 2 of 7)	-72873	Mir6368
Merged-chr13-28854094-2	chr13	28853990	28854198	+	6.09	intron (NR_045054, intron 2 of 7)	31328	2610307P16Rik
Merged-chr13-28878807-3	chr13	28878696	28878914	+	34.0667	intron (NR_045054, intron 2 of 7)	6617	2610307P16Rik
Merged-chr13-28913523-2	chr13	28913422	28913625	+	7.295	Intergenic	-28101	2610307P16Rik
Merged-chr13-29362091-2	chr13	29361976	29362207	+	8.26	intron (NR_131896, intron 13 of 16)	345836	A330102I10Rik
Merged-chr13-29558559-3	chr13	29558452	29558673	+	11.5067	intron (NR_131896, intron 9 of 16)	297111	Cdkal1
Merged-chr13-30085163-3	chr13	30085060	30085266	+	32.2333	Intergenic	-51327	Mboat1
Merged-chr13-30151629-3	chr13	30151511	30151755	+	5.70667	intron (NM_153546, intron 1 of 12)	15143	Mboat1
Merged-chr13-30167696-3	chr13	30167591	30167803	+	12.9133	intron (NM_153546, intron 1 of 12)	31207	Mboat1
Merged-chr13-30913273-2	chr13	30913158	30913389	+	6.11	intron (NM_025588, intron 6 of 27)	34488	Hus1b
Merged-chr13-31472432-3	chr13	31472323	31472547	+	13.5667	Intergenic	-85735	Foxq1
Merged-chr13-32495181-3	chr13	32495057	32495295	+	11.4733	Intergenic	-156632	Gmds
Merged-chr13-32764834-3	chr13	32764728	32764946	+	10.9	intron (NM_001166030, intron 1 of 11)	16942	Mylk4
Merged-chr13-32765642-3	chr13	32765523	32765759	+	7.91333	intron (NM_001166030, intron 1 of 11)	16138	Mylk4
Merged-chr13-32925160-3	chr13	32925033	32925284	+	10.1833	Intergenic	-27018	Serpinb1c
Merged-chr13-33028749-3	chr13	33028635	33028857	+	16.3	intron (NM_011452, intron 1 of 6)	1332	Serpinb9b
Merged-chr13-33063881-2	chr13	33063778	33063984	+	7.23	Intergenic	-20222	Serpinb1b
Merged-chr13-33144269-2	chr13	33144157	33144382	+	5.84	Intergenic	14082	Serpinb9c
Merged-chr13-33941573-3	chr13	33941463	33941682	+	5.98667	intron (NR_040707, intron 1 of 4)	-5489	Serpinb6a
Merged-chr13-34143715-2	chr13	34143607	34143823	+	8.235	Intergenic	-13361	Tubb2b
Merged-chr13-34446916-3	chr13	34446802	34447027	+	7.75	Intergenic	-101732	Slc22a23
Merged-chr13-3478084-3	chr13	3477973	3478196	+	26.2667	promoter-TSS (NR_015522)	-219	2810429I04Rik
Merged-chr13-35058254-2	chr13	35058153	35058355	+	6.535	Intergenic	-64110	Eci2
Merged-chr13-35067336-3	chr13	35067218	35067449	+	12.5067	Intergenic	-73189	Eci2
Merged-chr13-35172042-3	chr13	35171937	35172149	+	54.4	Intergenic	-4239	4930529N20Rik
Merged-chr13-35503741-3	chr13	35503637	35503845	+	16.3667	Intergenic	-156121	Cdyl
Merged-chr13-35817847-2	chr13	35817747	35817947	+	15.05	intron (NM_009881, intron 5 of 9)	76445	Cdyl
Merged-chr13-35886166-3	chr13	35886018	35886294	+	9.25333	Intergenic	20191	Rpp40
Merged-chr13-36131587-2	chr13	36131477	36131698	+	7.56	intron (NM_001039189, intron 1 of 5)	13944	Fars2
Merged-chr13-36510303-3	chr13	36510181	36510437	+	6.82333	intron (NM_001039189, intron 5 of 5)	224168	Nrn1
Merged-chr13-37238237-3	chr13	37238131	37238340	+	18.9667	Intergenic	-107110	Ly86
Merged-chr13-37506208-2	chr13	37506077	37506340	+	8.685	Intergenic	160863	Ly86
Merged-chr13-37507820-3	chr13	37507690	37507936	+	19.6	Intergenic	162468	Ly86
Merged-chr13-37620301-2	chr13	37620199	37620403	+	7.91	Intergenic	-205737	Rreb1
Merged-chr13-37622570-3	chr13	37622464	37622678	+	26	Intergenic	-203467	Rreb1
Merged-chr13-37629391-3	chr13	37629279	37629501	+	9.93333	Intergenic	-196648	Rreb1
Merged-chr13-37853030-2	chr13	37852919	37853142	+	7.84	intron (NM_001039188, intron 1 of 9)	25637	Rreb1
Merged-chr13-37935034-2	chr13	37934912	37935157	+	7.95	3' UTR (NM_026830, exon 10 of 10)	46163	Rreb1
Merged-chr13-38074588-3	chr13	38074484	38074692	+	50.8	Intergenic	37599	Riok1
Merged-chr13-38140325-3	chr13	38140190	38140446	+	7.64	Intergenic	-10976	Dsp
Merged-chr13-38353880-2	chr13	38353773	38353988	+	6.28	intron (NM_007556, intron 1 of 6)	8164	Bmp6
Merged-chr13-38461889-2	chr13	38461772	38462007	+	5.875	promoter-TSS (NR_131033)	-96	4930579J19Rik
Merged-chr13-38521163-3	chr13	38521058	38521270	+	5.41333	intron (NM_001289599, intron 2 of 9)	6750	Txndc5
Merged-chr13-3878076-3	chr13	3877942	3878200	+	9.78667	Intergenic	15510	Net1
Merged-chr13-4036667-3	chr13	4036557	4036773	+	25.8333	Intergenic	-22926	Akr1c14
Merged-chr13-4047238-3	chr13	4047132	4047346	+	14.9333	Intergenic	-12352	Akr1c14
Merged-chr13-4055653-3	chr13	4055518	4055780	+	6.86667	Intergenic	-3942	Akr1c14
Merged-chr13-41097560-3	chr13	41097451	41097666	+	6.33667	Intergenic	12430	Gcm2
Merged-chr13-41413258-2	chr13	41413155	41413362	+	6.27	intron (NM_001111324, intron 2 of 7)	-54257	Nedd9
Merged-chr13-41655879-3	chr13	41655766	41655989	+	20.3667	Intergenic	49661	Tmem170b
Merged-chr13-4173184-3	chr13	4173071	4173294	+	6.4	Intergenic	-18005	Akr1c13
Merged-chr13-42398418-3	chr13	42398305	42398526	+	6.30333	Intergenic	96939	Edn1
Merged-chr13-42829159-3	chr13	42829056	42829266	+	19.3	intron (NM_001005740, intron 1 of 12)	-37086	Phactr1
Merged-chr13-43510427-3	chr13	43510307	43510552	+	6.09333	Intergenic	-29456	Ranbp9
Merged-chr13-43908500-2	chr13	43908394	43908606	+	6.96	Intergenic	123388	Cd83
Merged-chr13-44085811-3	chr13	44085706	44085914	+	7.13667	Intergenic	-35357	Gm5083
Merged-chr13-44398333-3	chr13	44398205	44398479	+	7.15	Intergenic	-41385	1700029N11Rik
Merged-chr13-44869620-2	chr13	44869520	44869720	+	133.25	intron (NM_001205043, intron 3 of 17)	132476	Dtnbp1
Merged-chr13-45524416-2	chr13	45524309	45524524	+	6.82	intron (NM_025508, intron 4 of 8)	16972	Gmpr
Merged-chr13-45546211-2	chr13	45546102	45546320	+	10.22	3' UTR (NM_025508, exon 9 of 9)	38767	Gmpr
Merged-chr13-45964264-3	chr13	45964147	45964395	+	9.6	intron (NM_001199304, intron 1 of 6)	720	Atxn1
Merged-chr13-45968338-2	chr13	45968221	45968455	+	5.195	Intergenic	-3347	Atxn1
Merged-chr13-47777958-3	chr13	47777851	47778068	+	13.5233	Intergenic	110409	4930471G24Rik
Merged-chr13-48237940-2	chr13	48237836	48238044	+	7.475	intron (NR_102303, intron 1 of 2)	-23487	Id4
Merged-chr13-48942424-3	chr13	48942319	48942529	+	8.35667	intron (NM_001033268, intron 3 of 17)	25404	Fam120a
Merged-chr13-49245422-2	chr13	49245307	49245538	+	13.65	intron (NM_028340, intron 1 of 4)	2872	Susd3
Merged-chr13-49246168-3	chr13	49246044	49246288	+	7.38333	intron (NM_028340, intron 1 of 4)	2128	Susd3
Merged-chr13-49274623-3	chr13	49274509	49274739	+	10.94	intron (NM_015759, intron 13 of 17)	-25918	Susd3
Merged-chr13-49283729-2	chr13	49283615	49283843	+	6.765	intron (NM_015759, intron 6 of 17)	25479	Fgd3
Merged-chr13-49312281-3	chr13	49312176	49312386	+	39.3667	Intergenic	-3073	Fgd3
Merged-chr13-49371139-2	chr13	49371008	49371270	+	5.46	intron (NM_001039179, intron 2 of 6)	29590	Bicd2
Merged-chr13-49456554-3	chr13	49456445	49456671	+	14.9667	intron (NR_075085, intron 12 of 13)	34944	Ippk
Merged-chr13-49459316-3	chr13	49459207	49459430	+	8.96	intron (NR_075085, intron 13 of 13)	37704	Ippk
Merged-chr13-49582380-3	chr13	49582275	49582491	+	11.3	promoter-TSS (NM_001360708)	-79	Omd
Merged-chr13-49610469-2	chr13	49610369	49610570	+	7.665	intron (NM_008760, intron 2 of 6)	2398	Ogn
Merged-chr13-49644145-3	chr13	49644038	49644255	+	18.4	intron (NM_025495, intron 3 of 7)	8585	Cenpp
Merged-chr13-50162063-2	chr13	50161954	50162172	+	7.465	Intergenic	88245	Gm906
Merged-chr13-50199698-3	chr13	50199593	50199805	+	9.50667	Intergenic	50609	Gm906
Merged-chr13-50292975-3	chr13	50292863	50293089	+	9.43333	Intergenic	31161	2310081J21Rik
Merged-chr13-50399431-3	chr13	50399325	50399540	+	11.7	Intergenic	-18432	Fbxw17
Merged-chr13-50611472-3	chr13	50611365	50611582	+	9.11333	Intergenic	-10393	Mir683-2
Merged-chr13-50649041-3	chr13	50648934	50649152	+	7.79333	Intergenic	5815	Gm904
Merged-chr13-50998384-2	chr13	50998237	50998531	+	6.505	Intergenic	102343	9430083A17Rik
Merged-chr13-51170303-3	chr13	51170189	51170413	+	11.5333	promoter-TSS (NM_029173)	-724	Nxnl2
Merged-chr13-51719439-3	chr13	51719311	51719568	+	12.2	intron (NM_013660, intron 6 of 15)	67731	Secisbp2
Merged-chr13-51730596-2	chr13	51730457	51730735	+	7.635	intron (NM_013660, intron 2 of 15)	63151	Sema4d
Merged-chr13-51847466-2	chr13	51847356	51847577	+	14.6	intron (NM_011817, intron 2 of 3)	791	Gadd45g
Merged-chr13-51868564-3	chr13	51868462	51868667	+	55.5667	Intergenic	21889	Gadd45g
Merged-chr13-51899907-2	chr13	51899801	51900014	+	6.255	Intergenic	53232	Gadd45g
Merged-chr13-51966264-3	chr13	51966157	51966371	+	8.51333	Intergenic	119589	Gadd45g
Merged-chr13-52000074-3	chr13	51999963	52000183	+	17.4	Intergenic	-96668	4921525O09Rik
Merged-chr13-52207911-3	chr13	52207796	52208019	+	7.9	Intergenic	111166	4921525O09Rik
Merged-chr13-52222381-3	chr13	52222262	52222493	+	13.9333	Intergenic	125636	4921525O09Rik
Merged-chr13-52577746-3	chr13	52577618	52577898	+	9.46667	Intergenic	-4533	Gm2848
Merged-chr13-52602882-3	chr13	52602774	52602989	+	8.87333	intron (NM_011518, intron 1 of 13)	5999	Syk
Merged-chr13-52820525-3	chr13	52820419	52820632	+	6.56	Intergenic	-63320	BB123696
Merged-chr13-53008937-3	chr13	53008820	53009047	+	16.0333	Intergenic	-27894	Nfil3
Merged-chr13-53068188-3	chr13	53068078	53068294	+	14.2667	Intergenic	-87147	Nfil3
Merged-chr13-53158809-2	chr13	53158700	53158919	+	6.13	intron (NM_013846, intron 1 of 8)	127300	Ror2
Merged-chr13-53346596-3	chr13	53346478	53346717	+	14.22	intron (NM_009269, intron 8 of 14)	30764	Sptlc1
Merged-chr13-54307106-2	chr13	54306996	54307216	+	7.27	Intergenic	-64243	Cplx2
Merged-chr13-54824162-3	chr13	54824039	54824276	+	6.22667	Intergenic	34752	Tspan17
Merged-chr13-55824165-2	chr13	55824056	55824275	+	5.715	TTS (NM_011097)	7260	Pitx1
Merged-chr13-56420395-3	chr13	56420279	56420524	+	11.3667	Intergenic	-17954	Slc25a48
Merged-chr13-56743021-2	chr13	56742921	56743121	+	5.715	TTS (NM_001164042)	39353	Smad5
Merged-chr13-5713363-3	chr13	5713252	5713476	+	11.75	Intergenic	144728	1700016G22Rik
Merged-chr13-58071811-3	chr13	58071667	58071935	+	7.95333	intron (NM_001195075, intron 5 of 16)	30627	Klhl3
Merged-chr13-58074236-3	chr13	58074126	58074355	+	9.68	intron (NM_001195075, intron 5 of 16)	28188	Klhl3
Merged-chr13-58276350-2	chr13	58276228	58276473	+	6.87	Intergenic	-2162	Gkap1
Merged-chr13-58589554-2	chr13	58589453	58589655	+	6.11	intron (NM_022317, intron 1 of 17)	21323	Slc28a3
Merged-chr13-58600851-2	chr13	58600743	58600960	+	5.43	intron (NM_022317, intron 1 of 17)	10026	Slc28a3
Merged-chr13-58601362-2	chr13	58601259	58601465	+	6.68	intron (NM_022317, intron 1 of 17)	9515	Slc28a3
Merged-chr13-58960482-3	chr13	58960372	58960602	+	7.20667	intron (NM_001025074, intron 12 of 17)	152790	Ntrk2
Merged-chr13-59506532-3	chr13	59506415	59506649	+	5.39	intron (NM_001048008, intron 12 of 17)	37919	Agtpbp1
Merged-chr13-59769408-3	chr13	59769259	59769534	+	16.1667	promoter-TSS (NR_015349)	393	Isca1
Merged-chr13-59810443-3	chr13	59810331	59810551	+	7.74667	intron (NM_153538, intron 8 of 27)	12706	Zcchc6
Merged-chr13-59839469-3	chr13	59839352	59839578	+	10.0967	Intergenic	-16318	Zcchc6
Merged-chr13-59849555-3	chr13	59849393	59849705	+	6.7	Intergenic	-26402	Zcchc6
Merged-chr13-59853599-3	chr13	59853488	59853718	+	24.4	Intergenic	-30456	Zcchc6
Merged-chr13-60270886-2	chr13	60270786	60270987	+	6.52	Intergenic	65415	Gm5084
Merged-chr13-60497821-3	chr13	60497675	60497951	+	9.75333	Intergenic	-104134	Dapk1
Merged-chr13-60668865-2	chr13	60668761	60668970	+	8.63	intron (NM_134062, intron 2 of 26)	66654	Dapk1
Merged-chr13-60688088-2	chr13	60687985	60688192	+	7.105	intron (NM_134062, intron 2 of 26)	85877	Dapk1
Merged-chr13-62973331-3	chr13	62973223	62973442	+	15.7	intron (NM_001289926, intron 1 of 15)	8439	2010111I01Rik
Merged-chr13-63272971-2	chr13	63272840	63273103	+	9.965	intron (NM_001289926, intron 13 of 15)	24176	Gm16907
Merged-chr13-63345852-3	chr13	63345737	63345968	+	12.18	intron (NM_007985, intron 7 of 14)	-44569	Mir3074-1
Merged-chr13-63815102-2	chr13	63814997	63815207	+	14.25	promoter-TSS (NM_023507)	-138	Ercc6l2
Merged-chr13-64000428-2	chr13	64000312	64000544	+	8.155	Intergenic	88773	Hsd17b3
Merged-chr13-67128435-2	chr13	67128324	67128546	+	6.765	intron (NM_172392, intron 1 of 3)	207	Zfp759
Merged-chr13-67360404-3	chr13	67360289	67360518	+	11.65	intron (NM_001038651, intron 1 of 3)	169	Zfp953
Merged-chr13-69798710-2	chr13	69798556	69798864	+	7.03	Intergenic	-11172	Med10
Merged-chr13-70142220-3	chr13	70142103	70142329	+	8.74667	Intergenic	-90606	4930520P13Rik
Merged-chr13-7087166-3	chr13	7087054	7087273	+	25.4667	Intergenic	-438392	Pfkp
Merged-chr13-73505829-3	chr13	73505705	73505949	+	15.2	intron (NM_145376, intron 9 of 13)	-30920	Slc6a3
Merged-chr13-73728822-2	chr13	73728722	73728923	+	6.565	Intergenic	-28042	Slc6a19
Merged-chr13-74088323-3	chr13	74088217	74088426	+	14.3833	Intergenic	-26036	Cep72
Merged-chr13-76368605-3	chr13	76368501	76368710	+	38.5333	Intergenic	-16356	Mctp1
Merged-chr13-79065275-2	chr13	79065168	79065382	+	10.25	Intergenic	-866402	Nr2f1
Merged-chr13-80153876-3	chr13	80153769	80153981	+	13.2333	Intergenic	-729509	Arrdc3
Merged-chr13-81289333-3	chr13	81289230	81289437	+	6.98	intron (NM_054053, intron 83 of 89)	325259	9330111N05Rik
Merged-chr13-81369208-3	chr13	81369100	81369323	+	22.0333	intron (NM_054053, intron 83 of 89)	263933	Adgrv1
Merged-chr13-81748750-2	chr13	81748644	81748857	+	18.85	intron (NM_028372, intron 1 of 1)	-34497	Cetn3
Merged-chr13-82744166-3	chr13	82744050	82744283	+	9.06	Intergenic	-45833	Mir3961
Merged-chr13-83573518-2	chr13	83573408	83573629	+	9.985	promoter-TSS (NM_001347577)	-89	Mef2c
Merged-chr13-83627707-2	chr13	83627586	83627829	+	9.095	intron (NM_001347569, intron 4 of 10)	54100	Mef2c
Merged-chr13-83731010-3	chr13	83730895	83731132	+	19.8333	intron (NR_152244, intron 2 of 4)	-1480	C130071C03Rik
Merged-chr13-8641414-3	chr13	8641283	8641542	+	10.1333	intron (NR_110345, intron 3 of 10)	229632	Wdr37
Merged-chr13-88186770-3	chr13	88186654	88186885	+	9.61	Intergenic	-634703	Edil3
Merged-chr13-8871199-2	chr13	8871070	8871329	+	6.225	promoter-TSS (NM_172445)	-155	Wdr37
Merged-chr13-90515933-3	chr13	90515825	90516050	+	6.7	Intergenic	389418	Atp6ap1l
Merged-chr13-92594212-3	chr13	92594105	92594317	+	37.7667	Intergenic	-16927	Serinc5
Merged-chr13-92782834-3	chr13	92782716	92782958	+	17.7	intron (NM_011582, intron 2 of 21)	11981	Thbs4
Merged-chr13-92854159-3	chr13	92854044	92854280	+	5.66667	3' UTR (NM_001162945, exon 9 of 9)	9375	Mtx3
Merged-chr13-93024166-3	chr13	93024034	93024298	+	7.63333	Intergenic	-49138	Gm4814
Merged-chr13-93443820-2	chr13	93443708	93443932	+	6.13	intron (NM_021310, intron 7 of 10)	55988	Jmy
Merged-chr13-93454471-2	chr13	93454371	93454572	+	11.56	intron (NM_021310, intron 4 of 10)	45337	Jmy
Merged-chr13-93608470-2	chr13	93608361	93608579	+	14	Intergenic	29288	Bhmt
Merged-chr13-93676913-2	chr13	93676808	93677019	+	5.96	intron (NM_028772, intron 1 of 15)	2477	Dmgdh
Merged-chr13-93839165-3	chr13	93839053	93839277	+	37.3667	intron (NM_009712, intron 4 of 7)	48388	Mir5624
Merged-chr13-93847714-3	chr13	93847601	93847822	+	18.8	intron (NM_009712, intron 4 of 7)	56934	Mir5624
Merged-chr13-93921575-3	chr13	93921469	93921679	+	24.3333	intron (NM_009712, intron 6 of 7)	130797	Mir5624
Merged-chr13-93939574-2	chr13	93939471	93939677	+	10.4	intron (NM_009712, intron 7 of 7)	-118222	Lhfpl2
Merged-chr13-93977865-3	chr13	93977761	93977968	+	11.42	Intergenic	-79932	Lhfpl2
Merged-chr13-94143414-3	chr13	94143312	94143518	+	11.2667	intron (NM_172589, intron 2 of 3)	85619	Lhfpl2
Merged-chr13-94515598-3	chr13	94515477	94515720	+	10.5433	intron (NM_009680, intron 22 of 26)	156638	Ap3b1
Merged-chr13-94529350-3	chr13	94529233	94529474	+	20.4333	intron (NM_009680, intron 23 of 26)	170393	Ap3b1
Merged-chr13-94540448-2	chr13	94540345	94540552	+	7.665	intron (NM_009680, intron 24 of 26)	181488	Ap3b1
Merged-chr13-94619747-3	chr13	94619641	94619856	+	13.1333	Intergenic	-169195	Tbca
Merged-chr13-94815757-3	chr13	94815654	94815860	+	10.31	intron (NM_009321, intron 1 of 3)	26814	Tbca
Merged-chr13-94828536-3	chr13	94828429	94828645	+	9.98	intron (NM_009321, intron 1 of 3)	39594	Tbca
Merged-chr13-95805991-2	chr13	95805873	95806110	+	7.13	intron (NM_027711, intron 2 of 35)	85931	Iqgap2
Merged-chr13-96350330-2	chr13	96350217	96350443	+	5.875	Intergenic	-37964	Poc5
Merged-chr13-96465624-2	chr13	96465491	96465758	+	10.9	intron (NM_001042714, intron 1 of 13)	5536	Ankdd1b
Merged-chr13-96575819-3	chr13	96575713	96575926	+	9.50667	intron (NM_023420, intron 3 of 17)	33084	Col4a3bp
Merged-chr13-96630520-2	chr13	96630390	96630651	+	8.96	intron (NM_023420, intron 13 of 17)	40416	Hmgcr
Merged-chr13-96743063-2	chr13	96742942	96743184	+	6.395	Intergenic	-72127	Hmgcr
Merged-chr13-96935702-3	chr13	96935576	96935826	+	8.45	intron (NM_001166065, intron 1 of 2)	11012	Gcnt4
Merged-chr13-97553892-3	chr13	97553772	97554009	+	27.7	Intergenic	-6110	Gm5086
Merged-chr13-97870602-3	chr13	97870498	97870711	+	10.04	Intergenic	119492	Eyelinc18
Merged-chr13-98118506-3	chr13	98118385	98118622	+	19.6333	intron (NM_012026, intron 2 of 35)	87662	Arhgef28
Merged-chr13-98121745-3	chr13	98121617	98121865	+	11.4067	intron (NM_012026, intron 2 of 35)	84424	Arhgef28
Merged-chr13-98136305-2	chr13	98136191	98136420	+	8.02	intron (NM_012026, intron 2 of 35)	69860	Arhgef28
Merged-chr13-98152885-2	chr13	98152757	98153014	+	7.44	intron (NM_012026, intron 1 of 35)	53280	Arhgef28
Merged-chr13-98183668-2	chr13	98183566	98183770	+	10.45	intron (NM_012026, intron 1 of 35)	22497	Arhgef28
Merged-chr13-98192965-3	chr13	98192838	98193079	+	13.7533	intron (NM_012026, intron 1 of 35)	13207	Arhgef28
Merged-chr13-98201818-3	chr13	98201715	98201920	+	26.6667	intron (NM_012026, intron 1 of 35)	4348	Arhgef28
Merged-chr13-98632395-3	chr13	98632263	98632521	+	13.8433	Intergenic	5018	Tmem174
Merged-chr13-98633870-2	chr13	98633766	98633975	+	15.45	Intergenic	3540	Tmem174
Merged-chr13-98635618-2	chr13	98635496	98635740	+	6.82	3' UTR (NM_026685, exon 2 of 2)	1792	Tmem174
Merged-chr13-98660676-2	chr13	98660566	98660786	+	10.215	Intergenic	-23266	Tmem174
Merged-chr13-98971755-3	chr13	98971644	98971861	+	8.98667	Intergenic	12813	1700024P04Rik
Merged-chr13-99020257-3	chr13	99020153	99020363	+	10.6767	Intergenic	-35693	1700024P04Rik
Merged-chr13-99057671-3	chr13	99057567	99057774	+	10.5133	Intergenic	30251	2310020H05Rik
Merged-chr13-99467028-3	chr13	99466915	99467144	+	41.2333	intron (NM_008634, intron 2 of 6)	49573	Map1b
Merged-chr14-100971206-3	chr14	100971019	100971355	+	8.88667	Intergenic	228882	Prr30
Merged-chr14-101483494-2	chr14	101483387	101483601	+	10.93	intron (NM_001081278, intron 8 of 18)	125697	Tbc1d4
Merged-chr14-101494431-2	chr14	101494319	101494544	+	9.37	exon (NM_001081278, exon 5 of 19)	114760	Tbc1d4
Merged-chr14-101507486-2	chr14	101507355	101507618	+	7.36	exon (NM_001081278, exon 2 of 19)	101705	Tbc1d4
Merged-chr14-101518438-3	chr14	101518324	101518561	+	8.55667	intron (NM_001081278, intron 1 of 18)	90749	Tbc1d4
Merged-chr14-101785809-2	chr14	101785693	101785926	+	6.345	intron (NM_201529, intron 1 of 30)	-54814	Lmo7
Merged-chr14-101883162-3	chr14	101883060	101883265	+	10.5433	intron (NM_001347628, intron 4 of 26)	42539	Lmo7
Merged-chr14-102329698-2	chr14	102329585	102329811	+	12.555	Intergenic	489075	Lmo7
Merged-chr14-103333416-3	chr14	103333305	103333523	+	6.45667	intron (NM_207215, intron 1 of 84)	13386	Mycbp2
Merged-chr14-104336988-2	chr14	104336888	104337088	+	30.6	Intergenic	131011	Pou4f1
Merged-chr14-104529314-3	chr14	104529203	104529420	+	16.2667	Intergenic	-6645	Rnf219
Merged-chr14-105766731-3	chr14	105766626	105766834	+	15.8133	Intergenic	130089	Spry2
Merged-chr14-108638579-3	chr14	108638451	108638702	+	6.58667	Intergenic	275663	Slitrk1
Merged-chr14-11510291-3	chr14	11510185	11510401	+	8.59667	Intergenic	-43260	Ptprg
Merged-chr14-116772228-3	chr14	116772110	116772340	+	10.4767	Intergenic	-153072	Gpc6
Merged-chr14-118910647-2	chr14	118910541	118910753	+	6.595	intron (NM_001360412, intron 8 of 22)	12144	Dzip1
Merged-chr14-120278696-3	chr14	120278588	120278804	+	23.8667	intron (NM_001360380, intron 1 of 7)	3027	Mbnl2
Merged-chr14-120367152-3	chr14	120367043	120367259	+	38.5	intron (NM_001360376, intron 2 of 8)	60699	Mbnl2
Merged-chr14-120573782-3	chr14	120573670	120573902	+	7.66	Intergenic	95325	Rap2a
Merged-chr14-120846380-2	chr14	120846245	120846515	+	7.585	Intergenic	-64814	Ipo5
Merged-chr14-121302448-3	chr14	121302341	121302555	+	63.9667	intron (NM_145465, intron 4 of 10)	53742	B930095G15Rik
Merged-chr14-121437242-3	chr14	121437131	121437358	+	11.9	Intergenic	-58014	Stk24
Merged-chr14-121453305-3	chr14	121453176	121453434	+	6.62	Intergenic	51949	Slc15a1
Merged-chr14-121593798-3	chr14	121593691	121593906	+	38.4	intron (NM_001081039, intron 37 of 53)	-88544	Slc15a1
Merged-chr14-121651084-3	chr14	121650975	121651190	+	28.4667	intron (NM_001081039, intron 9 of 53)	47335	Dock9
Merged-chr14-121794088-3	chr14	121793953	121794220	+	18.7	intron (NM_134074, intron 1 of 52)	3648	Dock9
Merged-chr14-121961421-2	chr14	121961319	121961523	+	6.935	intron (NM_183031, intron 1 of 1)	3772	Gpr183
Merged-chr14-122073537-3	chr14	122073433	122073639	+	10.6	Intergenic	33438	A330035P11Rik
Merged-chr14-122644828-3	chr14	122644715	122644936	+	8.83667	intron (NR_153443, intron 8 of 24)	110497	Pcca
Merged-chr14-122825690-3	chr14	122825555	122825853	+	7.72	intron (NR_153443, intron 22 of 24)	-87326	Gm15735
Merged-chr14-123446167-3	chr14	123446009	123446308	+	11.5667	intron (NM_177393, intron 13 of 43)	180986	Nalcn
Merged-chr14-14852887-2	chr14	14852770	14853005	+	6.425	intron (NM_001195229, intron 11 of 34)	32072	Nek10
Merged-chr14-18271308-3	chr14	18271199	18271416	+	42.3333	promoter-TSS (NM_025586)	171	Nkiras1
Merged-chr14-18717170-3	chr14	18717052	18717283	+	24.7667	intron (NM_001360327, intron 3 of 5)	176246	Ube2e2
Merged-chr14-20143135-3	chr14	20143022	20143243	+	13.6733	intron (NM_021542, intron 4 of 4)	38650	Kcnk5
Merged-chr14-20730334-3	chr14	20730219	20730452	+	10.9933	5' UTR (NM_010811, exon 3 of 15)	4227	Ndst2
Merged-chr14-20759006-3	chr14	20758893	20759124	+	19.0333	intron (NM_001360186, intron 12 of 20)	-24446	Ndst2
Merged-chr14-20831296-2	chr14	20831169	20831423	+	7.61	Intergenic	-5366	Plau
Merged-chr14-20861710-2	chr14	20861604	20861816	+	8.475	Intergenic	25048	Plau
Merged-chr14-20871439-3	chr14	20871336	20871541	+	31.4	Intergenic	34776	Plau
Merged-chr14-20873432-3	chr14	20873328	20873539	+	14.2333	Intergenic	36771	Plau
Merged-chr14-21381586-2	chr14	21381463	21381710	+	5.125	exon (NM_001243041, exon 9 of 11)	-118184	Kat6b
Merged-chr14-21456759-3	chr14	21456620	21456898	+	5.95	Intergenic	-43011	Kat6b
Merged-chr14-21501206-3	chr14	21501102	21501309	+	34.9	intron (NM_017479, intron 1 of 16)	1420	Kat6b
Merged-chr14-21691674-3	chr14	21691568	21691786	+	19	intron (NM_001013826, intron 2 of 3)	22899	Dupd1
Merged-chr14-21792051-2	chr14	21791948	21792155	+	8.26	intron (NM_001359953, intron 4 of 5)	-39510	Vdac2
Merged-chr14-21811931-3	chr14	21811818	21812039	+	8.97667	Intergenic	-19633	Vdac2
Merged-chr14-22006497-3	chr14	22006365	22006641	+	8.63667	Intergenic	-13209	Lrmda
Merged-chr14-22151610-3	chr14	22151504	22151714	+	14.3833	intron (NM_028275, intron 2 of 6)	131897	Lrmda
Merged-chr14-22288255-3	chr14	22288119	22288383	+	7.28	intron (NM_028275, intron 2 of 6)	254547	4930405A10Rik
Merged-chr14-22817454-2	chr14	22817352	22817556	+	5.66	intron (NM_028275, intron 5 of 6)	-274656	4930405A10Rik
Merged-chr14-23084964-3	chr14	23084857	23085075	+	25.1	intron (NR_033550, intron 2 of 3)	9605	Gm10248
Merged-chr14-23835916-3	chr14	23835814	23836018	+	16	intron (NM_001253364, intron 1 of 27)	168289	Kcnma1
Merged-chr14-23932149-3	chr14	23932032	23932283	+	8.41	intron (NM_001253364, intron 1 of 27)	72048	Kcnma1
Merged-chr14-23968397-3	chr14	23968263	23968521	+	9.05333	intron (NM_001253364, intron 1 of 27)	35813	Kcnma1
Merged-chr14-24036349-3	chr14	24036225	24036491	+	9.79667	Intergenic	31367	4930519K11Rik
Merged-chr14-24066737-2	chr14	24066617	24066857	+	7.235	Intergenic	-22140	Mir7210
Merged-chr14-24205688-2	chr14	24205574	24205802	+	8.18	intron (NM_001163513, intron 1 of 31)	40232	Dlg5
Merged-chr14-24206812-3	chr14	24206688	24206936	+	17.4333	intron (NM_001163513, intron 1 of 31)	39108	Dlg5
Merged-chr14-24768290-3	chr14	24768185	24768394	+	8.36667	Intergenic	277536	Rps24
Merged-chr14-25185763-3	chr14	25185641	25185891	+	49.0667	Intergenic	-42525	4930572O13Rik
Merged-chr14-25235404-3	chr14	25235289	25235513	+	9.28	Intergenic	-92160	4930572O13Rik
Merged-chr14-25343446-3	chr14	25343345	25343549	+	20.5	Intergenic	-115738	Zmiz1
Merged-chr14-25346240-3	chr14	25346122	25346363	+	34.8333	Intergenic	-112943	Zmiz1
Merged-chr14-25387978-3	chr14	25387871	25388084	+	56.6667	Intergenic	-71208	Zmiz1
Merged-chr14-25505508-3	chr14	25505391	25505618	+	11.56	intron (NM_183208, intron 2 of 23)	-28935	Mir3075
Merged-chr14-25509618-3	chr14	25509513	25509724	+	44.2667	intron (NM_183208, intron 2 of 23)	-24821	Mir3075
Merged-chr14-25515041-3	chr14	25514936	25515145	+	36.2	intron (NM_183208, intron 2 of 23)	-19399	Mir3075
Merged-chr14-25533267-3	chr14	25533114	25533427	+	9.98667	intron (NM_183208, intron 2 of 23)	-1169	Mir3075
Merged-chr14-25587784-3	chr14	25587681	25587886	+	11.9333	non-coding (NR_033492, exon 1 of 1)	979	4931406H21Rik
Merged-chr14-25634671-2	chr14	25634570	25634773	+	5.77	intron (NM_183208, intron 6 of 23)	31158	Gm45915
Merged-chr14-25745679-2	chr14	25745544	25745814	+	8.28	intron (NM_001101433, intron 2 of 3)	23177	Zcchc24
Merged-chr14-26385945-3	chr14	26385836	26386051	+	12.4667	intron (NR_038005, intron 4 of 7)	28396	4933413J09Rik
Merged-chr14-27083170-2	chr14	27083060	27083281	+	6.765	intron (NM_134437, intron 3 of 12)	44169	Il17rd
Merged-chr14-27259422-3	chr14	27259311	27259528	+	12.4133	intron (NM_027871, intron 1 of 10)	21409	Arhgef3
Merged-chr14-27322448-3	chr14	27322335	27322558	+	9.46	intron (NM_027871, intron 2 of 10)	-13591	Arhgef3
Merged-chr14-28595835-2	chr14	28595722	28595948	+	6	Intergenic	84430	Wnt5a
Merged-chr14-28972457-3	chr14	28972338	28972584	+	8.98	intron (NM_009785, intron 29 of 37)	-45747	Lrtm1
Merged-chr14-29189790-3	chr14	29189687	29189892	+	13.6733	intron (NM_009785, intron 11 of 37)	171581	Lrtm1
Merged-chr14-30099400-3	chr14	30099285	30099524	+	10.2	intron (NM_001083616, intron 26 of 46)	76771	Chdh
Merged-chr14-30327267-3	chr14	30327156	30327380	+	14.9667	intron (NM_001083616, intron 3 of 46)	26218	Cacna1d
Merged-chr14-30479782-2	chr14	30479678	30479886	+	18.6	exon (NM_133761, exon 1 of 10)	217	Dcp1a
Merged-chr14-30597382-3	chr14	30597270	30597495	+	24.3	intron (NM_011103, intron 17 of 17)	12928	Prkcd
Merged-chr14-30630988-3	chr14	30630866	30631130	+	7.42667	Intergenic	-4790	Prkcd
Merged-chr14-30648778-2	chr14	30648660	30648896	+	7.19	Intergenic	-5597	Rft1
Merged-chr14-30650971-3	chr14	30650855	30651093	+	25.2667	Intergenic	-3401	Rft1
Merged-chr14-30944984-2	chr14	30944874	30945095	+	10.075	Intergenic	-1695	Itih1
Merged-chr14-31207739-3	chr14	31207626	31207857	+	10.4767	promoter-TSS (NM_022656)	-571	Tnnc1
Merged-chr14-31397984-2	chr14	31397871	31398098	+	7.725	intron (NM_001347585, intron 2 of 7)	19693	Sh3bp5
Merged-chr14-31400977-3	chr14	31400859	31401088	+	11.0867	intron (NM_001347585, intron 2 of 7)	16704	Sh3bp5
Merged-chr14-31407013-2	chr14	31406868	31407159	+	5.46	intron (NM_001347585, intron 2 of 7)	10664	Sh3bp5
Merged-chr14-31438274-2	chr14	31438167	31438382	+	8.71	Intergenic	-2174	Sh3bp5
Merged-chr14-31644676-3	chr14	31644558	31644801	+	11.0467	intron (NM_025295, intron 1 of 3)	3622	Btd
Merged-chr14-31930402-2	chr14	31930300	31930504	+	11.695	Intergenic	-98701	Galnt15
Merged-chr14-32045415-3	chr14	32045303	32045529	+	16.3333	intron (NM_030166, intron 3 of 9)	16313	Galnt15
Merged-chr14-32074142-3	chr14	32074028	32074252	+	20.4	Intergenic	11146	Dph3
Merged-chr14-33363134-3	chr14	33362962	33363289	+	7.18	intron (NM_153800, intron 7 of 10)	47899	Mapk8
Merged-chr14-33371007-2	chr14	33370887	33371128	+	11.9	Intergenic	40017	Mapk8
Merged-chr14-34136796-3	chr14	34136691	34136906	+	12.6333	Intergenic	15621	Npy4r
Merged-chr14-34421280-3	chr14	34421164	34421409	+	5.68333	intron (NM_009758, intron 10 of 12)	45782	Mmrn2
Merged-chr14-34623712-3	chr14	34623608	34623819	+	10.9133	Intergenic	-23571	Opn4
Merged-chr14-34660750-3	chr14	34660638	34660859	+	32.8667	Intergenic	-7174	Mir297-1
Merged-chr14-38946424-2	chr14	38946306	38946543	+	5.715	intron (NR_045713, intron 3 of 4)	48122	Nrg3os
Merged-chr14-40916029-3	chr14	40915926	40916137	+	49.0667	intron (NM_145928, intron 4 of 8)	-23066	Sh2d4b
Merged-chr14-45453344-3	chr14	45453230	45453452	+	44.4	Intergenic	-64545	Gnpnat1
Merged-chr14-45457433-3	chr14	45457323	45457542	+	11.7367	Intergenic	-68636	Gnpnat1
Merged-chr14-45504530-2	chr14	45504395	45504666	+	8.885	exon (NM_001360525, exon 3 of 16)	25535	Fermt2
Merged-chr14-45773078-2	chr14	45772965	45773191	+	6.955	Intergenic	-114935	Ddhd1
Merged-chr14-45852466-2	chr14	45852358	45852574	+	6.71	Intergenic	-194323	Ddhd1
Merged-chr14-45857492-3	chr14	45857355	45857622	+	9.16333	Intergenic	-199345	Ddhd1
Merged-chr14-46585871-3	chr14	46585757	46585987	+	24.8	Intergenic	-10021	Rubie
Merged-chr14-46984739-2	chr14	46984627	46984852	+	7.495	intron (NM_001037221, intron 2 of 12)	-16601	Samd4
Merged-chr14-47170817-3	chr14	47170700	47170928	+	11.4233	intron (NM_008102, intron 1 of 5)	18599	Gch1
Merged-chr14-47533546-3	chr14	47533443	47533651	+	44.9667	Intergenic	34887	Atg14
Merged-chr14-47625093-2	chr14	47624979	47625207	+	7.805	Intergenic	-24218	Ktn1
Merged-chr14-47906477-3	chr14	47906308	47906696	+	7.11667	intron (NR_045959, intron 2 of 3)	7638	4930447J18Rik
Merged-chr14-48106174-3	chr14	48106051	48106304	+	9.31333	Intergenic	-14692	Peli2
Merged-chr14-48131742-3	chr14	48131636	48131848	+	16	intron (NM_033602, intron 1 of 5)	10873	Peli2
Merged-chr14-48162636-3	chr14	48162532	48162744	+	94.8667	intron (NM_033602, intron 1 of 5)	-36078	Gm6498
Merged-chr14-51915241-3	chr14	51915140	51915344	+	10.62	Intergenic	-1238	Ndrg2
Merged-chr14-52014856-3	chr14	52014704	52014992	+	10.9067	promoter-TSS (NM_001253695)	-290	Zfp219
Merged-chr14-52086485-3	chr14	52086378	52086589	+	17.3	intron (NM_001360184, intron 1 of 7)	17168	Snord58b
Merged-chr14-54361009-3	chr14	54360907	54361111	+	41.6	intron (NM_026936, intron 1 of 9)	168	Oxa1l
Merged-chr14-54479744-3	chr14	54479642	54479848	+	15.21	exon (NM_080726, exon 5 of 5)	3645	Rem2
Merged-chr14-54706131-3	chr14	54706018	54706240	+	15.2333	Intergenic	6045	Cebpe
Merged-chr14-54883227-3	chr14	54883118	54883336	+	13.2667	promoter-TSS (NM_007537)	-198	Bcl2l2
Merged-chr14-55575434-3	chr14	55575300	55575565	+	15.7333	promoter-TSS (NM_026808)	-242	Fitm1
Merged-chr14-55854343-3	chr14	55854217	55854477	+	15.1667	exon (NM_001040072, exon 1 of 8)	232	Nynrin
Merged-chr14-56620588-2	chr14	56620488	56620689	+	9.575	promoter-TSS (NR_153784)	-75	Gm16573
Merged-chr14-56688392-3	chr14	56688289	56688495	+	7.80333	exon (NM_023773, exon 8 of 14)	12608	Gm16973
Merged-chr14-57345836-3	chr14	57345707	57345971	+	10.8267	intron (NM_030004, intron 3 of 7)	52644	Cryl1
Merged-chr14-57407852-2	chr14	57407735	57407969	+	8.375	Intergenic	-9369	Cryl1
Merged-chr14-57546941-2	chr14	57546829	57547054	+	8.6	Intergenic	22112	Il17d
Merged-chr14-57746181-2	chr14	57746080	57746282	+	12.77	promoter-TSS (NM_015771)	-58	Lats2
Merged-chr14-57798712-2	chr14	57798604	57798820	+	13.05	TTS (NR_037238)	288	Mir3077
Merged-chr14-57853761-3	chr14	57853650	57853883	+	8.21333	intron (NM_001360097, intron 7 of 13)	27527	Mrpl57
Merged-chr14-59550978-3	chr14	59550872	59551082	+	11.7867	Intergenic	46982	Cdadc1
Merged-chr14-59677802-2	chr14	59677694	59677910	+	6.935	intron (NM_015803, intron 34 of 35)	52521	Shisa2
Merged-chr14-60251924-3	chr14	60251821	60252029	+	27.3333	promoter-TSS (NM_170591)	-446	Nupl1
Merged-chr14-60741709-2	chr14	60741580	60741839	+	6.965	intron (NM_001310594, intron 1 of 9)	8805	Spata13
Merged-chr14-61001077-3	chr14	61000971	61001186	+	9.49	intron (NM_013869, intron 4 of 9)	36909	Tnfrsf19
Merged-chr14-61439979-3	chr14	61439874	61440089	+	24.9	promoter-TSS (NM_008466)	-34	Kpna3
Merged-chr14-61695057-3	chr14	61694954	61695161	+	15.0533	Intergenic	-12684	Dleu2
Merged-chr14-61768193-3	chr14	61768085	61768307	+	23.0333	Intergenic	-85823	Dleu2
Merged-chr14-61768728-3	chr14	61768622	61768833	+	29.3333	Intergenic	-86354	Dleu2
Merged-chr14-62258943-2	chr14	62258819	62259067	+	5.32	Intergenic	34036	Dleu7
Merged-chr14-62626199-3	chr14	62626074	62626316	+	8.39333	Intergenic	-37472	Serpine3
Merged-chr14-62842640-3	chr14	62842506	62842767	+	5.83667	intron (NM_175546, intron 1 of 11)	4915	Mir8098
Merged-chr14-63067858-3	chr14	63067755	63067962	+	60.0333	Intergenic	12785	2700070H01Rik
Merged-chr14-63164789-3	chr14	63164686	63164891	+	164.067	intron (NM_001360211, intron 1 of 7)	13099	Fdft1
Merged-chr14-63245592-3	chr14	63245479	63245707	+	79.5667	promoter-TSS (NM_008092)	-322	Gata4
Merged-chr14-63247849-3	chr14	63247743	63247960	+	17.0667	Intergenic	-2580	Gata4
Merged-chr14-63296220-2	chr14	63296109	63296331	+	9.555	Intergenic	-50949	Gata4
Merged-chr14-63322172-3	chr14	63322053	63322286	+	17.7	Intergenic	-76898	Gata4
Merged-chr14-63943662-3	chr14	63943539	63943775	+	15.2667	promoter-TSS (NM_011446)	-49	Sox7
Merged-chr14-64196685-2	chr14	64196582	64196789	+	4.975	intron (NM_001253715, intron 4 of 4)	92362	Prss52
Merged-chr14-64198211-2	chr14	64198100	64198322	+	7.35	intron (NM_001253715, intron 4 of 4)	93888	Prss52
Merged-chr14-64794785-2	chr14	64794680	64794890	+	6.99	intron (NM_001081177, intron 37 of 39)	142254	Kif13b
Merged-chr14-64810505-2	chr14	64810394	64810616	+	10.515	Intergenic	139352	Hmbox1
Merged-chr14-65358945-3	chr14	65358798	65359083	+	8.93333	intron (NM_199029, intron 1 of 9)	264	Zfp395
Merged-chr14-66105523-3	chr14	66105415	66105633	+	7.34333	intron (NM_007940, intron 5 of 18)	5136	Ephx2
Merged-chr14-66325049-2	chr14	66324948	66325151	+	11.165	Intergenic	-19247	Stmn4
Merged-chr14-67209112-3	chr14	67208996	67209228	+	21.7333	Intergenic	-24180	Ebf2
Merged-chr14-67853142-2	chr14	67853026	67853258	+	10.55	intron (NM_177780, intron 5 of 51)	6603	Mir6539
Merged-chr14-70057200-2	chr14	70057091	70057309	+	8.065	intron (NM_028560, intron 6 of 6)	-20245	Egr3
Merged-chr14-70206499-3	chr14	70206355	70206652	+	13.6333	promoter-TSS (NM_001271407)	-481	Sorbs3
Merged-chr14-70301643-3	chr14	70301542	70301744	+	6.71333	Intergenic	-12146	Ppp3cc
Merged-chr14-70336644-2	chr14	70336528	70336760	+	8.39	intron (NM_144808, intron 1 of 9)	11789	Slc39a14
Merged-chr14-70430239-2	chr14	70430135	70430343	+	5.745	Intergenic	-1145	Piwil2
Merged-chr14-70466374-3	chr14	70466270	70466478	+	53.2667	intron (NM_145981, intron 4 of 4)	8857	Phyhip
Merged-chr14-72722834-3	chr14	72722727	72722945	+	10.4333	Intergenic	-12833	Fndc3a
Merged-chr14-73753768-3	chr14	73753659	73753879	+	18.7667	Intergenic	200983	Sucla2
Merged-chr14-74899208-2	chr14	74899107	74899309	+	5.965	intron (NM_001033439, intron 1 of 19)	48669	Lrch1
Merged-chr14-74912569-3	chr14	74912465	74912673	+	10.2733	intron (NM_001033439, intron 1 of 19)	35308	Lrch1
Merged-chr14-75789532-3	chr14	75789426	75789640	+	35.4	Intergenic	-2496	Slc25a30
Merged-chr14-75810267-3	chr14	75810137	75810405	+	6.62	Intergenic	-23234	Slc25a30
Merged-chr14-75900188-2	chr14	75900082	75900294	+	7.245	intron (NM_026816, intron 7 of 7)	52265	Snora31
Merged-chr14-75991303-2	chr14	75991187	75991419	+	6.68	intron (NM_026816, intron 4 of 7)	19562	Gtf2f2
Merged-chr14-76043222-3	chr14	76043115	76043329	+	10.4867	Intergenic	-32357	Gtf2f2
Merged-chr14-76221678-2	chr14	76221569	76221787	+	6.395	Intergenic	-29784	2900040C04Rik
Merged-chr14-76592257-2	chr14	76592157	76592358	+	8.035	Intergenic	-35368	Serp2
Merged-chr14-76622674-2	chr14	76622564	76622785	+	6.87	Intergenic	-54894	1700108F19Rik
Merged-chr14-76908224-3	chr14	76908101	76908340	+	16.4	Intergenic	128397	Lacc1
Merged-chr14-76936157-3	chr14	76936054	76936264	+	31.6667	Intergenic	100458	Lacc1
Merged-chr14-77808046-3	chr14	77807940	77808154	+	44.5	Intergenic	-9079	Gm1587
Merged-chr14-77884563-3	chr14	77884453	77884674	+	9.73333	Intergenic	-9646	Dnajc15
Merged-chr14-78353778-2	chr14	78353658	78353899	+	7.585	Intergenic	-45735	Tnfsf11
Merged-chr14-78383578-3	chr14	78383467	78383687	+	28.3667	Intergenic	-75534	Tnfsf11
Merged-chr14-78495528-3	chr14	78495423	78495632	+	6.87	3' UTR (NM_001164503, exon 12 of 12)	27175	Akap11
Merged-chr14-79021828-3	chr14	79021710	79021942	+	13.4333	intron (NM_027906, intron 19 of 44)	172648	Vwa8
Merged-chr14-79263597-3	chr14	79263457	79263722	+	9.04	Intergenic	-16222	Zfp957
Merged-chr14-79358235-2	chr14	79358135	79358335	+	6.505	intron (NM_025832, intron 10 of 19)	32433	Naa16
Merged-chr14-79416992-3	chr14	79416875	79417121	+	19.4333	intron (NM_145960, intron 9 of 10)	-9513	Kbtbd7
Merged-chr14-79481141-2	chr14	79481034	79481248	+	12.76	promoter-TSS (NM_007920)	-53	Elf1
Merged-chr14-79639951-3	chr14	79639846	79640062	+	7.94	intron (NM_010701, intron 6 of 6)	22229	Cnmd
Merged-chr14-8135354-3	chr14	8135137	8135524	+	8.87333	intron (NM_001360314, intron 4 of 19)	37119	Pxk
Merged-chr14-8136042-2	chr14	8135940	8136144	+	8.09	intron (NM_001360314, intron 4 of 19)	36950	Pdhb
Merged-chr14-8186664-2	chr14	8186554	8186775	+	11.41	Intergenic	-13672	Pdhb
Merged-chr14-85757573-3	chr14	85757452	85757685	+	6.40667	Intergenic	-488402	4930529K09Rik
Merged-chr14-86254523-3	chr14	86254414	86254630	+	8.84333	intron (NR_040457, intron 1 of 3)	8552	4930529K09Rik
Merged-chr14-91866483-2	chr14	91866380	91866587	+	8.875	Intergenic	1739592	4930474H20Rik
Merged-chr14-92863159-3	chr14	92863053	92863271	+	7.40667	Intergenic	1027507	Pcdh9
Merged-chr14-93500031-3	chr14	93499915	93500162	+	6.21667	intron (NM_001271798, intron 2 of 3)	390631	Pcdh9
Merged-chr14-9392163-2	chr14	9392028	9392299	+	8.23	Intergenic	-491932	Mnd1-ps
Merged-chr14-98296074-3	chr14	98295940	98296199	+	8.43667	Intergenic	-126304	Dach1
Merged-chr14-98472232-2	chr14	98472125	98472340	+	5.96	Intergenic	-302467	Dach1
Merged-chr15-100204145-2	chr15	100204041	100204250	+	7.44	intron (NM_172819, intron 27 of 32)	-16109	Mir3473a
Merged-chr15-100228430-3	chr15	100228323	100228535	+	16.9667	intron (NM_007497, intron 1 of 6)	570	Atf1
Merged-chr15-100292788-3	chr15	100292681	100292900	+	8.70667	3' UTR (NM_183109, exon 5 of 5)	11953	Tmprss12
Merged-chr15-100301597-3	chr15	100301481	100301717	+	8.61333	Intergenic	-3218	Mettl7a1
Merged-chr15-100569585-3	chr15	100569479	100569694	+	6.70667	Intergenic	16779	Pou6f1
Merged-chr15-100729533-2	chr15	100729426	100729640	+	7.835	promoter-TSS (NM_001161767)	-157	Galnt6
Merged-chr15-100813692-3	chr15	100813590	100813794	+	16.5	intron (NM_021530, intron 23 of 24)	32438	Slc4a8
Merged-chr15-101119043-3	chr15	101118927	101119171	+	10.3933	exon (NM_144790, exon 4 of 4)	3294	Ankrd33
Merged-chr15-101229034-3	chr15	101228903	101229165	+	7.31	exon (NM_019518, exon 4 of 8)	-3848	A330009N23Rik
Merged-chr15-101241066-2	chr15	101240961	101241172	+	12.55	Intergenic	-15880	A330009N23Rik
Merged-chr15-101248200-3	chr15	101248096	101248309	+	20.8	Intergenic	-18644	Nr4a1
Merged-chr15-101319760-2	chr15	101319642	101319879	+	8.77	Intergenic	26548	6030408B16Rik
Merged-chr15-101365447-3	chr15	101365342	101365552	+	24.7667	intron (NM_028770, intron 1 of 8)	-3905	Mir1941
Merged-chr15-101507314-3	chr15	101507208	101507420	+	59.9	Intergenic	3498	Gm6042
Merged-chr15-101942027-2	chr15	101941906	101942148	+	5.855	Intergenic	-1703	Krt79
Merged-chr15-101976180-3	chr15	101976070	101976286	+	8.86667	Intergenic	-21891	Krt78
Merged-chr15-102244845-2	chr15	102244729	102244961	+	6.545	intron (NM_011244, intron 3 of 9)	1655	Rarg
Merged-chr15-102716348-2	chr15	102716245	102716451	+	8.38	exon (NM_026192, exon 5 of 15)	5830	Calcoco1
Merged-chr15-102747108-3	chr15	102746999	102747216	+	14.3267	promoter-TSS (NR_104334)	-198	Gm38436
Merged-chr15-103315203-2	chr15	103315094	103315313	+	11.325	exon (NM_013866, exon 8 of 8)	-4765	Gpr84
Merged-chr15-10414753-2	chr15	10414646	10414860	+	7.185	Intergenic	55763	Dnajc21
Merged-chr15-10624053-3	chr15	10623934	10624178	+	7.46333	intron (NM_001356534, intron 3 of 16)	23763	Gm10389
Merged-chr15-10650026-2	chr15	10649898	10650154	+	6.195	intron (NM_001356534, intron 2 of 16)	49733	Gm10389
Merged-chr15-10714150-3	chr15	10714026	10714273	+	8.12667	promoter-TSS (NM_030690)	-51	Rai14
Merged-chr15-11306611-3	chr15	11306487	11306738	+	9.68667	intron (NM_175501, intron 18 of 23)	93046	Tars
Merged-chr15-11521692-2	chr15	11521590	11521795	+	6.055	Intergenic	-122034	Tars
Merged-chr15-12722300-3	chr15	12722187	12722420	+	11.03	Intergenic	102354	6030458C11Rik
Merged-chr15-25635550-3	chr15	25635407	25635732	+	9.19	intron (NM_019472, intron 1 of 40)	13019	Myo10
Merged-chr15-25639181-3	chr15	25639067	25639291	+	16.6	intron (NM_019472, intron 1 of 40)	16629	Myo10
Merged-chr15-25643425-3	chr15	25643316	25643539	+	19.9667	intron (NM_019472, intron 1 of 40)	20877	Myo10
Merged-chr15-25727033-3	chr15	25726918	25727152	+	10.89	intron (NM_019472, intron 9 of 40)	-26171	Myo10
Merged-chr15-26620468-3	chr15	26620354	26620576	+	12.2267	intron (NM_176959, intron 2 of 3)	275099	Fbxl7
Merged-chr15-27810554-3	chr15	27810429	27810684	+	13.9333	intron (NM_001081302, intron 33 of 56)	-129014	Fam105a
Merged-chr15-27840754-3	chr15	27840621	27840880	+	9.02333	intron (NM_001081302, intron 20 of 56)	-159208	Fam105a
Merged-chr15-27871921-2	chr15	27871796	27872046	+	5.49	intron (NM_001081302, intron 10 of 56)	153927	Trio
Merged-chr15-28026170-2	chr15	28026056	28026284	+	14.25	promoter-TSS (NM_001081302)	-322	Trio
Merged-chr15-29483551-3	chr15	29483449	29483656	+	8.84667	Intergenic	229852	Mir3964
Merged-chr15-30885618-3	chr15	30885499	30885734	+	7.71667	intron (NM_001355502, intron 13 of 21)	-153510	4930430F21Rik
Merged-chr15-31198430-3	chr15	31198323	31198540	+	8.25	Intergenic	-25954	Dap
Merged-chr15-31237576-3	chr15	31237467	31237685	+	53.9667	intron (NM_146057, intron 2 of 3)	13191	Dap
Merged-chr15-3172821-3	chr15	3172701	3172942	+	8.78333	Intergenic	-97946	Selenop
Merged-chr15-32186336-3	chr15	32186227	32186442	+	12.9	Intergenic	9045	Tas2r119
Merged-chr15-32442893-3	chr15	32442774	32443009	+	13.5333	intron (NM_009154, intron 3 of 22)	198078	Sema5a
Merged-chr15-32488337-3	chr15	32488193	32488471	+	6.04333	intron (NM_009154, intron 5 of 22)	243519	Sema5a
Merged-chr15-32537436-3	chr15	32537333	32537541	+	49.3333	intron (NM_009154, intron 5 of 22)	235715	Gm41289
Merged-chr15-32935171-3	chr15	32935063	32935280	+	34.8333	intron (NM_008304, intron 1 of 4)	14448	Sdc2
Merged-chr15-34215811-2	chr15	34215710	34215913	+	6.88	Intergenic	-22215	Laptm4b
Merged-chr15-36080872-3	chr15	36080760	36080991	+	23.4	exon (NM_001195748, exon 14 of 28)	59525	Rgs22
Merged-chr15-36225829-3	chr15	36225718	36225942	+	17.5667	intron (NM_012031, intron 15 of 18)	14334	Mir8097
Merged-chr15-36230293-3	chr15	36230188	36230399	+	20.3	intron (NM_012031, intron 16 of 18)	9871	Mir8097
Merged-chr15-36374584-3	chr15	36374438	36374714	+	16.3667	Intergenic	-91429	Rnf19a
Merged-chr15-36399513-3	chr15	36399408	36399619	+	21.6667	Intergenic	97221	Ankrd46
Merged-chr15-36460474-2	chr15	36460363	36460586	+	8.26	Intergenic	36260	Ankrd46
Merged-chr15-36492070-3	chr15	36491965	36492174	+	12.3333	intron (NM_001358007, intron 2 of 4)	4665	Ankrd46
Merged-chr15-36609655-2	chr15	36609538	36609772	+	9.15	promoter-TSS (NM_008774)	-682	Pabpc1
Merged-chr15-36781543-3	chr15	36781423	36781666	+	8.91333	intron (NM_001356569, intron 3 of 6)	9388	Ywhaz
Merged-chr15-36873464-3	chr15	36873357	36873575	+	27.9667	Intergenic	-76537	Ywhaz
Merged-chr15-3707874-2	chr15	3707771	3707978	+	9.875	Intergenic	-124522	Ghr
Merged-chr15-37433248-3	chr15	37433140	37433357	+	41.6333	promoter-TSS (NR_045283)	-584	Gm15941
Merged-chr15-37519236-2	chr15	37519125	37519347	+	6.17	intron (NM_001359841, intron 3 of 7)	-59854	Ncald
Merged-chr15-38299054-3	chr15	38298951	38299157	+	28.9333	intron (NM_013692, intron 1 of 3)	846	Klf10
Merged-chr15-38447268-3	chr15	38447130	38447413	+	7.83	Intergenic	43276	Mir6951
Merged-chr15-38473756-2	chr15	38473649	38473864	+	14.9	Intergenic	16791	Mir6951
Merged-chr15-38552251-2	chr15	38552101	38552402	+	4.92	intron (NR_045757, intron 2 of 2)	-32985	Azin1
Merged-chr15-39746707-3	chr15	39746592	39746828	+	6.06333	intron (NM_001289508, intron 1 of 3)	780	Dcstamp
Merged-chr15-40713151-2	chr15	40713020	40713283	+	6.99	intron (NM_001356998, intron 1 of 6)	58109	Zfpm2
Merged-chr15-40764562-3	chr15	40764440	40764689	+	6.16333	intron (NM_011766, intron 2 of 7)	109522	Zfpm2
Merged-chr15-4078160-2	chr15	4078049	4078272	+	6.95	intron (NM_024188, intron 7 of 16)	-50754	BC037032
Merged-chr15-41409637-3	chr15	41409522	41409752	+	7.77333	Intergenic	-37845	Oxr1
Merged-chr15-44619547-3	chr15	44619434	44619657	+	24.7667	promoter-TSS (NM_019480)	-96	Ebag9
Merged-chr15-44675045-2	chr15	44674896	44675195	+	5.95	intron (NM_001358582, intron 7 of 7)	31443	Sybu
Merged-chr15-49491732-3	chr15	49491622	49491840	+	11.9733	Intergenic	-699742	Csmd3
Merged-chr15-50382572-3	chr15	50382455	50382686	+	6.91333	Intergenic	506479	Trps1
Merged-chr15-51071633-2	chr15	51071523	51071743	+	10.25	Intergenic	-181592	Trps1
Merged-chr15-51730945-3	chr15	51730823	51731066	+	10.26	Intergenic	134517	Eif3h
Merged-chr15-52367886-2	chr15	52367771	52368001	+	5.355	Intergenic	72333	Slc30a8
Merged-chr15-53252081-3	chr15	53251968	53252190	+	13.2333	intron (NM_010162, intron 1 of 10)	94104	Ext1
Merged-chr15-53312493-3	chr15	53312391	53312596	+	26.5333	intron (NM_010162, intron 1 of 10)	33690	Ext1
Merged-chr15-53345868-2	chr15	53345767	53345970	+	9.31	5' UTR (NM_010162, exon 1 of 11)	315	Ext1
Merged-chr15-53548711-3	chr15	53548587	53548844	+	8.76333	intron (NM_177225, intron 4 of 4)	65564	Mir28c
Merged-chr15-57172986-2	chr15	57172871	57173101	+	7.275	Intergenic	92175	Slc22a22
Merged-chr15-57600796-3	chr15	57600680	57600906	+	7.47333	Intergenic	-93874	Zhx2
Merged-chr15-57809884-3	chr15	57809783	57809987	+	16.8	intron (NM_199449, intron 2 of 3)	82533	Derl1
Merged-chr15-57820176-2	chr15	57820074	57820279	+	5.885	intron (NM_199449, intron 2 of 3)	72242	Derl1
Merged-chr15-57835554-3	chr15	57835449	57835660	+	30.6667	intron (NM_199449, intron 3 of 3)	56864	Derl1
Merged-chr15-58204264-3	chr15	58204146	58204389	+	20.1333	intron (NM_026346, intron 4 of 8)	10625	Fbxo32
Merged-chr15-58253673-3	chr15	58253563	58253779	+	24.6333	Intergenic	-38779	Fbxo32
Merged-chr15-58324424-2	chr15	58324319	58324530	+	6.62	promoter-TSS (NM_177755)	-255	Klhl38
Merged-chr15-58632264-2	chr15	58632156	58632372	+	8.375	Intergenic	191163	Tmem65
Merged-chr15-58682185-3	chr15	58682063	58682311	+	10.0967	Intergenic	141240	Tmem65
Merged-chr15-58688726-3	chr15	58688579	58688863	+	15.5333	Intergenic	134706	Tmem65
Merged-chr15-58995534-3	chr15	58995429	58995641	+	27.7333	intron (NM_144800, intron 3 of 14)	61725	Ndufb9
Merged-chr15-59205831-3	chr15	59205720	59205945	+	13.2667	Intergenic	-101116	Zfp572
Merged-chr15-59567568-3	chr15	59567452	59567681	+	13.6333	intron (NM_026746, intron 4 of 6)	-81088	Trib1
Merged-chr15-59804537-3	chr15	59804413	59804674	+	10.1033	Intergenic	-9584	Gm19510
Merged-chr15-62001031-3	chr15	62000911	62001165	+	6.71333	Intergenic	15697	Myc
Merged-chr15-62295439-3	chr15	62295336	62295541	+	62.6333	Intergenic	-75987	H2afy3
Merged-chr15-62484517-3	chr15	62484407	62484634	+	17.7333	Intergenic	-265069	H2afy3
Merged-chr15-62714492-3	chr15	62714381	62714603	+	16.4	Intergenic	-495041	H2afy3
Merged-chr15-63018135-2	chr15	63018032	63018239	+	10.865	Intergenic	461473	Gm20740
Merged-chr15-6386868-2	chr15	6386753	6386984	+	6.935	5' UTR (NM_023118, exon 1 of 15)	120	Dab2
Merged-chr15-64035611-3	chr15	64035509	64035712	+	35.5333	intron (NM_001360037, intron 1 of 11)	24154	Fam49b
Merged-chr15-64036710-3	chr15	64036601	64036817	+	12.0667	intron (NM_001360037, intron 1 of 11)	23055	Fam49b
Merged-chr15-64060574-2	chr15	64060472	64060677	+	6.84	promoter-TSS (NM_144846)	-126	Fam49b
Merged-chr15-64073813-3	chr15	64073708	64073917	+	23.2333	Intergenic	-13364	Fam49b
Merged-chr15-6412486-2	chr15	6412385	6412587	+	5.78	intron (NM_001037905, intron 1 of 13)	25738	Dab2
Merged-chr15-68134547-3	chr15	68134430	68134672	+	8.44	intron (NR_152182, intron 9 of 13)	124305	Zfat
Merged-chr15-6980650-3	chr15	6980542	6980760	+	13.6333	Intergenic	-106338	Osmr
Merged-chr15-6981503-3	chr15	6981342	6981646	+	12.83	Intergenic	-107181	Osmr
Merged-chr15-7039329-2	chr15	7039212	7039446	+	7.04	Intergenic	-90243	Lifr
Merged-chr15-7129268-2	chr15	7129117	7129419	+	8.725	promoter-TSS (NM_001113386)	-304	Lifr
Merged-chr15-7137702-3	chr15	7137597	7137812	+	16.7667	intron (NM_001113386, intron 2 of 16)	-2838	Lifr
Merged-chr15-72814333-3	chr15	72814227	72814439	+	16.9333	intron (NM_001164641, intron 17 of 17)	-4009	Peg13
Merged-chr15-73761299-3	chr15	73761189	73761407	+	18.4667	Intergenic	13272	Ptp4a3
Merged-chr15-74312138-3	chr15	74312034	74312248	+	9.97667	Intergenic	175505	Gm32168
Merged-chr15-74348105-3	chr15	74347984	74348216	+	6.90667	Intergenic	139546	Gm32168
Merged-chr15-76576837-3	chr15	76576724	76576950	+	44.8667	intron (NM_172960, intron 1 of 14)	478	Adck5
Merged-chr15-76692851-3	chr15	76692662	76692997	+	8.47333	intron (NR_152559, intron 4 of 8)	-3897	Gpt
Merged-chr15-77003912-2	chr15	77003812	77004012	+	12.2	Intergenic	18815	Mb
Merged-chr15-77037013-2	chr15	77036904	77037122	+	6.95	intron (NM_013593, intron 1 of 3)	-8062	Apol6
Merged-chr15-77231915-2	chr15	77231810	77232020	+	6.275	intron (NM_053104, intron 1 of 13)	13693	Rbfox2
Merged-chr15-77761278-3	chr15	77761168	77761387	+	11.85	3' UTR (NM_022410, exon 41 of 41)	-4267	Apol8
Merged-chr15-77798157-3	chr15	77798049	77798263	+	8.53667	intron (NM_022410, intron 3 of 40)	-41146	Apol8
Merged-chr15-77905524-3	chr15	77905407	77905651	+	9.02333	Intergenic	23465	Txn2
Merged-chr15-77906767-2	chr15	77906644	77906890	+	8.81	Intergenic	22227	Txn2
Merged-chr15-78530763-2	chr15	78530659	78530867	+	8.235	Intergenic	-1112	C1qtnf6
Merged-chr15-78548135-2	chr15	78548009	78548261	+	6.025	Intergenic	-3790	Sstr3
Merged-chr15-78803789-2	chr15	78803621	78803957	+	6.145	promoter-TSS (NM_130859)	-747	Card10
Merged-chr15-78843007-2	chr15	78842902	78843113	+	10.155	intron (NM_027219, intron 1 of 2)	360	Cdc42ep1
Merged-chr15-78983451-3	chr15	78983338	78983558	+	29.8333	intron (NM_001024716, intron 1 of 13)	392	Triobp
Merged-chr15-79083198-2	chr15	79083091	79083305	+	5.95	intron (NM_145139, intron 7 of 12)	7975	Eif3l
Merged-chr15-79109084-2	chr15	79108949	79109219	+	8.075	5' UTR (NM_177461, exon 1 of 16)	101	Micall1
Merged-chr15-79729221-2	chr15	79729091	79729351	+	6.735	intron (NM_194342, intron 9 of 16)	13315	Sun2
Merged-chr15-79927930-3	chr15	79927817	79928038	+	27.7333	intron (NM_144811, intron 2 of 6)	4719	Cbx7
Merged-chr15-79950814-2	chr15	79950705	79950923	+	9.2	Intergenic	-18168	Cbx7
Merged-chr15-79952191-3	chr15	79952075	79952311	+	10.71	Intergenic	-19547	Cbx7
Merged-chr15-80012782-3	chr15	80012665	80012905	+	12.3733	intron (NM_011057, intron 1 of 6)	2023	Pdgfb
Merged-chr15-80134678-3	chr15	80134571	80134784	+	18.3333	intron (NM_025609, intron 1 of 10)	1523	Tab1
Merged-chr15-80343129-3	chr15	80342980	80343281	+	10.5467	intron (NM_001044308, intron 5 of 36)	55892	Cacna1i
Merged-chr15-80484368-2	chr15	80484265	80484471	+	5.515	intron (NM_001163189, intron 4 of 5)	-45765	Gm31369
Merged-chr15-81811516-3	chr15	81811406	81811632	+	30.8	5' UTR (NM_017376, exon 1 of 4)	105	Tef
Merged-chr15-81872679-2	chr15	81872574	81872784	+	13.65	promoter-TSS (NM_026737)	216	Aco2
Merged-chr15-82803780-2	chr15	82803672	82803888	+	5.515	Intergenic	-9535	Cyp2d26
Merged-chr15-83144257-3	chr15	83144139	83144384	+	5.75	intron (NM_001347082, intron 1 of 7)	5117	Poldip3
Merged-chr15-83305695-3	chr15	83305589	83305805	+	44.9	intron (NM_001357756, intron 14 of 15)	44550	Arfgap3
Merged-chr15-83680360-3	chr15	83680240	83680479	+	16.7333	intron (NM_001271473, intron 3 of 19)	44680	Scube1
Merged-chr15-83695275-3	chr15	83695166	83695382	+	9.69	intron (NM_001271473, intron 3 of 19)	29765	Scube1
Merged-chr15-84267976-2	chr15	84267849	84268103	+	6.055	intron (NM_133167, intron 1 of 12)	35933	Parvb
Merged-chr15-84293724-3	chr15	84293590	84293853	+	12.1467	intron (NM_133167, intron 6 of 12)	-30999	Parvg
Merged-chr15-84983913-3	chr15	84983806	84984026	+	14.7667	intron (NM_001033273, intron 1 of 9)	4055	5031439G07Rik
Merged-chr15-85026439-2	chr15	85026339	85026539	+	7.155	Intergenic	9298	Upk3a
Merged-chr15-85556214-3	chr15	85556092	85556333	+	10.4767	intron (NM_009528, intron 2 of 3)	21858	Wnt7b
Merged-chr15-85602812-3	chr15	85602701	85602922	+	6.32	Intergenic	-20990	Wnt7b
Merged-chr15-85671027-3	chr15	85670918	85671134	+	21.0333	Intergenic	-32747	Lncppara
Merged-chr15-85719491-2	chr15	85719379	85719604	+	11.6	Intergenic	12172	Mirlet7b
Merged-chr15-85736711-3	chr15	85736604	85736818	+	15.08	intron (NM_011144, intron 1 of 7)	935	Ppara
Merged-chr15-85879077-2	chr15	85878975	85879179	+	7.185	promoter-TSS (NM_028063)	-250	Trmu
Merged-chr15-85935855-2	chr15	85935753	85935958	+	7.665	intron (NM_009886, intron 9 of 34)	56528	Trmu
Merged-chr15-86016006-3	chr15	86015894	86016122	+	29.1667	intron (NM_009886, intron 1 of 34)	17769	Celsr1
Merged-chr15-87134311-2	chr15	87134188	87134434	+	5.115	Intergenic	-409988	Fam19a5
Merged-chr15-87219780-2	chr15	87219675	87219885	+	6.275	Intergenic	-324519	Fam19a5
Merged-chr15-87241745-2	chr15	87241633	87241857	+	8.23	Intergenic	-302554	Fam19a5
Merged-chr15-87650031-2	chr15	87649913	87650150	+	5.95	intron (NM_134096, intron 1 of 3)	24801	Fam19a5
Merged-chr15-87711894-3	chr15	87711771	87712008	+	15.7	intron (NM_001252310, intron 2 of 3)	84054	Mir6393
Merged-chr15-88023432-3	chr15	88023326	88023537	+	7.36333	Intergenic	-227488	Mir6393
Merged-chr15-88758234-3	chr15	88758124	88758348	+	18.3	intron (NM_181412, intron 2 of 2)	6525	Zbed4
Merged-chr15-88839763-2	chr15	88839663	88839863	+	6.79	Intergenic	20117	Creld2
Merged-chr15-88859336-3	chr15	88859228	88859444	+	36.2667	Intergenic	-2858	Pim3
Merged-chr15-88875710-3	chr15	88875601	88875828	+	17.2	Intergenic	13520	Pim3
Merged-chr15-89076237-3	chr15	89076113	89076352	+	14.7333	promoter-TSS (NR_040417)	168	Trabd
Merged-chr15-90337082-3	chr15	90336973	90337193	+	10.5533	Intergenic	-16627	Gm36480
Merged-chr15-91058655-3	chr15	91058538	91058764	+	10.8033	Intergenic	-8700	Kif21a
Merged-chr15-93845202-3	chr15	93845086	93845320	+	12.31	Intergenic	81908	9430014N10Rik
Merged-chr15-94326102-3	chr15	94325980	94326232	+	5.73	exon (NM_177431, exon 26 of 39)	78244	Adamts20
Merged-chr15-95945917-3	chr15	95945807	95946023	+	20.6333	intron (NM_175344, intron 12 of 19)	-115843	LOC102634389
Merged-chr15-95949521-3	chr15	95949414	95949627	+	29.5333	exon (NM_001253813, exon 15 of 21)	-119448	LOC102634389
Merged-chr15-95952193-3	chr15	95952090	95952298	+	8.14	intron (NM_175344, intron 15 of 19)	-122122	LOC102634389
Merged-chr15-96244853-3	chr15	96244747	96244964	+	6.77	intron (NR_130160, intron 2 of 2)	9829	4833422M21Rik
Merged-chr15-96352186-3	chr15	96352085	96352288	+	26.4	intron (NM_175251, intron 4 of 20)	64664	Arid2
Merged-chr15-96393228-2	chr15	96393127	96393329	+	8.52	intron (NM_175251, intron 20 of 20)	67615	Scaf11
Merged-chr15-96476546-3	chr15	96476438	96476655	+	18.2933	Intergenic	-15703	Scaf11
Merged-chr15-96484877-3	chr15	96484761	96484990	+	9.85	Intergenic	-24032	Scaf11
Merged-chr15-96568120-3	chr15	96567965	96568275	+	11.04	Intergenic	73842	Slc38a1
Merged-chr15-9663473-3	chr15	9663359	9663596	+	6.72	intron (NM_001305042, intron 18 of 36)	85391	Spef2
Merged-chr15-96647490-2	chr15	96647390	96647590	+	6.96	Intergenic	-4577	Slc38a1
Merged-chr15-96675976-3	chr15	96675868	96676089	+	23.2667	Intergenic	23750	Slc38a2
Merged-chr15-97103020-2	chr15	97102897	97103144	+	6.735	Intergenic	-47064	Slc38a4
Merged-chr15-97282520-3	chr15	97282407	97282628	+	9.53333	intron (NM_172293, intron 3 of 5)	-35230	Amigo2
Merged-chr15-97518072-2	chr15	97517963	97518182	+	7.635	Intergenic	187750	Rpap3
Merged-chr15-97572115-3	chr15	97572012	97572217	+	16.3667	Intergenic	133708	Rpap3
Merged-chr15-97594139-3	chr15	97594033	97594249	+	12.7333	Intergenic	111681	Rpap3
Merged-chr15-97598047-2	chr15	97597925	97598169	+	6.47	Intergenic	107775	Rpap3
Merged-chr15-97808752-2	chr15	97808619	97808886	+	8.97	exon (NM_001204275, exon 8 of 25)	6111	Hdac7
Merged-chr15-98183328-3	chr15	98183218	98183448	+	9.85	Intergenic	12209	Olfr288
Merged-chr15-98728115-3	chr15	98728013	98728218	+	12.3367	promoter-TSS (NM_001357893)	83	Fkbp11
Merged-chr15-98895931-3	chr15	98895788	98896089	+	11.7333	intron (NM_007857, intron 1 of 2)	2602	Dhh
Merged-chr15-99036660-3	chr15	99036526	99036781	+	5.26	intron (NM_009448, intron 3 of 3)	6762	Tuba1c
Merged-chr15-99238075-2	chr15	99237939	99238212	+	5.915	exon (NM_010601, exon 11 of 15)	13099	Kcnh3
Merged-chr15-99429601-3	chr15	99429477	99429715	+	7.01	intron (NM_001001884, intron 6 of 12)	28152	Nckap5l
Merged-chr15-99535641-3	chr15	99535494	99535778	+	19.3333	Intergenic	-7471	Faim2
Merged-chr15-99590681-2	chr15	99590574	99590788	+	12.75	promoter-TSS (NM_009701)	-347	Aqp5
Merged-chr15-99714427-3	chr15	99714314	99714547	+	13.1667	TTS (NM_031842)	-3163	Gpd1
Merged-chr15-99787671-3	chr15	99787536	99787807	+	11.8933	intron (NM_001113545, intron 9 of 10)	-15156	Cers5
Merged-chr16-10712838-2	chr16	10712736	10712941	+	7.435	intron (NM_177562, intron 21 of 22)	72698	Socs1
Merged-chr16-10713654-3	chr16	10713548	10713758	+	41.1667	intron (NM_177562, intron 21 of 22)	71883	Socs1
Merged-chr16-10737038-3	chr16	10736929	10737151	+	17.6667	intron (NM_177562, intron 22 of 22)	48496	Socs1
Merged-chr16-10902230-2	chr16	10902128	10902333	+	9.27	Intergenic	12567	Gm21859
Merged-chr16-10947800-3	chr16	10947685	10947915	+	10.0033	Intergenic	-33003	Gm21859
Merged-chr16-10957700-2	chr16	10957586	10957814	+	6.275	Intergenic	35421	Litaf
Merged-chr16-10967601-3	chr16	10967500	10967705	+	11.0467	intron (NM_019980, intron 1 of 3)	25519	Litaf
Merged-chr16-11144127-2	chr16	11144027	11144227	+	257.1	intron (NR_027502, intron 19 of 22)	-9595	Txndc11
Merged-chr16-11254110-3	chr16	11253997	11254235	+	11.5233	TTS (NR_035466)	209	Gspt1
Merged-chr16-11901373-3	chr16	11901273	11901475	+	25.2	promoter-TSS (NR_033509)	10	Gm9961
Merged-chr16-12110088-3	chr16	12109967	12110212	+	9.92	intron (NM_028277, intron 2 of 4)	125976	Shisa9
Merged-chr16-13374579-2	chr16	13374476	13374682	+	6	intron (NM_153588, intron 1 of 14)	16158	Mkl2
Merged-chr16-13494203-3	chr16	13494097	13494309	+	33.6667	Intergenic	-23023	Mir6365
Merged-chr16-13819502-2	chr16	13819388	13819616	+	8.8	intron (NM_001346109, intron 1 of 7)	251	Ntan1
Merged-chr16-14711886-2	chr16	14711781	14711992	+	5.455	Intergenic	6027	Snai2
Merged-chr16-14939888-3	chr16	14939768	14939998	+	11.5133	Intergenic	33237	Efcab1
Merged-chr16-14942739-3	chr16	14942630	14942850	+	10.6567	Intergenic	36094	Efcab1
Merged-chr16-14985134-2	chr16	14984998	14985271	+	6.565	Intergenic	78488	Efcab1
Merged-chr16-16557835-3	chr16	16557730	16557939	+	20.9333	intron (NM_001301817, intron 1 of 16)	2385	Fgd4
Merged-chr16-17044530-3	chr16	17044408	17044642	+	13.8533	3' UTR (NM_011949, exon 9 of 9)	-25614	Ypel1
Merged-chr16-17222368-2	chr16	17222268	17222469	+	53.55	Intergenic	-11219	Hic2
Merged-chr16-17494829-2	chr16	17494726	17494933	+	11.85	intron (NM_001291070, intron 1 of 19)	2908	Aifm3
Merged-chr16-17578004-3	chr16	17577887	17578132	+	12.6333	Intergenic	-1119	Slc7a4
Merged-chr16-17584717-3	chr16	17584608	17584825	+	8.24	Intergenic	-7826	Slc7a4
Merged-chr16-17856179-3	chr16	17856075	17856289	+	85.7	intron (NM_001109750, intron 6 of 9)	-17996	Car15
Merged-chr16-18074911-3	chr16	18074767	18075046	+	6.62667	intron (NM_011172, intron 11 of 13)	8503	Dgcr6
Merged-chr16-18343821-3	chr16	18343709	18343928	+	13.1333	promoter-TSS (NM_001359109)	92	Tango2
Merged-chr16-18379821-3	chr16	18379713	18379930	+	12.2767	promoter-TSS (NM_001272030)	-962	Arvcf
Merged-chr16-18387177-3	chr16	18387050	18387308	+	8.86333	intron (NM_001272028, intron 1 of 17)	-5384	Arvcf
Merged-chr16-18429894-2	chr16	18429766	18430023	+	6.405	intron (NM_001353143, intron 2 of 16)	-3178	Comt
Merged-chr16-18687079-3	chr16	18686951	18687212	+	9.09667	Intergenic	-57143	Sept5
Merged-chr16-20629857-3	chr16	20629738	20629973	+	13.5767	promoter-TSS (NM_177942)	4	Ece2
Merged-chr16-20784995-2	chr16	20784879	20785112	+	5.84	Intergenic	-50484	Thpo
Merged-chr16-21406166-2	chr16	21406060	21406273	+	8.405	Intergenic	-16952	Vps8
Merged-chr16-21497486-3	chr16	21497373	21497596	+	13.2	intron (NM_001081366, intron 21 of 46)	74366	Vps8
Merged-chr16-21828396-2	chr16	21828282	21828511	+	5.29	Intergenic	34049	1300002E11Rik
Merged-chr16-22880188-2	chr16	22880081	22880296	+	11.355	TTS (NM_026400)	-11827	Ahsg
Merged-chr16-23232902-2	chr16	23232795	23233010	+	8.1	intron (NM_001252505, intron 1 of 7)	6881	St6gal1
Merged-chr16-23244584-3	chr16	23244472	23244699	+	13.8667	intron (NM_001252505, intron 1 of 7)	18564	St6gal1
Merged-chr16-23271909-3	chr16	23271802	23272016	+	8.77667	intron (NM_001252505, intron 2 of 7)	-18561	St6gal1
Merged-chr16-23272737-3	chr16	23272629	23272842	+	17.2333	intron (NM_001252505, intron 2 of 7)	-17735	St6gal1
Merged-chr16-23500781-3	chr16	23500678	23500888	+	7.27	intron (NM_001359083, intron 2 of 10)	20032	Masp1
Merged-chr16-23506267-3	chr16	23506151	23506382	+	9.54333	intron (NM_001359083, intron 2 of 10)	14549	Masp1
Merged-chr16-24782075-3	chr16	24781922	24782237	+	5.82	intron (NM_178665, intron 8 of 12)	60224	Lpp
Merged-chr16-24961560-3	chr16	24961435	24961686	+	6.63667	intron (NM_178665, intron 10 of 12)	-98079	A230028O05Rik
Merged-chr16-25026308-2	chr16	25026202	25026414	+	7.105	Intergenic	-33331	A230028O05Rik
Merged-chr16-25220736-3	chr16	25220630	25220849	+	19.0667	Intergenic	-66078	Tprg
Merged-chr16-25531827-2	chr16	25531707	25531948	+	5.855	Intergenic	-151938	Trp63
Merged-chr16-26049755-3	chr16	26049650	26049861	+	16.6	intron (NM_173379, intron 1 of 14)	56029	P3h2
Merged-chr16-26901719-2	chr16	26901616	26901822	+	9.785	Intergenic	66526	Gmnc
Merged-chr16-28089579-3	chr16	28089455	28089693	+	10.2233	Intergenic	239644	Gm10823
Merged-chr16-28880930-2	chr16	28880821	28881039	+	6.45	intron (NM_177718, intron 1 of 1)	48768	Mb21d2
Merged-chr16-29683706-3	chr16	29683598	29683812	+	31.5333	Intergenic	104371	Opa1
Merged-chr16-29760805-2	chr16	29760684	29760927	+	8.93	Intergenic	181471	Opa1
Merged-chr16-29945976-3	chr16	29945872	29946079	+	9.62	Intergenic	33149	Gm1968
Merged-chr16-30067053-2	chr16	30066920	30067187	+	10.135	exon (NM_008235, exon 4 of 4)	1696	Hes1
Merged-chr16-30081753-3	chr16	30081623	30081904	+	9.09333	Intergenic	16406	Hes1
Merged-chr16-30088803-2	chr16	30088699	30088908	+	7.33	Intergenic	23446	Hes1
Merged-chr16-30188111-3	chr16	30187994	30188222	+	19.4667	Intergenic	79424	Cpn2
Merged-chr16-30189256-2	chr16	30189137	30189375	+	8.93	Intergenic	78276	Cpn2
Merged-chr16-30491771-3	chr16	30491653	30491881	+	12.08	Intergenic	58811	Tmem44
Merged-chr16-30688096-3	chr16	30687906	30688246	+	11.17	Intergenic	88353	Fam43a
Merged-chr16-30745610-2	chr16	30745476	30745745	+	8.18	Intergenic	145887	Fam43a
Merged-chr16-31190625-2	chr16	31190521	31190730	+	7.07	intron (NM_030138, intron 1 of 22)	10613	Acap2
Merged-chr16-31234310-3	chr16	31234196	31234438	+	8.23	Intergenic	-33079	Acap2
Merged-chr16-31652386-2	chr16	31652281	31652492	+	6.595	Intergenic	-11057	Dlg1
Merged-chr16-32337148-2	chr16	32337048	32337249	+	10.465	intron (NM_177633, intron 1 of 10)	4896	Ubxn7
Merged-chr16-32390302-3	chr16	32390189	32390425	+	9.84333	3' UTR (NM_177633, exon 11 of 11)	-10199	Tm4sf19
Merged-chr16-33177083-3	chr16	33176974	33177193	+	27.3333	Intergenic	-7988	Osbpl11
Merged-chr16-33660183-2	chr16	33660071	33660295	+	7.805	intron (NM_001083902, intron 11 of 11)	-24283	Heg1
Merged-chr16-33687244-2	chr16	33687121	33687367	+	5.035	intron (NM_175256, intron 1 of 14)	2778	Heg1
Merged-chr16-34696631-2	chr16	34696514	34696748	+	7.635	intron (NM_172824, intron 2 of 12)	6015	Ccdc14
Merged-chr16-34987850-2	chr16	34987740	34987961	+	6.395	intron (NM_139300, intron 28 of 31)	-28856	E130310I04Rik
Merged-chr16-35140124-3	chr16	35139964	35140279	+	6.98	Intergenic	-15515	Adcy5
Merged-chr16-35190087-3	chr16	35189981	35190196	+	9.07	intron (NM_001012765, intron 1 of 20)	34452	Adcy5
Merged-chr16-35216966-3	chr16	35216856	35217080	+	11.69	intron (NM_001012765, intron 1 of 20)	61332	Adcy5
Merged-chr16-35221754-3	chr16	35221651	35221856	+	16.1	intron (NM_001012765, intron 1 of 20)	66117	Adcy5
Merged-chr16-35234598-3	chr16	35234491	35234703	+	9.85333	intron (NM_001012765, intron 1 of 20)	78961	Adcy5
Merged-chr16-35630980-3	chr16	35630872	35631095	+	12.3567	intron (NM_013661, intron 3 of 21)	89621	Sema5b
Merged-chr16-35981751-2	chr16	35981650	35981852	+	179.6	Intergenic	-1612	Kpna1
Merged-chr16-38073651-3	chr16	38073545	38073755	+	12.4333	Intergenic	-15351	Gsk3b
Merged-chr16-38114634-2	chr16	38114493	38114775	+	6.1	intron (NM_001347232, intron 1 of 11)	-25374	BC031361
Merged-chr16-38285150-3	chr16	38285042	38285259	+	17.8667	intron (NM_001098404, intron 1 of 8)	9674	Nr1i2
Merged-chr16-38620943-2	chr16	38620829	38621057	+	8.71	exon (NM_020260, exon 7 of 12)	58129	Tmem39a
Merged-chr16-38626161-2	chr16	38626052	38626271	+	8.825	intron (NM_020260, intron 3 of 11)	63347	Tmem39a
Merged-chr16-38653666-3	chr16	38653560	38653777	+	13.4	intron (NM_020260, intron 1 of 11)	59367	Arhgap31
Merged-chr16-38994054-2	chr16	38993943	38994165	+	8.885	intron (NM_170599, intron 1 of 6)	91709	Igsf11
Merged-chr16-39004208-3	chr16	39004104	39004315	+	11.2667	intron (NM_170599, intron 1 of 6)	101864	Igsf11
Merged-chr16-39057140-3	chr16	39057034	39057245	+	55.2	Intergenic	131811	Gm36742
Merged-chr16-39121280-2	chr16	39121173	39121387	+	5.855	Intergenic	67670	Gm36742
Merged-chr16-39167605-3	chr16	39167499	39167711	+	21.8667	Intergenic	21345	Gm36742
Merged-chr16-40194597-3	chr16	40194470	40194724	+	9.22667	intron (NM_001361281, intron 1 of 8)	210233	Lsamp
Merged-chr16-41324983-3	chr16	41324853	41325107	+	7.75667	intron (NM_001361281, intron 2 of 8)	-207846	Lsamp
Merged-chr16-41477199-3	chr16	41477080	41477311	+	23.9667	intron (NM_001361281, intron 2 of 8)	-55631	Lsamp
Merged-chr16-41510928-2	chr16	41510822	41511035	+	5.345	intron (NM_001361281, intron 2 of 8)	-21898	Lsamp
Merged-chr16-42043773-2	chr16	42043660	42043886	+	8.235	intron (NM_001361281, intron 5 of 8)	259696	Mir6540
Merged-chr16-42130284-2	chr16	42130175	42130393	+	6.735	intron (NM_001361281, intron 5 of 8)	173185	Mir6540
Merged-chr16-42182065-3	chr16	42181959	42182172	+	8.46333	TTS (NM_001361282)	121404	Mir6540
Merged-chr16-42836609-3	chr16	42836505	42836717	+	10.3267	intron (NR_040522, intron 1 of 1)	38976	4932412D23Rik
Merged-chr16-43240165-2	chr16	43240052	43240279	+	7.495	intron (NM_001285805, intron 3 of 10)	-7119	Zbtb20
Merged-chr16-43592154-2	chr16	43592049	43592259	+	7.465	intron (NM_181058, intron 5 of 6)	-48501	Mir568
Merged-chr16-4377745-3	chr16	4377634	4377860	+	15.7	intron (NM_009624, intron 2 of 10)	42751	Adcy9
Merged-chr16-43941827-3	chr16	43941708	43941955	+	9.00667	intron (NM_027801, intron 8 of 15)	37219	Zdhhc23
Merged-chr16-4406904-2	chr16	4406752	4407056	+	6	intron (NM_009624, intron 2 of 10)	13594	Adcy9
Merged-chr16-4418268-2	chr16	4418160	4418377	+	9.57	exon (NM_001291910, exon 3 of 12)	2230	Adcy9
Merged-chr16-4419599-3	chr16	4419495	4419707	+	11.27	intron (NM_009624, intron 1 of 10)	897	Adcy9
Merged-chr16-44208043-3	chr16	44207934	44208158	+	11.5333	intron (NM_001029889, intron 6 of 7)	34649	Usf3
Merged-chr16-4435657-2	chr16	4435502	4435812	+	6.62	Intergenic	-15159	Adcy9
Merged-chr16-44717033-3	chr16	44716923	44717144	+	27.3	Intergenic	-7268	Nepro
Merged-chr16-45920767-2	chr16	45920647	45920888	+	5.84	Intergenic	-24839	Gm15638
Merged-chr16-46147125-3	chr16	46146987	46147246	+	6.87667	Intergenic	7961	Gm4737
Merged-chr16-4644651-3	chr16	4644528	4644764	+	10.9867	intron (NM_139307, intron 1 of 1)	4701	Vasn
Merged-chr16-4679849-3	chr16	4679735	4679965	+	23.5267	promoter-TSS (NM_030205)	-130	Coro7
Merged-chr16-48265985-3	chr16	48265859	48266101	+	9.64667	Intergenic	-17755	Dppa4
Merged-chr16-48762842-3	chr16	48762727	48762954	+	37.7333	intron (NM_198297, intron 1 of 5)	9116	Trat1
Merged-chr16-4926479-2	chr16	4926347	4926611	+	6.82	intron (NM_001357062, intron 12 of 17)	-12632	Nudt16l1
Merged-chr16-49578600-3	chr16	49578476	49578720	+	6.58	Intergenic	-120696	Ift57
Merged-chr16-51052250-3	chr16	51052140	51052356	+	6.82667	Intergenic	268839	1700116B05Rik
Merged-chr16-56679301-3	chr16	56679195	56679407	+	9.32667	intron (NM_001014399, intron 23 of 27)	38149	Tfg
Merged-chr16-56870668-3	chr16	56870546	56870792	+	14.7667	intron (NM_019631, intron 1 of 5)	15494	Tmem45a
Merged-chr16-57241974-2	chr16	57241850	57242098	+	10.265	Intergenic	-10508	Tbc1d23
Merged-chr16-57391611-2	chr16	57391509	57391714	+	377.05	intron (NM_001040397, intron 1 of 4)	38334	Filip1l
Merged-chr16-58679052-3	chr16	58678929	58679190	+	10.0033	3' UTR (NM_007757, exon 7 of 7)	8851	Cpox
Merged-chr16-5965873-3	chr16	5965770	5965977	+	13.9667	intron (NM_001359730, intron 1 of 15)	-9714	1700123O21Rik
Merged-chr16-6031716-2	chr16	6031579	6031854	+	6.675	intron (NM_001359730, intron 1 of 15)	56129	1700123O21Rik
Merged-chr16-6107362-3	chr16	6107237	6107477	+	9.95667	intron (NM_001359730, intron 1 of 15)	131770	1700123O21Rik
Merged-chr16-6167256-3	chr16	6167151	6167364	+	17.8333	intron (NM_001359730, intron 1 of 15)	191670	1700123O21Rik
Merged-chr16-6168276-3	chr16	6168174	6168379	+	28.1333	intron (NM_001359730, intron 1 of 15)	192689	1700123O21Rik
Merged-chr16-62924600-3	chr16	62924486	62924712	+	14.2667	exon (NM_011173, exon 13 of 15)	70292	Pros1
Merged-chr16-63642601-2	chr16	63642498	63642705	+	6.84	intron (NM_010140, intron 5 of 16)	221556	Epha3
Merged-chr16-72804411-2	chr16	72804311	72804512	+	8.26	intron (NM_019413, intron 2 of 28)	141262	Robo1
Merged-chr16-72940087-3	chr16	72939960	72940203	+	5.86333	intron (NM_019413, intron 6 of 28)	276932	Robo1
Merged-chr16-73362660-2	chr16	73362551	73362770	+	7.945	Intergenic	699511	Robo1
Merged-chr16-73471850-2	chr16	73471710	73471991	+	5.715	Intergenic	808701	Robo1
Merged-chr16-76201034-3	chr16	76200919	76201148	+	15.9	Intergenic	78420	4930578N18Rik
Merged-chr16-76321783-3	chr16	76321679	76321890	+	96.2667	intron (NM_001358238, intron 3 of 3)	51265	Nrip1
Merged-chr16-7634597-2	chr16	7634496	7634698	+	9.115	Intergenic	564762	Rbfox1
Merged-chr16-76373695-3	chr16	76373587	76373804	+	15.6	promoter-TSS (NM_173440)	132	Nrip1
Merged-chr16-76524701-3	chr16	76524572	76524836	+	6.54	Intergenic	-24091	Gm30726
Merged-chr16-76566362-2	chr16	76566256	76566468	+	13.95	Intergenic	17567	Gm30726
Merged-chr16-76672913-2	chr16	76672798	76673028	+	6.055	Intergenic	106179	Gm30790
Merged-chr16-76695510-3	chr16	76695399	76695626	+	6.55667	Intergenic	83580	Gm30790
Merged-chr16-76814144-3	chr16	76814031	76814263	+	11.98	Intergenic	-35055	Gm30790
Merged-chr16-76985450-3	chr16	76985347	76985554	+	21.7333	Intergenic	25431	1700041M19Rik
Merged-chr16-77304321-2	chr16	77304205	77304437	+	7.955	Intergenic	-25007	Mir99ahg
Merged-chr16-78214026-2	chr16	78213916	78214137	+	8.23	Intergenic	41428	E330011O21Rik
Merged-chr16-84784654-3	chr16	84784537	84784769	+	6.64	intron (NM_023844, intron 1 of 9)	10530	Jam2
Merged-chr16-8480188-3	chr16	8480085	8480290	+	7.80333	intron (NM_146247, intron 3 of 10)	9374	Mettl22
Merged-chr16-8493789-3	chr16	8493674	8493899	+	7.78667	Intergenic	-19643	Abat
Merged-chr16-84978857-2	chr16	84978741	84978974	+	5.66	non-coding (NR_045889, exon 4 of 4)	6646	Gm10791
Merged-chr16-85394784-3	chr16	85394661	85394898	+	12.51	Intergenic	155594	Cyyr1
Merged-chr16-85854314-2	chr16	85854211	85854417	+	7.295	Intergenic	35103	4930556C24Rik
Merged-chr16-86168330-2	chr16	86168222	86168438	+	6.13	Intergenic	-267205	Adamts5
Merged-chr16-8650179-3	chr16	8650069	8650296	+	21.3333	intron (NM_016881, intron 6 of 8)	12475	Pmm2
Merged-chr16-8670688-3	chr16	8670578	8670793	+	7.51667	intron (NM_025821, intron 1 of 3)	1468	Carhsp1
Merged-chr16-87354592-3	chr16	87354488	87354696	+	14.5333	intron (NM_026366, intron 1 of 5)	407	N6amt1
Merged-chr16-87890136-3	chr16	87890001	87890256	+	6.64	Intergenic	-19143	4930590A17Rik
Merged-chr16-90424017-3	chr16	90423912	90424129	+	38.1667	intron (NM_015755, intron 1 of 10)	37623	Hunk
Merged-chr16-90451862-2	chr16	90451752	90451972	+	8.005	intron (NM_015755, intron 3 of 10)	65465	Hunk
Merged-chr16-90735922-3	chr16	90735822	90736024	+	23.5333	Intergenic	-2401	Mrap
Merged-chr16-91534666-2	chr16	91534564	91534769	+	98.5	Intergenic	-7122	Mir6367
Merged-chr16-91575333-3	chr16	91575215	91575446	+	17.9667	3' UTR (NM_030018, exon 7 of 7)	22350	Tmem50b
Merged-chr16-91754516-2	chr16	91754413	91754619	+	7.955	intron (NM_001110276, intron 1 of 15)	25145	Itsn1
Merged-chr16-91918731-2	chr16	91918594	91918869	+	6.195	3' UTR (NM_010587, exon 39 of 39)	12899	Atp5o
Merged-chr16-91922699-2	chr16	91922573	91922825	+	7.095	Intergenic	8931	Atp5o
Merged-chr16-91923121-2	chr16	91923016	91923227	+	7.24	Intergenic	8509	Atp5o
Merged-chr16-92104001-2	chr16	92103893	92104109	+	6.755	intron (NM_080456, intron 2 of 2)	45665	Mrps6
Merged-chr16-92275754-3	chr16	92275646	92275860	+	36.5333	Intergenic	-16636	Kcne2
Merged-chr16-92341392-3	chr16	92341288	92341496	+	14.2533	Intergenic	18076	Kcne1
Merged-chr16-92345347-2	chr16	92345243	92345452	+	8.855	TTS (NM_008424)	14121	Kcne1
Merged-chr16-92516189-3	chr16	92516080	92516298	+	15.5667	intron (NM_172469, intron 1 of 5)	18042	Clic6
Merged-chr16-92579175-3	chr16	92579062	92579300	+	7.47333	Intergenic	81034	Clic6
[truncated: 2,876 more rows]

## Sheet: ERβ ChIP sites (WT vs ERβKO)
PeakID	Chr	Start	End	Strand	Peak Score	Annotation	Distance to TSS	Gene
Merged-chr1-100683076-2	chr1	100682976	100683176	+	6.28	Intergenic	-472692	Gm20268
Merged-chr1-106653706-2	chr1	106653606	106653806	+	7.2	intron (NM_009741, intron 1 of 1)	60584	Bcl2
Merged-chr1-106656860-2	chr1	106656760	106656960	+	6.255	intron (NM_009741, intron 1 of 1)	57430	Bcl2
Merged-chr1-107375332-2	chr1	107375232	107375432	+	9.07333	intron (NM_025867, intron 5 of 7)	13018	Serpinb11
Merged-chr1-112636743-2	chr1	112636643	112636843	+	9.36333	Intergenic	-771825	Dsel
Merged-chr1-112659209-2	chr1	112659109	112659309	+	6.53	Intergenic	-794291	Dsel
Merged-chr1-113800708-2	chr1	113800608	113800808	+	8.21	Intergenic	-1884429	Cntnap5a
Merged-chr1-115512626-2	chr1	115512526	115512726	+	7.60333	Intergenic	-172511	Cntnap5a
Merged-chr1-118766688-1	chr1	118766588	118766788	+	5.715	Intergenic	138743	Tfcp2l1
Merged-chr1-118791886-2	chr1	118791786	118791987	+	10.2283	Intergenic	-162334	Mir6346
Merged-chr1-119106313-2	chr1	119106213	119106413	+	8.56333	Intergenic	-52694	Gli2
Merged-chr1-119386597-2	chr1	119386494	119386700	+	83.7167	Intergenic	35651	Inhbb
Merged-chr1-119398117-1	chr1	119398017	119398217	+	7.655	Intergenic	24131	Inhbb
Merged-chr1-119431787-2	chr1	119431687	119431887	+	58.7667	Intergenic	-9539	Inhbb
Merged-chr1-119446557-1	chr1	119446457	119446657	+	5.83	Intergenic	-24309	Inhbb
Merged-chr1-119457629-2	chr1	119457529	119457729	+	21.5083	Intergenic	-35381	Inhbb
Merged-chr1-120073876-1	chr1	120073776	120073976	+	8.44	promoter-TSS (NM_019432)	-96	Tmem37
Merged-chr1-120231528-2	chr1	120231428	120231628	+	12.4333	intron (NM_133186, intron 4 of 4)	33752	Steap3
Merged-chr1-120261088-2	chr1	120260988	120261188	+	10.28	intron (NM_001085409, intron 2 of 5)	4192	Steap3
Merged-chr1-120265249-1	chr1	120265149	120265349	+	5.39	promoter-TSS (NM_133186)	31	Steap3
Merged-chr1-12121135-2	chr1	12121035	12121235	+	10.1233	Intergenic	-304851	Mir6341
Merged-chr1-124430384-2	chr1	124430284	124430484	+	8.58	Intergenic	-384825	Dpp10
Merged-chr1-127205318-2	chr1	127205218	127205418	+	16.8333	5' UTR (NM_145128, exon 1 of 18)	332	Mgat5
Merged-chr1-127942307-2	chr1	127942207	127942407	+	14.4333	intron (NM_178690, intron 23 of 23)	73534	Rab3gap1
Merged-chr1-127945990-2	chr1	127945887	127946094	+	22.0417	Intergenic	77217	Rab3gap1
Merged-chr1-127987635-1	chr1	127987535	127987735	+	7.27	intron (NM_001285945, intron 12 of 20)	114836	Zranb3
Merged-chr1-130764397-2	chr1	130764297	130764497	+	19.9333	Intergenic	-1987	Gm28856
Merged-chr1-131097055-1	chr1	131096955	131097155	+	5.475	intron (NM_008551, intron 1 of 9)	788	Mapkapk2
Merged-chr1-131196520-2	chr1	131196420	131196620	+	18.5417	intron (NM_018750, intron 2 of 5)	3665	Rassf5
Merged-chr1-131244852-2	chr1	131244752	131244952	+	11.6433	exon (NM_001313731, exon 1 of 6)	326	Rassf5
Merged-chr1-131688657-1	chr1	131688557	131688757	+	10.165	promoter-TSS (NM_001311096)	-38	Rab7b
Merged-chr1-132114095-2	chr1	132113995	132114195	+	30.1	3' UTR (NM_008795, exon 16 of 16)	25590	Cdk18
Merged-chr1-132558318-2	chr1	132558218	132558418	+	6.595	Intergenic	-15378	Cntn2
Merged-chr1-132565278-2	chr1	132565176	132565380	+	24.3167	3' UTR (NM_001160316, exon 27 of 27)	-22338	Cntn2
Merged-chr1-13291700-2	chr1	13291600	13291800	+	7.47	intron (NM_008678, intron 1 of 22)	80729	Ncoa2
Merged-chr1-133204227-2	chr1	133204127	133204327	+	9.365	Intergenic	-41870	Plekha6
Merged-chr1-133323486-2	chr1	133323386	133323586	+	21.0667	TTS (NM_026680)	-3726	Kiss1
Merged-chr1-133682742-2	chr1	133682639	133682846	+	8.71	intron (NM_001159649, intron 5 of 5)	7274	Lax1
Merged-chr1-133692323-2	chr1	133692220	133692426	+	12.0017	Intergenic	-2215	Lax1
Merged-chr1-133695340-1	chr1	133695240	133695440	+	6.055	Intergenic	-5232	Lax1
Merged-chr1-133698667-2	chr1	133698567	133698767	+	8.10333	Intergenic	-8559	Lax1
Merged-chr1-133745871-2	chr1	133745771	133745971	+	7.695	intron (NM_213616, intron 1 of 19)	7876	Atp2b4
Merged-chr1-133798250-2	chr1	133798147	133798354	+	7.875	Intergenic	-44503	Atp2b4
Merged-chr1-133933476-2	chr1	133933376	133933576	+	13.0667	Intergenic	-12075	Prelp
Merged-chr1-134209169-2	chr1	134209069	134209269	+	6.425	intron (NM_001291930, intron 1 of 1)	15721	Mybph
Merged-chr1-134222245-2	chr1	134222145	134222345	+	8.57	intron (NM_001291930, intron 1 of 1)	12611	Adora1
Merged-chr1-134755616-2	chr1	134755516	134755716	+	25.1333	Intergenic	46316	Syt2
Merged-chr1-134759863-2	chr1	134759763	134759963	+	10.6633	Intergenic	43858	Ppp1r12b
Merged-chr1-134815011-2	chr1	134814911	134815111	+	18.3667	intron (NM_001081307, intron 18 of 23)	-11290	Ppp1r12b
Merged-chr1-135005817-2	chr1	135005717	135005917	+	31.4	intron (NM_001033409, intron 6 of 17)	43252	Ube2t
Merged-chr1-135020518-2	chr1	135020418	135020618	+	15.0667	intron (NM_001033409, intron 6 of 17)	57953	Ube2t
Merged-chr1-135021190-2	chr1	135021090	135021290	+	9.57	intron (NM_001033409, intron 6 of 17)	58625	Ube2t
Merged-chr1-135129310-2	chr1	135129210	135129410	+	11.75	non-coding (NR_153383, exon 2 of 37)	3265	Ptprv
Merged-chr1-135204307-2	chr1	135204203	135204411	+	8.3025	Intergenic	-36626	Gpr37l1
Merged-chr1-135237457-2	chr1	135237357	135237557	+	11.7333	Intergenic	21015	Elf3
Merged-chr1-135266234-2	chr1	135266134	135266334	+	9.57	intron (NM_001159624, intron 7 of 9)	-7762	Elf3
Merged-chr1-135531331-2	chr1	135531218	135531444	+	7.92083	intron (NM_173437, intron 3 of 28)	54024	Nav1
Merged-chr1-135687344-1	chr1	135687244	135687444	+	8.48333	Intergenic	-32719	Csrp1
Merged-chr1-135778852-1	chr1	135778752	135778952	+	4.465	Intergenic	12767	Phlda3
Merged-chr1-136067782-2	chr1	136067682	136067882	+	6.45	intron (NM_001081023, intron 2 of 43)	14881	Cacna1s
Merged-chr1-136513321-1	chr1	136513221	136513421	+	7.455	intron (NM_001287179, intron 21 of 28)	45473	Kif14
Merged-chr1-13660670-2	chr1	13660570	13660770	+	11.325	promoter-TSS (NM_145381)	-161	Lactb2
Merged-chr1-136665383-2	chr1	136665282	136665484	+	10.8067	Intergenic	-18013	Gm19705
Merged-chr1-136717733-2	chr1	136717629	136717837	+	6.8525	intron (NR_037986, intron 2 of 4)	21522	Platr22
Merged-chr1-137031997-2	chr1	137031896	137032098	+	11.08	Intergenic	-71549	Nr5a2
Merged-chr1-137177337-2	chr1	137177237	137177437	+	21.5333	Intergenic	-216889	Nr5a2
Merged-chr1-137204482-2	chr1	137204382	137204582	+	6.7	Intergenic	-244034	Nr5a2
Merged-chr1-138275996-2	chr1	138275896	138276096	+	20.8667	intron (NM_177397, intron 1 of 2)	2258	Atp6v1g3
Merged-chr1-138518951-2	chr1	138518847	138519055	+	8.42917	intron (NM_021605, intron 5 of 9)	100806	Nek7
Merged-chr1-138619407-1	chr1	138619307	138619507	+	7.55	intron (NM_021605, intron 1 of 9)	350	Nek7
Merged-chr1-139239650-2	chr1	139239550	139239750	+	14.4917	intron (NM_133239, intron 8 of 11)	137426	Crb1
Merged-chr1-139258804-2	chr1	139258704	139258904	+	10.095	intron (NM_133239, intron 5 of 11)	118272	Crb1
Merged-chr1-140379006-2	chr1	140378906	140379106	+	13.04	intron (NM_001081027, intron 7 of 27)	132749	Kcnt2
Merged-chr1-143467312-2	chr1	143467212	143467412	+	45.1667	Intergenic	-173385	B3galt2
Merged-chr1-150392964-1	chr1	150392864	150393064	+	8.12	promoter-TSS (NM_145511)	91	BC003331
Merged-chr1-151258206-2	chr1	151258103	151258310	+	6.59667	Intergenic	-86280	Ivns1abp
Merged-chr1-151258954-1	chr1	151258854	151259054	+	8.05333	Intergenic	-85532	Ivns1abp
Merged-chr1-151315550-2	chr1	151315450	151315650	+	20.5333	Intergenic	-28936	Ivns1abp
Merged-chr1-152395286-2	chr1	152395186	152395386	+	8.40667	Intergenic	-4581	Colgalt2
Merged-chr1-152417401-2	chr1	152417301	152417501	+	10.8667	intron (NM_177756, intron 1 of 11)	17534	Colgalt2
Merged-chr1-155236708-1	chr1	155236608	155236808	+	6.425	Intergenic	78005	Stx6
Merged-chr1-155348739-2	chr1	155348639	155348839	+	12.6333	intron (NM_011273, intron 2 of 14)	68705	Xpr1
Merged-chr1-155528083-2	chr1	155527983	155528183	+	10.75	promoter-TSS (NR_132128)	-972	Gm5532
Merged-chr1-156036519-2	chr1	156036419	156036619	+	32.1333	promoter-TSS (NM_001160018)	-39	Tor1aip1
Merged-chr1-156084666-2	chr1	156084566	156084766	+	44.3	intron (NM_177838, intron 2 of 4)	43805	Tor1aip2
Merged-chr1-156220530-2	chr1	156220430	156220630	+	6.025	Intergenic	-15504	Fam163a
Merged-chr1-156231209-2	chr1	156231109	156231309	+	13.6667	Intergenic	-26183	Fam163a
Merged-chr1-156787316-1	chr1	156787216	156787416	+	6.425	Intergenic	-51707	Angptl1
Merged-chr1-156906682-2	chr1	156906582	156906782	+	19.2	intron (NM_001357391, intron 2 of 19)	32705	Ralgps2
Merged-chr1-156967687-2	chr1	156967582	156967792	+	22.2417	Intergenic	-28061	Ralgps2
Merged-chr1-158055165-2	chr1	158055065	158055265	+	6.38333	Intergenic	301095	Brinp2
Merged-chr1-159157900-1	chr1	159157800	159158000	+	5.83	Intergenic	-74300	Cop1
Merged-chr1-159901247-2	chr1	159901147	159901347	+	7.92	intron (NM_022312, intron 18 of 22)	-143133	4930523C07Rik
Merged-chr1-160812823-2	chr1	160812723	160812923	+	6.565	Intergenic	-19885	Rabgap1l
Merged-chr1-160839210-2	chr1	160839110	160839310	+	7.63667	Intergenic	-46272	Rabgap1l
Merged-chr1-160910351-2	chr1	160910251	160910451	+	10.1733	intron (NM_001024952, intron 1 of 19)	3940	Rc3h1
Merged-chr1-161039902-2	chr1	161039796	161040009	+	8.18333	TTS (NM_172644)	1810	Snord47
Merged-chr1-163703265-2	chr1	163703165	163703365	+	7.57333	exon (NM_001143956, exon 4 of 4)	21967	Mettl11b
Merged-chr1-164247977-2	chr1	164247877	164248077	+	11.41	Intergenic	-1069	Slc19a2
Merged-chr1-164455801-1	chr1	164455701	164455901	+	5.285	intron (NM_009721, intron 1 of 5)	2554	Atp1b1
Merged-chr1-166282826-1	chr1	166282726	166282926	+	8.235	intron (NM_001357429, intron 3 of 6)	28687	Ildr2
Merged-chr1-167231234-2	chr1	167231134	167231334	+	15.6667	intron (NM_030724, intron 4 of 6)	53893	Uck2
Merged-chr1-168190004-2	chr1	168189904	168190104	+	8.485	intron (NM_183355, intron 6 of 8)	242165	Pbx1
Merged-chr1-168243960-2	chr1	168243860	168244060	+	66.9	intron (NM_183355, intron 2 of 8)	188209	Pbx1
Merged-chr1-169387252-2	chr1	169387146	169387358	+	11.7417	Intergenic	144212	Nuf2
Merged-chr1-169395868-2	chr1	169395768	169395968	+	19.7	Intergenic	135596	Nuf2
Merged-chr1-169940688-2	chr1	169940588	169940788	+	7.34	Intergenic	10769	Ccdc190
Merged-chr1-170538826-2	chr1	170538726	170538926	+	17.1	intron (NM_001109985, intron 1 of 9)	18284	Nos1ap
Merged-chr1-170589348-1	chr1	170589248	170589448	+	5.43	exon (NM_001109985, exon 1 of 10)	501	Nos1ap
Merged-chr1-170927083-2	chr1	170926983	170927183	+	11.4967	intron (NM_001160215, intron 1 of 4)	500	Fcrla
Merged-chr1-171102726-2	chr1	171102626	171102826	+	10.42	Intergenic	-18935	Cfap126
Merged-chr1-171189539-2	chr1	171189439	171189639	+	7.26	intron (NM_025557, intron 1 of 2)	6729	Pcp4l1
Merged-chr1-171196240-2	chr1	171196139	171196342	+	21.2583	promoter-TSS (NM_025557)	28	Pcp4l1
Merged-chr1-171240519-2	chr1	171240419	171240619	+	23.9	intron (NM_153064, intron 3 of 12)	-6170	Fcer1g
Merged-chr1-171329006-2	chr1	171328906	171329106	+	15.5	promoter-TSS (NM_011615)	105	Dedd
Merged-chr1-172563247-2	chr1	172563147	172563347	+	17.7333	non-coding (NR_027644, exon 6 of 6)	3341	Vsig8
Merged-chr1-174826764-2	chr1	174826664	174826864	+	18.7667	Intergenic	95055	Grem2
Merged-chr1-175530072-2	chr1	175529972	175530172	+	23.7667	Intergenic	-37527	Rgs7
Merged-chr1-175642698-2	chr1	175642595	175642801	+	16.175	intron (NM_133809, intron 4 of 14)	10505	Kmo
Merged-chr1-178406487-1	chr1	178406387	178406587	+	6.96	intron (NM_026626, intron 1 of 6)	469	Efcab2
Merged-chr1-178641093-2	chr1	178640987	178641200	+	23.4167	intron (NM_001161665, intron 2 of 14)	111968	Kif26b
Merged-chr1-179207344-2	chr1	179207244	179207444	+	9.04667	intron (NM_027188, intron 5 of 11)	310697	Smyd3
Merged-chr1-180176073-2	chr1	180175973	180176173	+	13.0667	intron (NM_001359269, intron 3 of 13)	17412	Coq8a
Merged-chr1-180210321-2	chr1	180210221	180210421	+	20.5	Intergenic	-14301	Coq8a
Merged-chr1-180343713-2	chr1	180343610	180343817	+	15.455	intron (NM_001081175, intron 2 of 7)	-13164	Gm5069
Merged-chr1-180352448-2	chr1	180352348	180352548	+	7.16	intron (NM_001081175, intron 2 of 7)	-21899	Gm5069
Merged-chr1-180357978-2	chr1	180357878	180358078	+	10.815	intron (NM_001081175, intron 2 of 7)	-27429	Gm5069
Merged-chr1-180384655-2	chr1	180384555	180384755	+	13.5667	intron (NM_001081175, intron 2 of 7)	-54106	Gm5069
Merged-chr1-180726466-1	chr1	180726366	180726566	+	6.135	intron (NM_133225, intron 1 of 7)	423	Acbd3
Merged-chr1-180794376-1	chr1	180794276	180794476	+	5.77	Intergenic	19229	H3f3a
Merged-chr1-180814024-2	chr1	180813917	180814132	+	19.1917	promoter-TSS (NM_008210)	-419	H3f3a
Merged-chr1-180995534-2	chr1	180995434	180995634	+	30.025	intron (NM_010145, intron 4 of 8)	22035	Ephx1
Merged-chr1-181144273-2	chr1	181144173	181144373	+	13.7	promoter-TSS (NM_026171)	-69	Nvl
Merged-chr1-181511490-2	chr1	181511390	181511590	+	10.16	promoter-TSS (NM_207280)	-39	Ccdc121
Merged-chr1-182021315-2	chr1	182021215	182021415	+	11.5967	Intergenic	-1335	Enah
Merged-chr1-182022143-2	chr1	182022043	182022243	+	6.025	Intergenic	-2163	Enah
Merged-chr1-182055271-1	chr1	182055171	182055371	+	5.795	Intergenic	-35291	Enah
Merged-chr1-182099224-2	chr1	182099124	182099324	+	34.5583	Intergenic	-25513	Srp9
Merged-chr1-182134005-2	chr1	182133898	182134112	+	18.36	Intergenic	9268	Srp9
Merged-chr1-182501078-2	chr1	182500978	182501179	+	20.11	intron (NM_009794, intron 2 of 20)	16532	Capn2
Merged-chr1-182669063-2	chr1	182668963	182669163	+	20.7417	Intergenic	80117	Ccdc185
Merged-chr1-182754752-2	chr1	182754652	182754852	+	5.59	Intergenic	-5572	Ccdc185
Merged-chr1-183655905-2	chr1	183655805	183656005	+	10.14	Intergenic	-93072	Gm34068
Merged-chr1-183680866-2	chr1	183680766	183680966	+	7.84667	Intergenic	-68111	Gm34068
Merged-chr1-184987188-2	chr1	184987088	184987288	+	56.4	intron (NM_145515, intron 1 of 17)	12361	Mark1
Merged-chr1-185067875-2	chr1	185067771	185067980	+	174.958	Intergenic	-68326	Mark1
Merged-chr1-186715133-2	chr1	186715033	186715233	+	17.6667	Intergenic	-9144	Tgfb2
Merged-chr1-187277536-2	chr1	187277427	187277645	+	19.1217	intron (NM_001357646, intron 5 of 7)	61793	Gpatch2
Merged-chr1-187609263-2	chr1	187609161	187609365	+	8.58	intron (NM_001243792, intron 1 of 7)	257	Esrrg
Merged-chr1-188118188-2	chr1	188118088	188118288	+	16.6333	intron (NM_001357536, intron 4 of 7)	-109198	9330162B11Rik
Merged-chr1-188222576-2	chr1	188222476	188222676	+	34.1333	Intergenic	-40262	Ush2a
Merged-chr1-188409242-2	chr1	188409142	188409342	+	37.9	intron (NM_021408, intron 12 of 70)	146404	Ush2a
Merged-chr1-189080066-2	chr1	189079963	189080170	+	5.52833	Intergenic	-72226	Kctd3
Merged-chr1-189154545-2	chr1	189154445	189154645	+	14.5667	Intergenic	-146705	Kctd3
Merged-chr1-189177080-2	chr1	189176980	189177180	+	7.65	Intergenic	166273	Kcnk2
Merged-chr1-189430672-2	chr1	189430571	189430773	+	21.2	Intergenic	-28399	Kcnk2
Merged-chr1-189599818-2	chr1	189599718	189599918	+	20.6667	Intergenic	88268	Cenpf
Merged-chr1-189778468-2	chr1	189778368	189778568	+	6.62	intron (NM_008976, intron 1 of 18)	50200	Ptpn14
Merged-chr1-190439007-2	chr1	190438907	190439107	+	10.47	Intergenic	35359	Gm29678
Merged-chr1-190822109-2	chr1	190822009	190822209	+	5.345	intron (NM_178775, intron 8 of 14)	89661	Rps6kc1
Merged-chr1-191182566-2	chr1	191182466	191182666	+	25.1333	intron (NM_007498, intron 1 of 3)	767	Atf3
Merged-chr1-191646037-2	chr1	191645937	191646137	+	22.4667	Intergenic	70401	Ints7
Merged-chr1-191754394-2	chr1	191754294	191754495	+	11.3717	intron (NM_001134829, intron 3 of 7)	35999	Lpgat1
Merged-chr1-191793073-1	chr1	191792973	191793173	+	6.24333	Intergenic	-28400	Nek2
Merged-chr1-191839522-2	chr1	191839422	191839622	+	9.025	Intergenic	18049	Nek2
Merged-chr1-191991288-2	chr1	191991188	191991388	+	12.3467	Intergenic	7346	Mir3473c
Merged-chr1-193003870-1	chr1	193003770	193003970	+	6.31	intron (NM_001301370, intron 2 of 8)	31905	Syt14
Merged-chr1-193832582-2	chr1	193832482	193832682	+	7.45	Intergenic	-325052	Mir205
Merged-chr1-193836580-2	chr1	193836480	193836680	+	6	Intergenic	-329050	Mir205
Merged-chr1-193862779-2	chr1	193862679	193862879	+	10.5033	Intergenic	-355249	Mir205
Merged-chr1-193870963-2	chr1	193870863	193871063	+	14.2333	Intergenic	351796	4930503O07Rik
Merged-chr1-194930011-2	chr1	194929911	194930111	+	8.27	Intergenic	-8810	Cd34
Merged-chr1-195312601-2	chr1	195312501	195312701	+	7.95333	Intergenic	-135886	Cr2
Merged-chr1-21014729-1	chr1	21014629	21014829	+	5.305	intron (NM_177409, intron 2 of 10)	63103	Efhc1
Merged-chr1-21052062-2	chr1	21051959	21052165	+	11.1733	intron (NM_177409, intron 1 of 10)	27163	Tram2
Merged-chr1-21069020-2	chr1	21068920	21069120	+	11.575	intron (NM_177409, intron 1 of 10)	10205	Tram2
Merged-chr1-21101225-2	chr1	21101125	21101325	+	18.1667	Intergenic	-22000	Tram2
Merged-chr1-21102776-2	chr1	21102673	21102879	+	30.5917	Intergenic	-23551	Tram2
Merged-chr1-21451671-2	chr1	21451571	21451771	+	20.1	intron (NM_023872, intron 10 of 13)	68115	Khdc1b
Merged-chr1-21456939-2	chr1	21456839	21457039	+	10.4767	intron (NM_023872, intron 10 of 13)	73383	Khdc1b
Merged-chr1-22627457-2	chr1	22627357	22627557	+	7.665	intron (NM_001012625, intron 3 of 26)	178546	Rims1
Merged-chr1-23931506-2	chr1	23931406	23931606	+	6.63	Intergenic	-9125	Smap1
Merged-chr1-24378641-2	chr1	24378541	24378741	+	15.1	intron (NM_007733, intron 15 of 50)	183438	Col9a1
Merged-chr1-32902285-2	chr1	32902185	32902385	+	9.97167	Intergenic	-354992	Gm5415
Merged-chr1-33541905-2	chr1	33541780	33542030	+	7.92083	intron (NM_008922, intron 7 of 13)	127889	Prim2
Merged-chr1-34095362-1	chr1	34095262	34095462	+	5.29	intron (NM_001276764, intron 5 of 102)	-21997	Mir6896
Merged-chr1-34097045-2	chr1	34096945	34097145	+	17.3	intron (NM_001276764, intron 5 of 102)	-20314	Mir6896
Merged-chr1-34246513-2	chr1	34246413	34246613	+	27.3667	intron (NM_001276764, intron 62 of 102)	86183	Dst
Merged-chr1-36920259-2	chr1	36920159	36920359	+	13.6	intron (NM_018872, intron 1 of 40)	19268	Tmem131
Merged-chr1-38241960-2	chr1	38241857	38242064	+	97.15	intron (NM_001290814, intron 10 of 21)	109877	Gm5099
Merged-chr1-38532773-2	chr1	38532673	38532873	+	11.42	intron (NM_001290814, intron 4 of 21)	94471	Aff3
Merged-chr1-38881589-2	chr1	38881489	38881689	+	8.12083	intron (NM_145142, intron 3 of 6)	16571	Chst10
Merged-chr1-39086449-2	chr1	39086349	39086549	+	10.0867	Intergenic	98635	Pdcl3
Merged-chr1-39418044-2	chr1	39417944	39418144	+	15.325	intron (NM_018775, intron 2 of 19)	50193	Rpl31
Merged-chr1-39474664-2	chr1	39474564	39474764	+	6.51	intron (NM_001357521, intron 1 of 19)	4083	Tbc1d8
Merged-chr1-39571383-2	chr1	39571283	39571483	+	5.875	intron (NM_001033135, intron 1 of 6)	5964	Rnf149
Merged-chr1-39863179-2	chr1	39863079	39863279	+	6.795	Intergenic	-15849	1700066B17Rik
Merged-chr1-40681485-2	chr1	40681385	40681585	+	10.5433	promoter-TSS (NM_001033289)	-227	Slc9a2
Merged-chr1-40829575-2	chr1	40829475	40829675	+	12.8667	intron (NM_001081198, intron 3 of 4)	23974	Tmem182
Merged-chr1-43474611-2	chr1	43474511	43474711	+	7.675	intron (NM_010879, intron 1 of 4)	28860	Nck2
Merged-chr1-44159486-2	chr1	44159381	44159592	+	25.3167	intron (NM_011729, intron 4 of 14)	11742	Ercc5
Merged-chr1-50778365-2	chr1	50778265	50778465	+	7.85333	Intergenic	-149158	Tmeff2
Merged-chr1-51835977-2	chr1	51835873	51836082	+	25.975	intron (NM_010863, intron 3 of 29)	80001	Myo1b
Merged-chr1-52280154-2	chr1	52280054	52280254	+	72.8083	Intergenic	-46922	Gls
Merged-chr1-54121528-2	chr1	54121428	54121628	+	9.35417	intron (NM_001001883, intron 1 of 28)	73506	Hecw2
Merged-chr1-55052325-2	chr1	55052225	55052425	+	16.15	promoter-TSS (NM_026424)	-445	Coq10b
Merged-chr1-58265689-2	chr1	58265589	58265789	+	8.73333	intron (NM_023631, intron 33 of 34)	-12637	Aox2
Merged-chr1-58298582-2	chr1	58298482	58298682	+	8.09	intron (NM_001008419, intron 10 of 35)	20256	Aox2
Merged-chr1-58307425-2	chr1	58307325	58307525	+	34.8667	exon (NM_001008419, exon 16 of 36)	29099	Aox2
Merged-chr1-58458809-2	chr1	58458709	58458909	+	10.3667	intron (NM_022988, intron 6 of 6)	-13323	Ppil3
Merged-chr1-58945712-2	chr1	58945609	58945816	+	23.425	intron (NM_172406, intron 2 of 15)	27770	Trak2
Merged-chr1-58973672-2	chr1	58973572	58973773	+	11.1733	promoter-TSS (NM_172406)	150	Stradb
Merged-chr1-59804541-2	chr1	59804441	59804641	+	9.265	intron (NM_007561, intron 1 of 12)	40262	Bmpr2
Merged-chr1-59870370-2	chr1	59870270	59870470	+	14.9333	exon (NM_007561, exon 13 of 13)	-42636	Fam117b
Merged-chr1-59878419-2	chr1	59878319	59878519	+	11.85	TTS (NM_007561)	-34587	Fam117b
Merged-chr1-59881676-2	chr1	59881576	59881776	+	12.4067	Intergenic	-31330	Fam117b
Merged-chr1-59912560-1	chr1	59912460	59912660	+	5.32	promoter-TSS (NM_001037725)	-446	Fam117b
Merged-chr1-60566815-2	chr1	60566715	60566915	+	11.7067	promoter-TSS (NM_001045513)	-50	Raph1
Merged-chr1-61960840-1	chr1	61960740	61960940	+	7.085	intron (NM_001081050, intron 2 of 22)	175269	Pard3bos2
Merged-chr1-62729635-2	chr1	62729535	62729735	+	24.2	intron (NM_001077404, intron 2 of 16)	26318	Nrp2
Merged-chr1-63176651-2	chr1	63176551	63176751	+	38.9667	promoter-TSS (NM_018796)	171	Ndufs1
Merged-chr1-64691161-1	chr1	64691061	64691261	+	7	promoter-TSS (NR_038009)	-184	Ccnyl1
Merged-chr1-65040991-2	chr1	65040891	65041091	+	161.1	Intergenic	-8232	Akr1cl
Merged-chr1-65043665-2	chr1	65043565	65043765	+	24.2	Intergenic	7498	Cryge
Merged-chr1-72012981-2	chr1	72012881	72013081	+	10.3567	Intergenic	-7786	4933417E11Rik
Merged-chr1-72590867-2	chr1	72590762	72590973	+	11.61	intron (NM_018817, intron 3 of 16)	7616	Smarcal1
Merged-chr1-72915032-1	chr1	72914932	72915132	+	6.47	Intergenic	-40167	Igfbp5
Merged-chr1-73175400-2	chr1	73175300	73175500	+	33.5667	Intergenic	150814	1700027A15Rik
Merged-chr1-73672497-2	chr1	73672397	73672597	+	27	intron (NR_045311, intron 7 of 8)	183078	Mir6351
Merged-chr1-73744106-2	chr1	73744005	73744207	+	9.26667	intron (NR_045311, intron 6 of 8)	111469	Mir6351
Merged-chr1-74027553-2	chr1	74027453	74027653	+	15.9	intron (NM_001289895, intron 3 of 32)	96894	Tns1
Merged-chr1-74163734-2	chr1	74163634	74163834	+	14.4667	Intergenic	9740	Cxcr2
Merged-chr1-74779196-2	chr1	74779092	74779301	+	5.97083	intron (NM_009526, intron 1 of 3)	7304	Wnt6
Merged-chr1-74977118-2	chr1	74977018	74977218	+	62.05	intron (NM_029342, intron 2 of 4)	-25446	Ihh
Merged-chr1-75025134-2	chr1	75025034	75025234	+	6.225	intron (NM_029342, intron 2 of 4)	21505	Nhej1
Merged-chr1-75180197-2	chr1	75180097	75180297	+	14.6333	TTS (NM_001288612)	195	Abcb6
Merged-chr1-75507081-2	chr1	75506981	75507181	+	11.68	promoter-TSS (NM_178884)	4	Inha
Merged-chr1-75519323-2	chr1	75519223	75519423	+	53.7667	Intergenic	-2206	Stk11ip
Merged-chr1-7649624-2	chr1	7649524	7649724	+	11.55	Intergenic	560704	Pcmtd1
Merged-chr1-7652554-2	chr1	7652454	7652654	+	6.085	Intergenic	563634	Pcmtd1
Merged-chr1-76535610-2	chr1	76535510	76535710	+	14.8333	Intergenic	26050	Mir6343
Merged-chr1-76658364-2	chr1	76658264	76658464	+	5.82917	Intergenic	148804	Mir6343
Merged-chr1-78355374-2	chr1	78355274	78355474	+	14.2667	intron (NM_001004173, intron 1 of 4)	45028	Sgpp2
Merged-chr1-78357858-2	chr1	78357758	78357958	+	9.09	intron (NM_001004173, intron 1 of 4)	47512	Sgpp2
Merged-chr1-78388205-2	chr1	78388105	78388305	+	19.3333	intron (NM_001004173, intron 2 of 4)	77859	Sgpp2
Merged-chr1-78789899-1	chr1	78789799	78789999	+	6.42	Intergenic	-27012	Kcne4
Merged-chr1-78795525-2	chr1	78795425	78795625	+	12.5667	intron (NR_151519, intron 3 of 3)	-21386	Kcne4
Merged-chr1-79860483-2	chr1	79860383	79860583	+	6.50333	Intergenic	-1818	Serpine2
Merged-chr1-81483048-2	chr1	81482948	81483148	+	17.1333	Intergenic	405641	Nyap2
Merged-chr1-82180539-2	chr1	82180439	82180639	+	9.44	Intergenic	48623	Mir6344
Merged-chr1-82239622-2	chr1	82239517	82239728	+	6.70083	intron (NM_010570, intron 1 of 1)	51817	Irs1
Merged-chr1-82284160-2	chr1	82284060	82284260	+	10.095	intron (NM_010570, intron 1 of 1)	7279	Irs1
Merged-chr1-84273437-2	chr1	84273337	84273537	+	7.755	intron (NM_001003948, intron 1 of 2)	11208	Pid1
Merged-chr1-85779201-2	chr1	85779101	85779301	+	5.575	intron (NR_108086, intron 2 of 3)	3930	9930111H07Rik
Merged-chr1-85888282-2	chr1	85888182	85888382	+	7.25667	Intergenic	-6228	Itm2c
Merged-chr1-86487543-1	chr1	86487443	86487643	+	17.4	Intergenic	-39014	Ptma
Merged-chr1-86719540-2	chr1	86719440	86719640	+	21.1667	intron (NM_001172157, intron 1 of 21)	15736	Dis3l2
Merged-chr1-86758262-2	chr1	86758155	86758369	+	18.175	intron (NM_001172157, intron 4 of 21)	54458	Dis3l2
Merged-chr1-87032764-2	chr1	87032664	87032864	+	8.24667	intron (NM_001172157, intron 15 of 21)	57164	Alppl2
Merged-chr1-87164580-2	chr1	87164480	87164680	+	18.1667	Intergenic	-8224	Ecel1
Merged-chr1-87299289-1	chr1	87299189	87299389	+	5.625	intron (NM_028889, intron 3 of 3)	-27709	Gigyf2
Merged-chr1-87364968-2	chr1	87364865	87365071	+	24.8833	intron (NM_146112, intron 4 of 28)	29761	Kcnj13
Merged-chr1-87892786-2	chr1	87892686	87892886	+	32.9667	intron (NM_177646, intron 3 of 29)	-38487	Gm19582
Merged-chr1-88591457-2	chr1	88591357	88591557	+	19.6	Intergenic	39940	Gm19589
Merged-chr1-88876601-2	chr1	88876501	88876701	+	6.92	Intergenic	121711	Platr5
Merged-chr1-89012970-2	chr1	89012870	89013070	+	7.585	Intergenic	-3143	1700067G17Rik
Merged-chr1-8924298-2	chr1	8924198	8924398	+	8.05333	intron (NM_027671, intron 3 of 20)	375579	Sntg1
Merged-chr1-89842708-2	chr1	89842608	89842808	+	7.11	intron (NM_001037136, intron 14 of 16)	88468	Gbx2
Merged-chr1-90233865-2	chr1	90233765	90233965	+	7.715	Intergenic	29885	Ackr3
Merged-chr1-90245727-2	chr1	90245627	90245827	+	8.14083	Intergenic	41747	Ackr3
Merged-chr1-90258494-2	chr1	90258392	90258596	+	25.3167	Intergenic	54514	Ackr3
Merged-chr1-90648756-2	chr1	90648656	90648856	+	7.15	Intergenic	45331	Cops8
Merged-chr1-90738512-2	chr1	90738412	90738612	+	6.13	Intergenic	105459	Col6a3
Merged-chr1-90758422-2	chr1	90758322	90758522	+	11.7667	Intergenic	85549	Col6a3
Merged-chr1-90973212-2	chr1	90973112	90973312	+	6.27	Intergenic	-3592	Rab17
Merged-chr1-91031852-2	chr1	91031752	91031952	+	8.145	intron (NM_001111312, intron 1 of 12)	-21592	Lrrfip1
Merged-chr1-91484272-2	chr1	91484162	91484382	+	7.40417	Intergenic	-10396	Traf3ip1
Merged-chr1-91578388-2	chr1	91578288	91578488	+	9.08667	Intergenic	37308	Asb1
Merged-chr1-91829177-2	chr1	91829077	91829277	+	7.33	intron (NM_007855, intron 1 of 1)	27716	Twist2
Merged-chr1-91861824-2	chr1	91861724	91861924	+	8.4	Intergenic	60363	Twist2
Merged-chr1-91922328-2	chr1	91922228	91922428	+	6.70667	Intergenic	120867	Twist2
Merged-chr1-91929323-2	chr1	91929223	91929423	+	6.4375	3' UTR (NM_207225, exon 27 of 27)	127862	Twist2
Merged-chr1-92078114-2	chr1	92078014	92078214	+	15.7333	intron (NM_207225, intron 2 of 26)	102227	Hdac4
Merged-chr1-92184355-2	chr1	92184255	92184455	+	58.0667	Intergenic	-4014	Hdac4
Merged-chr1-92243005-2	chr1	92242905	92243105	+	7.83	Intergenic	-62664	Hdac4
Merged-chr1-92342298-1	chr1	92342198	92342398	+	5.29	Intergenic	122244	Mir6900
Merged-chr1-92343337-2	chr1	92343237	92343437	+	7.89	Intergenic	121205	Mir6900
Merged-chr1-92882516-1	chr1	92882416	92882616	+	6.94	intron (NM_001347091, intron 9 of 17)	20390	Ankmy1
Merged-chr1-93012389-2	chr1	93012283	93012495	+	10.5567	TTS (NM_177587)	6055	Aqp12
Merged-chr1-93063868-2	chr1	93063768	93063968	+	14.3	intron (NM_001294150, intron 14 of 46)	18612	Kif1a
Merged-chr1-93176117-2	chr1	93176017	93176217	+	23.8667	intron (NM_001310428, intron 1 of 31)	7694	Crocc2
Merged-chr1-93229722-2	chr1	93229622	93229822	+	27.6667	3' UTR (NM_001310428, exon 32 of 32)	-6175	Sned1
Merged-chr1-93236391-1	chr1	93236291	93236491	+	7.07	intron (NM_172463, intron 1 of 30)	494	Sned1
Merged-chr1-93693846-2	chr1	93693746	93693946	+	10.07	intron (NM_016778, intron 3 of 4)	8271	Bok
Merged-chr1-97879515-2	chr1	97879415	97879615	+	5.79	intron (NM_001357127, intron 14 of 25)	109343	Gin1
Merged-chr1-9968189-2	chr1	9968089	9968289	+	14.3333	promoter-TSS (NM_001285425)	-704	Tcf24
Merged-chr10-105402148-2	chr10	105402048	105402248	+	16.9667	intron (NM_177368, intron 2 of 11)	172331	Tmtc2
Merged-chr10-105409412-2	chr10	105409312	105409512	+	29.8667	intron (NM_177368, intron 2 of 11)	165067	Tmtc2
Merged-chr10-105522334-2	chr10	105522234	105522434	+	11.3467	intron (NM_177368, intron 1 of 11)	52145	Tmtc2
Merged-chr10-105570336-2	chr10	105570236	105570436	+	7.47	intron (NM_177368, intron 1 of 11)	4143	Tmtc2
Merged-chr10-10654288-1	chr10	10654188	10654388	+	6.135	Intergenic	48343	Gm5177
Merged-chr10-107756312-2	chr10	107756211	107756414	+	9.79417	Intergenic	-36285	Ptprq
Merged-chr10-108380916-2	chr10	108380809	108381023	+	17.7167	intron (NM_054056, intron 2 of 6)	48727	Pawr
Merged-chr10-108409136-2	chr10	108409036	108409236	+	8.08083	intron (NM_054056, intron 4 of 6)	76947	Pawr
Merged-chr10-108454885-1	chr10	108454785	108454985	+	5.915	Intergenic	122696	Pawr
Merged-chr10-109500966-2	chr10	109500866	109501066	+	25.7	Intergenic	-489991	Syt1
Merged-chr10-110953321-2	chr10	110953213	110953429	+	10.6758	intron (NM_001359624, intron 10 of 16)	33145	Csrp2
Merged-chr10-111168429-2	chr10	111168329	111168529	+	7.39	intron (NM_001003717, intron 1 of 22)	3627	Osbpl8
Merged-chr10-111281341-2	chr10	111281238	111281445	+	20.65	intron (NM_001003717, intron 15 of 22)	-17338	Bbs10
Merged-chr10-111295851-2	chr10	111295751	111295951	+	7.51667	3' UTR (NM_175489, exon 24 of 24)	-2828	Bbs10
Merged-chr10-111581259-2	chr10	111581159	111581359	+	27.1	Intergenic	13014	4933440J02Rik
Merged-chr10-112137914-2	chr10	112137814	112138014	+	7.96333	Intergenic	-25707	Caps2
Merged-chr10-112884611-2	chr10	112884511	112884711	+	7.99667	Intergenic	44415	Atxn7l3b
Merged-chr10-116292091-1	chr10	116291991	116292191	+	6.085	Intergenic	-9283	Ptprb
Merged-chr10-117186119-2	chr10	117185995	117186243	+	6.6125	Intergenic	-37645	Frs2
Merged-chr10-117864421-2	chr10	117864321	117864521	+	6.57667	Intergenic	-18447	Rap1b
Merged-chr10-118683624-2	chr10	118683524	118683724	+	13.6	Intergenic	-127099	Ifngas1
Merged-chr10-119107890-2	chr10	119107790	119107990	+	14.8533	Intergenic	14985	1700064J06Rik
Merged-chr10-120811041-2	chr10	120810941	120811141	+	5.68	intron (NM_177092, intron 5 of 6)	45309	4921513I03Rik
Merged-chr10-121323190-2	chr10	121323090	121323290	+	10.9667	intron (NM_001361015, intron 2 of 12)	-11794	Tbc1d30
Merged-chr10-121403449-2	chr10	121403344	121403555	+	6.8725	Intergenic	38359	Gns
Merged-chr10-122049768-1	chr10	122049668	122049868	+	6.125	Intergenic	-2453	Srgap1
Merged-chr10-122051936-2	chr10	122051836	122052036	+	8.715	Intergenic	-4621	Srgap1
Merged-chr10-122071708-2	chr10	122071608	122071808	+	16.0667	Intergenic	8171	Gm9079
Merged-chr10-124368145-2	chr10	124368045	124368245	+	6.82	Intergenic	-100929	4930503E24Rik
Merged-chr10-12463671-1	chr10	12463571	12463771	+	5.685	intron (NM_011682, intron 58 of 73)	398064	Utrn
Merged-chr10-127094625-2	chr10	127094517	127094733	+	11.58	3' UTR (NM_001171026, exon 15 of 15)	15718	Agap2
Merged-chr10-127385899-2	chr10	127385799	127385999	+	21.2167	intron (NM_001359244, intron 1 of 25)	-4412	R3hdm2
Merged-chr10-127581304-2	chr10	127581204	127581404	+	7.645	intron (NM_008512, intron 20 of 88)	39844	Lrp1
Merged-chr10-127614702-2	chr10	127614602	127614802	+	8.325	intron (NM_008512, intron 1 of 88)	6446	Lrp1
Merged-chr10-127666918-2	chr10	127666815	127667021	+	16.21	promoter-TSS (NR_045171)	-205	1700012D01Rik
Merged-chr10-128266207-2	chr10	128266106	128266308	+	10.6267	Intergenic	-1790	Apof
Merged-chr10-128376955-2	chr10	128376855	128377056	+	13.6267	promoter-TSS (NM_172790)	-169	Ankrd52
Merged-chr10-128459364-2	chr10	128459264	128459464	+	6.46	TTS (NR_106183)	128	Smarcc2
Merged-chr10-128566444-2	chr10	128566344	128566544	+	13.55	promoter-TSS (NM_011119)	-510	Pa2g4
Merged-chr10-13388749-2	chr10	13388649	13388849	+	19	5' UTR (NM_001195066, exon 1 of 13)	221	Phactr2
Merged-chr10-14527271-2	chr10	14527171	14527371	+	6.99	intron (NM_001002268, intron 2 of 24)	17765	Adgrg6
Merged-chr10-17411438-2	chr10	17411338	17411538	+	6.845	Intergenic	-311790	Cited2
Merged-chr10-17556587-1	chr10	17556487	17556687	+	9.765	Intergenic	-166641	Cited2
Merged-chr10-18046571-2	chr10	18046471	18046671	+	16.4333	Intergenic	-9369	Reps1
Merged-chr10-18116837-2	chr10	18116737	18116937	+	8.53667	intron (NM_009048, intron 12 of 19)	60897	Reps1
Merged-chr10-18118482-2	chr10	18118380	18118584	+	20.525	intron (NM_009048, intron 13 of 19)	62542	Reps1
Merged-chr10-18141549-2	chr10	18141449	18141649	+	12.6	intron (NM_001195036, intron 15 of 20)	69341	Ect2l
Merged-chr10-18845005-2	chr10	18844905	18845105	+	25.9667	promoter-TSS (NM_022032)	-66	Perp
Merged-chr10-19934078-1	chr10	19933978	19934178	+	6.505	promoter-TSS (NM_008580)	-448	Map3k5
Merged-chr10-19945519-2	chr10	19945419	19945619	+	14.1667	intron (NM_008580, intron 1 of 29)	10993	Map3k5
Merged-chr10-20124578-2	chr10	20124478	20124678	+	7.92667	intron (NM_008580, intron 23 of 29)	-24342	Map7
Merged-chr10-20529191-2	chr10	20529077	20529305	+	12.7833	intron (NM_013875, intron 2 of 12)	19137	Pde7b
Merged-chr10-20553626-2	chr10	20553526	20553726	+	11.7417	intron (NM_013875, intron 2 of 12)	-5298	Pde7b
Merged-chr10-20695534-2	chr10	20695434	20695634	+	6.58	intron (NM_013875, intron 1 of 12)	29544	Pde7b
Merged-chr10-20886190-2	chr10	20886090	20886290	+	10.75	Intergenic	-66357	Ahi1
Merged-chr10-21844131-2	chr10	21844026	21844236	+	38.2417	Intergenic	-38053	Sgk1
Merged-chr10-21891967-2	chr10	21891867	21892067	+	6.34	intron (NM_001161845, intron 1 of 13)	9783	Sgk1
Merged-chr10-22875749-2	chr10	22875649	22875849	+	13.7333	Intergenic	-55621	Tcf21
Merged-chr10-24959195-2	chr10	24959093	24959297	+	68.25	Intergenic	-31725	Arg1
Merged-chr10-25296938-2	chr10	25296838	25297038	+	9.15667	intron (NM_018747, intron 1 of 7)	2225	Akap7
Merged-chr10-25359641-2	chr10	25359541	25359741	+	10.1467	promoter-TSS (NM_001358755)	-157	Epb41l2
Merged-chr10-26702075-2	chr10	26701975	26702175	+	8.32667	Intergenic	-27424	Gm8709
Merged-chr10-27629887-2	chr10	27629787	27629987	+	5.55	Intergenic	-12945	Lama2
Merged-chr10-29352768-2	chr10	29352668	29352868	+	11.43	intron (NM_001110197, intron 3 of 3)	4945	Rnf146
Merged-chr10-30980366-2	chr10	30980266	30980466	+	15.5	Intergenic	-137583	Hey2
Merged-chr10-30998320-2	chr10	30998220	30998420	+	16.1333	Intergenic	-155537	Hey2
Merged-chr10-34824379-2	chr10	34824279	34824479	+	9.01083	Intergenic	340979	Frk
Merged-chr10-39625149-2	chr10	39625049	39625249	+	12.9667	intron (NR_038037, intron 2 of 2)	-11467	Gm16364
Merged-chr10-40536562-2	chr10	40536459	40536666	+	10.955	Intergenic	-33800	Slc22a16
Merged-chr10-40711390-2	chr10	40711290	40711490	+	9.48583	intron (NM_177793, intron 1 of 4)	28108	Mettl24
Merged-chr10-41576751-2	chr10	41576651	41576851	+	11.48	TTS (NR_045341)	8735	5730435O14Rik
Merged-chr10-41678932-1	chr10	41678832	41679032	+	6	intron (NM_001358562, intron 7 of 47)	37531	Ccdc162
Merged-chr10-41934732-2	chr10	41934632	41934832	+	8.775	intron (NM_001034858, intron 12 of 17)	47293	Sesn1
Merged-chr10-41998089-2	chr10	41997989	41998189	+	10.11	intron (NM_001034858, intron 4 of 17)	20293	Armc2
Merged-chr10-42001435-2	chr10	42001335	42001535	+	8.20417	intron (NM_001034858, intron 3 of 17)	16947	Armc2
Merged-chr10-42123070-2	chr10	42122970	42123170	+	6.94083	Intergenic	-104688	Armc2
Merged-chr10-42251457-2	chr10	42251357	42251557	+	8.80583	intron (NM_019740, intron 2 of 3)	25285	Foxo3
Merged-chr10-42293927-1	chr10	42293827	42294027	+	7.44333	Intergenic	-17185	Foxo3
Merged-chr10-42952150-1	chr10	42952050	42952250	+	6.82	intron (NM_001359265, intron 5 of 6)	39012	Gm5079
Merged-chr10-4386730-1	chr10	4386630	4386830	+	6.565	intron (NM_001033466, intron 1 of 2)	745	Zbtb2
Merged-chr10-44561369-2	chr10	44561269	44561469	+	9.685	Intergenic	-102621	Prdm1
Merged-chr10-44697222-2	chr10	44697122	44697322	+	6.45	Intergenic	-238474	Prdm1
Merged-chr10-44846294-2	chr10	44846194	44846394	+	12.2	Intergenic	-220920	Prep
Merged-chr10-45122685-2	chr10	45122585	45122785	+	10.3233	intron (NM_011156, intron 9 of 14)	55471	Prep
Merged-chr10-4530895-2	chr10	4530795	4530995	+	7.09333	intron (NM_001195672, intron 5 of 10)	21023	Ccdc170
Merged-chr10-4632229-2	chr10	4632129	4632329	+	6.365	intron (NM_007956, intron 1 of 8)	20240	Esr1
Merged-chr10-53089758-2	chr10	53089658	53089858	+	15.8	intron (NM_178675, intron 7 of 7)	-145429	Gm36173
Merged-chr10-53333346-2	chr10	53333246	53333446	+	8.59	intron (NM_001204983, intron 3 of 12)	-4340	Pln
Merged-chr10-53388457-2	chr10	53388357	53388558	+	10.835	Intergenic	-8606	Cep85l
Merged-chr10-53769330-1	chr10	53769230	53769430	+	6.035	Intergenic	-18421	Fam184a
Merged-chr10-54747579-2	chr10	54747479	54747679	+	5.79	Intergenic	671657	Gm16998
Merged-chr10-54760885-2	chr10	54760777	54760994	+	7.325	Intergenic	684963	Gm16998
Merged-chr10-55468108-2	chr10	55468008	55468208	+	6.29333	Intergenic	-638809	Msl3l2
Merged-chr10-56452960-2	chr10	56452860	56453060	+	9.98333	intron (NR_152769, intron 4 of 4)	20979	Gm36595
Merged-chr10-56485897-2	chr10	56485794	56486001	+	9.815	Intergenic	53916	Gm36595
Merged-chr10-56489597-2	chr10	56489496	56489699	+	41.8417	Intergenic	57616	Gm36595
Merged-chr10-56538079-2	chr10	56537979	56538179	+	6.755	Intergenic	106098	Gm36595
Merged-chr10-56586534-2	chr10	56586433	56586635	+	30.1583	Intergenic	154553	Gm36595
Merged-chr10-56752414-2	chr10	56752314	56752514	+	8.685	Intergenic	320433	Gm36595
Merged-chr10-56921466-1	chr10	56921366	56921566	+	5.625	Intergenic	489485	Gm36595
Merged-chr10-57001411-2	chr10	57001311	57001511	+	10.9267	Intergenic	484942	4930467K11Rik
Merged-chr10-59969884-1	chr10	59969784	59969984	+	10.2467	Intergenic	-18114	Ddit4
Merged-chr10-59974250-1	chr10	59974150	59974350	+	6.96	Intergenic	-22480	Ddit4
Merged-chr10-60031798-2	chr10	60031698	60031898	+	6.69667	intron (NM_026937, intron 5 of 10)	28471	Ascc1
Merged-chr10-60082071-2	chr10	60081970	60082173	+	34.2167	intron (NM_026937, intron 9 of 10)	-24186	Spock2
Merged-chr10-60110757-2	chr10	60110657	60110857	+	11.2767	intron (NM_052994, intron 1 of 10)	4500	Spock2
Merged-chr10-60207276-2	chr10	60207172	60207381	+	5.5675	intron (NM_016803, intron 1 of 3)	11984	Chst3
Merged-chr10-60226863-2	chr10	60226763	60226963	+	6.1	Intergenic	-7603	Chst3
Merged-chr10-61370415-1	chr10	61370315	61370515	+	7.13	intron (NM_013753, intron 1 of 19)	13108	Pald1
Merged-chr10-61536365-2	chr10	61536265	61536465	+	6.765	intron (NM_153542, intron 3 of 4)	-59119	Npffr1
Merged-chr10-62266384-2	chr10	62266284	62266484	+	9.34	TTS (NM_009314)	13946	Tacr2
Merged-chr10-62330025-2	chr10	62329925	62330125	+	8.23	intron (NM_010438, intron 4 of 21)	10396	Hk1
Merged-chr10-62339499-1	chr10	62339399	62339599	+	6.10333	intron (NM_010438, intron 4 of 21)	922	Hk1
Merged-chr10-63427438-2	chr10	63427334	63427543	+	6.785	Intergenic	-2660	Ctnna3
Merged-chr10-64361940-2	chr10	64361840	64362040	+	6.56667	intron (NM_001164376, intron 9 of 17)	-271685	Lrrtm3
Merged-chr10-68127713-2	chr10	68127613	68127813	+	14.4667	intron (NM_023598, intron 6 of 9)	148143	Rtkn2
Merged-chr10-68262338-2	chr10	68262238	68262438	+	8.88667	intron (NM_023598, intron 2 of 9)	16388	Arid5b
Merged-chr10-69100519-2	chr10	69100419	69100619	+	33.9667	Intergenic	-108033	Rhobtb1
Merged-chr10-69254572-2	chr10	69254472	69254672	+	7.1	intron (NM_001252637, intron 4 of 10)	41378	Rhobtb1
Merged-chr10-70159777-2	chr10	70159675	70159880	+	39.6	intron (NM_001111121, intron 3 of 8)	-44887	Mrln
Merged-chr10-75070815-1	chr10	75070715	75070915	+	6.11	intron (NM_001081412, intron 1 of 22)	9919	Bcr
Merged-chr10-75451650-1	chr10	75451550	75451750	+	7.795	intron (NR_045841, intron 1 of 2)	2140	4933407G14Rik
Merged-chr10-75609154-2	chr10	75609054	75609254	+	22.1667	intron (NR_153110, intron 7 of 10)	19773	Ggt5
Merged-chr10-75764118-2	chr10	75764018	75764218	+	19.3	5' UTR (NM_172549, exon 1 of 37)	239	Cabin1
Merged-chr10-75860246-2	chr10	75860138	75860355	+	10.3575	promoter-TSS (NM_010798)	4	Mif
Merged-chr10-7594066-2	chr10	7593966	7594166	+	7.16333	intron (NM_001359744, intron 1 of 2)	4266	Lrp11
Merged-chr10-75995574-2	chr10	75995473	75995675	+	20.9333	intron (NM_198635, intron 9 of 13)	-13352	Mir6409
Merged-chr10-76012406-2	chr10	76012306	76012506	+	6.19	Intergenic	3480	Mir6409
Merged-chr10-76092375-2	chr10	76092275	76092475	+	40.4	intron (NM_023219, intron 5 of 14)	13758	Gm16222
Merged-chr10-76122152-2	chr10	76122052	76122252	+	6.04	Intergenic	-11134	Slc5a4b
Merged-chr10-76669196-2	chr10	76669096	76669296	+	11.0833	Intergenic	-45566	Col6a2
Merged-chr10-76731801-2	chr10	76731701	76731901	+	14.4	Intergenic	-5757	Col6a1
Merged-chr10-77259529-1	chr10	77259429	77259629	+	6.55	promoter-TSS (NR_026944)	229	Pofut2
Merged-chr10-77376215-2	chr10	77376115	77376315	+	6.735	intron (NM_001024838, intron 1 of 11)	42058	Adarb1
Merged-chr10-77441597-1	chr10	77441497	77441697	+	5.285	Intergenic	23221	Gm17769
Merged-chr10-77984936-2	chr10	77984836	77985036	+	13.9133	3' UTR (NM_026431, exon 7 of 7)	6286	1810043G02Rik
Merged-chr10-78290859-2	chr10	78290759	78290959	+	8.035	intron (NM_053014, intron 2 of 9)	-46217	Trappc10
Merged-chr10-78425869-1	chr10	78425769	78425969	+	6.21667	intron (NM_007793, intron 1 of 2)	199	Cstb
Merged-chr10-79625952-2	chr10	79625852	79626052	+	7.095	intron (NM_001024539, intron 9 of 12)	-11927	C2cd4c
Merged-chr10-79841249-2	chr10	79841149	79841349	+	15.7	intron (NR_038088, intron 3 of 4)	-13183	Ptbp1
Merged-chr10-79852016-1	chr10	79851916	79852116	+	6.765	non-coding (NR_029447, exon 1 of 1)	-2416	Ptbp1
Merged-chr10-79865880-2	chr10	79865780	79865980	+	34.9	exon (NM_181681, exon 7 of 7)	3293	Mir6910
Merged-chr10-79937205-2	chr10	79937074	79937337	+	8.46417	intron (NM_001288625, intron 3 of 8)	9864	Arid3a
Merged-chr10-79998046-2	chr10	79997946	79998146	+	13.0133	exon (NM_013850, exon 3 of 46)	431	Abca7
Merged-chr10-80053957-2	chr10	80053857	80054057	+	9.67	promoter-TSS (NM_001037741)	-62	Gpx4
Merged-chr10-80065028-2	chr10	80064926	80065131	+	22.6583	intron (NM_001359635, intron 14 of 31)	10411	Sbno2
Merged-chr10-80099980-1	chr10	80099880	80100080	+	5.32	intron (NM_001359637, intron 1 of 3)	1207	Sbno2
Merged-chr10-80110374-2	chr10	80110274	80110474	+	7.67333	intron (NR_038088, intron 1 of 4)	-5429	Stk11
Merged-chr10-80152230-2	chr10	80152130	80152330	+	11.5667	intron (NM_001347117, intron 4 of 7)	2548	Midn
Merged-chr10-80160971-2	chr10	80160871	80161071	+	30.2667	intron (NR_038088, intron 1 of 4)	-6868	Cirbp
Merged-chr10-80166032-2	chr10	80165932	80166132	+	9.35333	intron (NR_038088, intron 1 of 4)	-1807	Cirbp
Merged-chr10-80406809-1	chr10	80406709	80406909	+	6.65	promoter-TSS (NM_025650)	12	Uqcr11
Merged-chr10-80547635-1	chr10	80547535	80547735	+	8.13333	intron (NM_025852, intron 4 of 14)	-8511	Atp8b3
Merged-chr10-80664737-2	chr10	80664637	80664837	+	23.2583	TTS (NM_021462)	-7666	Btbd2
Merged-chr10-80805007-2	chr10	80804907	80805107	+	27.4667	promoter-TSS (NM_007445)	-241	Amh
Merged-chr10-80887360-2	chr10	80887260	80887460	+	11.5833	intron (NM_001081688, intron 6 of 17)	7544	Tmprss9
Merged-chr10-80901092-2	chr10	80900992	80901192	+	9.57	promoter-TSS (NM_013895)	-123	Timm13
Merged-chr10-80936584-2	chr10	80936484	80936684	+	14.4333	Intergenic	6493	Gadd45b
Merged-chr10-81012270-2	chr10	81012170	81012370	+	7.615	intron (NM_010319, intron 1 of 3)	2655	Gng7
Merged-chr10-81092789-1	chr10	81092689	81092889	+	6.62	intron (NM_145365, intron 2 of 11)	6083	Creb3l3
Merged-chr10-81117241-2	chr10	81117141	81117341	+	19.4333	intron (NM_023138, intron 3 of 10)	11326	Map2k2
Merged-chr10-81176841-1	chr10	81176741	81176941	+	8.67	intron (NM_007907, intron 1 of 13)	210	Eef2
Merged-chr10-81583615-2	chr10	81583515	81583715	+	16.8	intron (NM_019725, intron 11 of 20)	8328	Tle2
Merged-chr10-82949353-2	chr10	82949253	82949453	+	38.1333	Intergenic	-36144	Chst11
Merged-chr10-83043578-2	chr10	83043478	83043678	+	18.0667	intron (NM_021439, intron 1 of 2)	58081	Chst11
Merged-chr10-83052152-2	chr10	83052052	83052252	+	10.31	intron (NM_021439, intron 1 of 2)	66655	Chst11
Merged-chr10-83104470-2	chr10	83104370	83104570	+	93.8333	intron (NM_021439, intron 2 of 2)	118973	Chst11
Merged-chr10-83107063-2	chr10	83106963	83107163	+	18.3	intron (NM_021439, intron 2 of 2)	121566	Chst11
Merged-chr10-83207625-2	chr10	83207525	83207725	+	6.29333	Intergenic	130192	Slc41a2
Merged-chr10-84600312-2	chr10	84600212	84600412	+	6.79	intron (NM_146008, intron 6 of 9)	-22125	Polr3b
Merged-chr10-86778614-2	chr10	86778514	86778714	+	16.5	promoter-TSS (NM_175331)	-391	Nt5dc3
Merged-chr10-86814584-2	chr10	86814484	86814684	+	9.19417	intron (NM_175331, intron 4 of 13)	35579	Nt5dc3
Merged-chr10-87556596-2	chr10	87556483	87556709	+	7.6025	intron (NM_008777, intron 4 of 12)	34801	Pah
Merged-chr10-87712013-2	chr10	87711913	87712113	+	5.155	Intergenic	-146252	Igf1
Merged-chr10-87795814-2	chr10	87795714	87795914	+	10.04	Intergenic	-62451	Igf1
Merged-chr10-88327715-2	chr10	88327615	88327815	+	6.595	intron (NM_027878, intron 5 of 6)	29360	Dram1
Merged-chr10-88495735-2	chr10	88495635	88495835	+	10.8667	intron (NM_144807, intron 1 of 7)	8235	Chpt1
Merged-chr10-88503970-2	chr10	88503870	88504070	+	11.34	promoter-TSS (NM_001146690)	0	Chpt1
Merged-chr10-89326550-2	chr10	89326450	89326650	+	10.1167	Intergenic	-68760	Ano4
Merged-chr10-89345143-1	chr10	89345043	89345243	+	6.9	Intergenic	-87353	Ano4
Merged-chr10-9007895-2	chr10	9007795	9007995	+	7.615	Intergenic	-121825	Sash1
Merged-chr10-9066698-1	chr10	9066598	9066798	+	8.43	Intergenic	-180628	Sash1
Merged-chr10-91123812-1	chr10	91123712	91123912	+	10.275	intron (NM_133668, intron 1 of 7)	151	Slc25a3
Merged-chr10-93160650-2	chr10	93160550	93160750	+	8.63	promoter-TSS (NM_146239)	-226	Cdk17
Merged-chr10-93264526-2	chr10	93264426	93264626	+	6.935	intron (NM_001282967, intron 2 of 3)	46633	Elk3
Merged-chr10-93580158-2	chr10	93580058	93580258	+	12.06	intron (NM_001359749, intron 12 of 13)	-9255	4933408J17Rik
Merged-chr10-93667183-2	chr10	93667082	93667285	+	15.0083	intron (NM_021320, intron 2 of 9)	-1329	Gm8580
Merged-chr10-93679586-2	chr10	93679486	93679686	+	15.7933	intron (NR_038017, intron 3 of 5)	3736	Gm15915
Merged-chr10-94458060-1	chr10	94457960	94458160	+	5.44	intron (NM_001359762, intron 2 of 4)	-56797	Tmcc3
Merged-chr10-94495016-1	chr10	94494916	94495116	+	5.55	intron (NM_001359762, intron 2 of 4)	-19841	Tmcc3
Merged-chr10-94883297-2	chr10	94883197	94883397	+	10.3167	intron (NM_018797, intron 4 of 30)	61281	Plxnc1
Merged-chr10-95090718-2	chr10	95090618	95090818	+	6.20667	Intergenic	55107	Gm29684
Merged-chr10-95139863-2	chr10	95139763	95139963	+	109.9	intron (NR_131146, intron 2 of 3)	5962	Gm29684
Merged-chr10-95163699-2	chr10	95163599	95163799	+	6.425	Intergenic	-17874	Gm29684
Merged-chr10-95196694-2	chr10	95196594	95196794	+	8.91667	intron (NM_001330138, intron 2 of 2)	-50869	Gm29684
Merged-chr10-95318062-2	chr10	95317962	95318162	+	16.1333	intron (NM_001330138, intron 2 of 2)	5647	Cradd
Merged-chr10-95319142-2	chr10	95319042	95319242	+	12.5333	intron (NM_001330138, intron 2 of 2)	4567	Cradd
Merged-chr10-95322237-2	chr10	95322137	95322337	+	16.7667	intron (NM_001330138, intron 2 of 2)	1472	Cradd
Merged-chr10-95393832-1	chr10	95393732	95393932	+	5.75	Intergenic	21451	Socs2
Merged-chr10-9675477-2	chr10	9675377	9675577	+	13.6333	promoter-TSS (NM_177271)	-269	Samd5
Merged-chr10-97523362-2	chr10	97523262	97523462	+	5.49	Intergenic	41031	Dcn
Merged-chr10-99287015-1	chr10	99286915	99287115	+	6.345	Intergenic	23784	Dusp6
Merged-chr11-100395162-2	chr11	100395062	100395262	+	7.39	intron (NM_010593, intron 1 of 13)	2628	Jup
Merged-chr11-100428804-2	chr11	100428704	100428904	+	22.125	TTS (NM_001102650)	12285	Nt5c3b
Merged-chr11-100435965-1	chr11	100435865	100436065	+	10.095	intron (NM_001102650, intron 5 of 8)	5124	Nt5c3b
Merged-chr11-100515269-2	chr11	100515169	100515369	+	5.965	intron (NM_134037, intron 8 of 27)	12731	Acly
Merged-chr11-100610602-2	chr11	100610502	100610702	+	7.92	intron (NM_019795, intron 1 of 13)	9566	Dnajc7
Merged-chr11-100790870-2	chr11	100790770	100790970	+	10.9433	exon (NM_011489, exon 13 of 19)	-19913	Ghdc
Merged-chr11-100799544-2	chr11	100799444	100799644	+	14.3	intron (NM_001113563, intron 5 of 18)	23026	Stat5b
Merged-chr11-100819815-2	chr11	100819715	100819915	+	9.42	intron (NM_001113563, intron 1 of 18)	2755	Stat5b
Merged-chr11-100870787-2	chr11	100870687	100870887	+	33.3	intron (NM_011488, intron 6 of 19)	10303	Stat5a
Merged-chr11-100879662-2	chr11	100879562	100879762	+	6.44667	exon (NM_001164062, exon 13 of 18)	19178	Stat5a
Merged-chr11-100886554-2	chr11	100886454	100886654	+	17.8083	TTS (NM_011486)	26070	Stat5a
Merged-chr11-100887865-2	chr11	100887765	100887965	+	23.2667	3' UTR (NM_011486, exon 24 of 24)	27381	Stat5a
Merged-chr11-101063577-2	chr11	101063477	101063677	+	10.7558	3' UTR (NM_001243051, exon 21 of 21)	-6517	Naglu
Merged-chr11-101078294-2	chr11	101078194	101078394	+	12.5533	promoter-TSS (NM_010475)	-117	Hsd17b1
Merged-chr11-101119806-1	chr11	101119706	101119906	+	5.49	promoter-TSS (NM_134024)	35	Retreg3
Merged-chr11-101433410-2	chr11	101433303	101433517	+	11.0083	intron (NM_172566, intron 4 of 4)	-8082	Ptges3l
Merged-chr11-101732708-1	chr11	101732608	101732808	+	6.055	promoter-TSS (NM_144831)	-248	Dhx8
Merged-chr11-102407666-2	chr11	102407566	102407766	+	16.2767	promoter-TSS (NM_026542)	-149	Slc25a39
Merged-chr11-102416687-2	chr11	102416587	102416787	+	6.805	Intergenic	-9170	Slc25a39
Merged-chr11-102582940-2	chr11	102582839	102583042	+	11.675	Intergenic	-3821	Gm11627
Merged-chr11-102792102-2	chr11	102792002	102792202	+	10.6833	Intergenic	12917	Gjc1
Merged-chr11-102997569-2	chr11	102997469	102997669	+	7.475	intron (NM_026551, intron 3 of 4)	2352	Mir6931
Merged-chr11-103142034-2	chr11	103141934	103142134	+	14.3333	Intergenic	8675	Hexim2
Merged-chr11-103286079-2	chr11	103285979	103286179	+	14.2533	Intergenic	-18678	Map3k14
Merged-chr11-103382492-2	chr11	103382392	103382592	+	9.08667	intron (NM_183034, intron 5 of 11)	-18800	Arhgap27
Merged-chr11-104334321-2	chr11	104334221	104334421	+	8.715	3' UTR (NM_001081045, exon 14 of 14)	102885	Mapt
Merged-chr11-104456644-1	chr11	104456544	104456744	+	5.305	intron (NM_001359634, intron 2 of 14)	12217	Kansl1
Merged-chr11-104558234-2	chr11	104558134	104558334	+	8.205	intron (NR_130177, intron 4 of 5)	3964	Gm11665
Merged-chr11-104592547-2	chr11	104592444	104592650	+	14.7483	Intergenic	15266	Myl4
Merged-chr11-104618804-2	chr11	104618704	104618904	+	24.6667	intron (NM_016780, intron 1 of 14)	10804	Itgb3
Merged-chr11-105452819-2	chr11	105452719	105452920	+	14.4333	intron (NM_001039242, intron 2 of 5)	3916	March10
Merged-chr11-105460093-2	chr11	105459993	105460193	+	11.1	Intergenic	-3358	March10
Merged-chr11-106253141-2	chr11	106253041	106253241	+	6	exon (NM_025310, exon 9 of 21)	2943	Ftsj3
Merged-chr11-106381992-2	chr11	106381892	106382092	+	8.485	intron (NM_010494, intron 1 of 3)	789	Icam2
Merged-chr11-106512348-2	chr11	106512248	106512448	+	11.3333	intron (NM_198292, intron 9 of 11)	11357	Snord104
Merged-chr11-106614583-2	chr11	106614483	106614683	+	9.62333	Intergenic	-1653	Tex2
Merged-chr11-106615745-2	chr11	106615645	106615845	+	12.9	Intergenic	-2815	Tex2
Merged-chr11-106728468-2	chr11	106728368	106728568	+	5.55	Intergenic	-13187	Pecam1
Merged-chr11-107674243-2	chr11	107674143	107674343	+	11.7667	intron (NM_198298, intron 30 of 31)	36521	Mir6932
Merged-chr11-108902442-2	chr11	108902342	108902542	+	10.54	Intergenic	-17907	Axin2
Merged-chr11-109039257-1	chr11	109039157	109039357	+	6.235	Intergenic	105112	E030025P04Rik
Merged-chr11-109163103-2	chr11	109163003	109163203	+	12.1	Intergenic	-18734	E030025P04Rik
Merged-chr11-109347752-2	chr11	109347652	109347852	+	19.5	intron (NR_027883, intron 1 of 1)	885	1700096J18Rik
Merged-chr11-109391983-2	chr11	109391883	109392083	+	31.1333	intron (NM_010303, intron 2 of 3)	-28329	Gm11696
Merged-chr11-109405747-1	chr11	109405647	109405847	+	6.395	Intergenic	-20199	Amz2
Merged-chr11-109610989-2	chr11	109610889	109611089	+	6.62	intron (NM_145940, intron 1 of 12)	400	Wipi1
Merged-chr11-109616945-2	chr11	109616844	109617046	+	40.475	Intergenic	-5556	Wipi1
Merged-chr11-110244941-1	chr11	110244841	110245041	+	6.19	intron (NM_001166557, intron 5 of 6)	6835	Abca6
Merged-chr11-110267455-2	chr11	110267355	110267556	+	6.36667	Intergenic	-15679	Abca6
Merged-chr11-110380156-1	chr11	110380056	110380256	+	9.125	Intergenic	-18946	Map2k6
Merged-chr11-110459846-2	chr11	110459746	110459946	+	6.16	intron (NM_001356352, intron 1 of 11)	-18669	Map2k6
Merged-chr11-113727192-2	chr11	113727092	113727292	+	11.2283	3' UTR (NM_020006, exon 2 of 2)	-17175	Cpsf4l
Merged-chr11-113850683-2	chr11	113850583	113850783	+	7.31	intron (NM_172800, intron 18 of 44)	-98868	Cdc42ep4
Merged-chr11-114050028-2	chr11	114049928	114050128	+	7.20667	intron (NM_172800, intron 1 of 44)	15923	Sdk2
Merged-chr11-114691860-2	chr11	114691758	114691963	+	12.2833	intron (NM_053273, intron 3 of 13)	16392	Ttyh2
Merged-chr11-114694980-2	chr11	114694880	114695080	+	8.12667	intron (NM_053273, intron 3 of 13)	19512	Ttyh2
Merged-chr11-115194935-2	chr11	115194835	115195035	+	7.95667	intron (NM_001033393, intron 2 of 9)	7448	Tmem104
Merged-chr11-115208761-2	chr11	115208661	115208861	+	7.23	intron (NM_001033393, intron 8 of 9)	21274	Tmem104
Merged-chr11-115239088-2	chr11	115238988	115239188	+	7.415	intron (NM_001033393, intron 9 of 9)	28155	Grin2c
Merged-chr11-115273018-2	chr11	115272916	115273120	+	18.9917	intron (NM_007997, intron 2 of 11)	3951	Fdxr
Merged-chr11-115348121-2	chr11	115348021	115348221	+	8.20667	3' UTR (NM_001346774, exon 19 of 19)	13387	Otop3
Merged-chr11-115488536-2	chr11	115488436	115488636	+	13.2333	intron (NM_177778, intron 2 of 2)	-2993	LOC102634812
Merged-chr11-115612866-2	chr11	115612766	115612966	+	18.5667	promoter-TSS (NM_001243586)	103	Mif4gd
Merged-chr11-115776025-2	chr11	115775925	115776125	+	17.5667	intron (NM_028014, intron 1 of 31)	10592	Tmem94
Merged-chr11-115824572-2	chr11	115824471	115824673	+	9.2	intron (NM_001252532, intron 1 of 25)	514	Llgl2
Merged-chr11-115859746-1	chr11	115859646	115859846	+	9.775	Intergenic	35688	Llgl2
Merged-chr11-115869194-2	chr11	115869094	115869294	+	7.39	Intergenic	-30945	Smim5
Merged-chr11-115886639-2	chr11	115886539	115886739	+	8.2225	Intergenic	-13500	Smim5
Merged-chr11-116076079-1	chr11	116075979	116076179	+	6.735	intron (NM_001009573, intron 6 of 32)	1882	Unc13d
Merged-chr11-116104194-2	chr11	116104091	116104298	+	7.34583	Intergenic	6041	Trim47
Merged-chr11-116130924-1	chr11	116130824	116131024	+	8.925	TTS (NM_024177)	204	Trim65
Merged-chr11-116172165-2	chr11	116172065	116172265	+	10.2233	3' UTR (NM_015729, exon 14 of 14)	-3987	Fbf1
Merged-chr11-116229527-2	chr11	116229427	116229627	+	10.8733	exon (NM_025276, exon 14 of 22)	8564	Evpl
Merged-chr11-116296428-2	chr11	116296328	116296528	+	22.2333	intron (NM_001162872, intron 6 of 17)	10310	Exoc7
Merged-chr11-116494652-2	chr11	116494552	116494752	+	15.5333	Intergenic	-4306	Prpsap1
Merged-chr11-116551040-2	chr11	116550940	116551140	+	10.91	intron (NM_173755, intron 1 of 17)	16300	Sphk1
Merged-chr11-116616257-2	chr11	116616157	116616357	+	8.37333	intron (NM_172572, intron 1 of 18)	7995	Rhbdf2
Merged-chr11-116661785-2	chr11	116661685	116661885	+	8.685	intron (NM_001163318, intron 4 of 4)	4677	Prcd
Merged-chr11-116816908-1	chr11	116816808	116817008	+	6.755	intron (NM_001347633, intron 1 of 4)	11138	Mxra7
Merged-chr11-117076732-2	chr11	117076632	117076832	+	21.4783	promoter-TSS (NR_027059)	-51	Snhg20
Merged-chr11-117163164-2	chr11	117163064	117163264	+	5.74333	Intergenic	-36497	Sept12
Merged-chr11-117245499-2	chr11	117245387	117245611	+	9.175	intron (NM_001113486, intron 2 of 11)	-20747	Sept10
Merged-chr11-117283292-1	chr11	117283192	117283392	+	6.025	intron (NM_001113487, intron 1 of 10)	17046	Sept14
Merged-chr11-117308574-2	chr11	117308474	117308674	+	6.05583	intron (NM_001113486, intron 3 of 11)	-23141	Sept11
Merged-chr11-117312752-1	chr11	117312652	117312852	+	6.46	intron (NM_001113486, intron 3 of 11)	-18963	Sept13
Merged-chr11-117315235-2	chr11	117315135	117315335	+	12.85	intron (NM_001113486, intron 3 of 11)	-16480	Sept9
Merged-chr11-117875729-2	chr11	117875629	117875829	+	10.28	Intergenic	-2203	Tha1
Merged-chr11-117877313-2	chr11	117877213	117877413	+	13.7	Intergenic	-3787	Tha1
Merged-chr11-117962398-2	chr11	117962298	117962498	+	28.8667	Intergenic	6968	Socs3
Merged-chr11-117990387-2	chr11	117990287	117990487	+	8.375	intron (NR_151726, intron 1 of 9)	3530	Pgs1
Merged-chr11-118248209-1	chr11	118248109	118248309	+	7.49	intron (NM_011180, intron 1 of 12)	383	Cyth1
Merged-chr11-118295228-2	chr11	118295126	118295330	+	19.4133	Intergenic	-4984	Usp36
Merged-chr11-118332576-1	chr11	118332476	118332676	+	5.375	exon (NM_021440, exon 3 of 3)	9958	Cep295nl
Merged-chr11-118494475-2	chr11	118494375	118494575	+	35.3667	intron (NM_001024931, intron 13 of 14)	17643	Engase
Merged-chr11-118983330-2	chr11	118983230	118983430	+	9.7	Intergenic	-4851	Enpp7
Merged-chr11-118985575-2	chr11	118985475	118985675	+	23.3667	Intergenic	-2606	Enpp7
Merged-chr11-119126572-1	chr11	119126472	119126672	+	6.34	Intergenic	27565	Mir6934
Merged-chr11-119338791-1	chr11	119338691	119338891	+	5.93	intron (NM_130886, intron 16 of 21)	16719	Sgsh
Merged-chr11-119874953-1	chr11	119874853	119875053	+	6.31	intron (NM_028898, intron 24 of 33)	-7336	Mir5098
Merged-chr11-119949035-2	chr11	119948935	119949135	+	6.45	intron (NM_001037754, intron 1 of 13)	5943	Baiap2
Merged-chr11-120071225-2	chr11	120071125	120071325	+	14.3333	intron (NM_009734, intron 13 of 25)	15602	Cep131
Merged-chr11-120071740-2	chr11	120071640	120071840	+	25.1333	intron (NM_009734, intron 12 of 25)	15087	Cep131
Merged-chr11-120104202-1	chr11	120104102	120104302	+	5.44	3' UTR (NM_001164799, exon 16 of 16)	5268	Ndufaf8
Merged-chr11-120182458-2	chr11	120182358	120182558	+	8.315	Intergenic	7398	2810410L24Rik
Merged-chr11-120182928-1	chr11	120182828	120183028	+	8.83333	Intergenic	6928	2810410L24Rik
Merged-chr11-120304513-2	chr11	120304413	120304613	+	14.3867	Intergenic	42900	Mir6935
Merged-chr11-120353122-2	chr11	120353021	120353223	+	8.6975	Intergenic	4444	0610009L18Rik
Merged-chr11-120484821-1	chr11	120484721	120484921	+	6.69667	TTS (NM_008244)	184	Mrpl12
Merged-chr11-120697090-2	chr11	120696990	120697190	+	16.2	intron (NM_026877, intron 7 of 15)	16677	Cenpx
Merged-chr11-120847128-2	chr11	120847028	120847228	+	18.6667	intron (NM_027745, intron 18 of 18)	-22581	Fasn
Merged-chr11-121094948-2	chr11	121094848	121095048	+	19.9333	Intergenic	-13809	Sectm1a
Merged-chr11-121703260-2	chr11	121703160	121703360	+	7.17	intron (NM_144797, intron 1 of 3)	833	Metrnl
Merged-chr11-121794769-1	chr11	121794669	121794869	+	6.29	Intergenic	-35449	Ptchd3
Merged-chr11-17496144-2	chr11	17496044	17496244	+	7.30667	Intergenic	238456	C1d
Merged-chr11-19640866-2	chr11	19640766	19640966	+	4.785	Intergenic	-283576	Spred2
Merged-chr11-19761768-2	chr11	19761668	19761868	+	8.65667	Intergenic	-162674	Spred2
Merged-chr11-19925408-1	chr11	19925308	19925508	+	7.12333	intron (NM_033523, intron 1 of 5)	966	Spred2
Merged-chr11-20643390-2	chr11	20643290	20643490	+	12.36	intron (NM_001038625, intron 1 of 1)	11413	Sertad2
Merged-chr11-22738690-1	chr11	22738590	22738790	+	6.47	Intergenic	121045	B3gnt2
Merged-chr11-22842964-2	chr11	22842864	22843064	+	9.09333	intron (NM_001169114, intron 1 of 1)	16771	B3gnt2
Merged-chr11-23464289-2	chr11	23464189	23464389	+	5.84667	exon (NM_001190401, exon 68 of 80)	33750	Ahsa2
Merged-chr11-23665500-1	chr11	23665400	23665600	+	9.425	promoter-TSS (NM_028956)	-174	Pus10
Merged-chr11-24202754-2	chr11	24202654	24202854	+	16.4	Intergenic	122059	Bcl11a
Merged-chr11-24305141-2	chr11	24305041	24305241	+	9.68	Intergenic	-176768	4933430M04Rik
Merged-chr11-28594810-2	chr11	28594710	28594910	+	6.67333	Intergenic	-10486	Ccdc85a
Merged-chr11-30227016-2	chr11	30226916	30227116	+	6.085	Intergenic	-7244	Sptbn1
Merged-chr11-31138169-2	chr11	31138069	31138269	+	10.57	Intergenic	-151804	Chac2
Merged-chr11-31655509-2	chr11	31655409	31655609	+	7.075	Intergenic	16353	Bod1
Merged-chr11-31730063-1	chr11	31729963	31730163	+	8.77333	Intergenic	-58201	Bod1
Merged-chr11-31872493-2	chr11	31872393	31872593	+	10.1933	exon (NM_001290676, exon 1 of 9)	1553	Cpeb4
Merged-chr11-32576814-2	chr11	32576714	32576914	+	11.0733	intron (NM_009288, intron 3 of 18)	43548	Stk10
Merged-chr11-32924481-2	chr11	32924381	32924581	+	6.26	Intergenic	-99887	Smim23
Merged-chr11-33662136-2	chr11	33662036	33662236	+	7.02	intron (NM_001190885, intron 1 of 8)	-83179	Gabrp
Merged-chr11-3403354-2	chr11	3403254	3403454	+	6.07	intron (NM_010718, intron 1 of 15)	5884	Limk2
Merged-chr11-34142181-2	chr11	34142081	34142281	+	6.52	Intergenic	-43627	4930469K13Rik
Merged-chr11-3417263-2	chr11	3417163	3417363	+	46.9333	non-coding (NR_110959, exon 6 of 6)	-8025	Limk2
Merged-chr11-35293420-2	chr11	35293317	35293524	+	6.16833	intron (NM_011412, intron 4 of 35)	171964	Slit3
Merged-chr11-35355948-1	chr11	35355848	35356048	+	5.68	intron (NM_011412, intron 4 of 35)	234492	Slit3
Merged-chr11-35407031-2	chr11	35406931	35407131	+	14.1667	intron (NM_011412, intron 4 of 35)	-209785	Mir218-2
Merged-chr11-35760094-1	chr11	35759994	35760194	+	6.99	Intergenic	-9401	Pank3
Merged-chr11-36650055-2	chr11	36649955	36650155	+	13.2	intron (NM_011856, intron 2 of 28)	294186	Tenm2
Merged-chr11-4157135-2	chr11	4157035	4157235	+	23.8	intron (NM_177616, intron 1 of 12)	3158	Ccdc157
Merged-chr11-4192284-1	chr11	4192184	4192384	+	6.25333	intron (NM_134023, intron 1 of 8)	5451	Tbc1d10a
Merged-chr11-42487828-2	chr11	42487727	42487930	+	13.0417	intron (NM_008070, intron 5 of 9)	66478	Gabrb2
Merged-chr11-4292814-2	chr11	4292714	4292914	+	10.0033	Intergenic	26018	Lif
Merged-chr11-43543843-2	chr11	43543743	43543943	+	34.8	intron (NM_001045530, intron 2 of 5)	15094	Ccnjl
Merged-chr11-43548337-2	chr11	43548237	43548437	+	16.1	intron (NM_001045530, intron 2 of 5)	19588	Ccnjl
Merged-chr11-43555934-2	chr11	43555834	43556034	+	6.805	intron (NM_001045530, intron 2 of 5)	27185	Ccnjl
Merged-chr11-45854530-2	chr11	45854430	45854630	+	12.8	intron (NM_001045520, intron 1 of 11)	2566	Clint1
Merged-chr11-46028785-2	chr11	46028685	46028885	+	14.4333	Intergenic	-25717	Adam19
Merged-chr11-4620945-2	chr11	4620843	4621047	+	8.0775	non-coding (NR_027798, exon 3 of 3)	6821	Gm11961
Merged-chr11-46372368-2	chr11	46372268	46372468	+	14.9	intron (NM_001281966, intron 1 of 16)	17147	Itk
Merged-chr11-46564848-2	chr11	46564748	46564948	+	13.5067	Intergenic	-6665	BC053393
Merged-chr11-4691922-2	chr11	4691822	4692022	+	12.38	Intergenic	12422	Uqcr10
Merged-chr11-48413770-2	chr11	48413670	48413870	+	12.0933	Intergenic	-386590	Rack1
Merged-chr11-48516498-2	chr11	48516393	48516603	+	7.24667	Intergenic	-283862	Rack1
Merged-chr11-48760270-2	chr11	48760170	48760370	+	8.73333	Intergenic	-40090	Rack1
Merged-chr11-49260838-1	chr11	49260738	49260938	+	9.805	exon (NM_010794, exon 3 of 3)	10286	Mgat1
Merged-chr11-49655799-2	chr11	49655699	49655899	+	12.8333	Intergenic	-7796	Scgb3a1
Merged-chr11-49658260-2	chr11	49658160	49658360	+	15.6467	Intergenic	-5335	Scgb3a1
Merged-chr11-49846857-2	chr11	49846757	49846957	+	21.7667	5' UTR (NM_001163672, exon 1 of 12)	106	Mapk9
Merged-chr11-50130931-2	chr11	50130829	50131033	+	9.135	promoter-TSS (NM_001290759)	-429	Tbc1d9b
Merged-chr11-50147824-2	chr11	50147724	50147924	+	11.46	intron (NM_029745, intron 5 of 20)	16464	Tbc1d9b
Merged-chr11-50184281-2	chr11	50184181	50184381	+	30.3333	intron (NM_026543, intron 3 of 6)	9430	Mrnip
Merged-chr11-50229499-2	chr11	50229399	50229599	+	7.66	intron (NM_145926, intron 1 of 14)	-2746	Mir6919
Merged-chr11-50483892-2	chr11	50483792	50483992	+	13.3333	Intergenic	-52781	Rufy1
Merged-chr11-5054713-2	chr11	5054613	5054813	+	5.75	3' UTR (NM_001190406, exon 5 of 5)	-3415	Rasl10a
Merged-chr11-5063247-1	chr11	5063147	5063347	+	7.45	intron (NM_030228, intron 3 of 6)	2080	Gas2l1
Merged-chr11-50672921-2	chr11	50672821	50673021	+	96.4	intron (NM_175643, intron 3 of 21)	70836	Adamts2
Merged-chr11-50696358-2	chr11	50696258	50696458	+	12.2667	intron (NM_175643, intron 3 of 21)	94273	Adamts2
Merged-chr11-50708546-2	chr11	50708446	50708646	+	8.68333	intron (NM_175643, intron 3 of 21)	106461	Adamts2
Merged-chr11-50717264-2	chr11	50717164	50717364	+	6.45	intron (NM_175643, intron 3 of 21)	110467	Zfp354c
Merged-chr11-50739646-2	chr11	50739546	50739747	+	40.625	intron (NM_175643, intron 4 of 21)	88085	Zfp354c
Merged-chr11-51629084-2	chr11	51628984	51629184	+	24.1333	intron (NM_025346, intron 2 of 9)	6812	Rmnd5b
Merged-chr11-51916180-2	chr11	51916080	51916280	+	20.0333	Intergenic	-51451	Cdkn2aipnl
Merged-chr11-5212105-2	chr11	5212005	5212205	+	8.66	intron (NM_032396, intron 4 of 8)	49505	Kremen1
Merged-chr11-52275970-2	chr11	52275867	52276073	+	13.3717	intron (NM_009331, intron 2 of 9)	6625	Tcf7
Merged-chr11-52334936-2	chr11	52334836	52335036	+	5.985	Intergenic	-25926	Vdac1
Merged-chr11-52361543-1	chr11	52361443	52361643	+	9.36333	intron (NM_011694, intron 1 of 8)	681	Vdac1
Merged-chr11-5297275-2	chr11	5297175	5297375	+	9.69	intron (NM_001080924, intron 2 of 8)	-35665	Kremen1
Merged-chr11-53314904-2	chr11	53314804	53315004	+	64.0667	Intergenic	-9785	Zcchc10
Merged-chr11-53794988-2	chr11	53794888	53795088	+	8.96667	intron (NR_033332, intron 3 of 3)	24515	Irf1
Merged-chr11-54071856-2	chr11	54071756	54071956	+	22.3667	Intergenic	-2839	Pdlim4
Merged-chr11-54885148-2	chr11	54885048	54885248	+	22.8333	Intergenic	-17706	Gpx3
Merged-chr11-54896986-1	chr11	54896886	54897086	+	5.815	Intergenic	-5868	Gpx3
Merged-chr11-54931629-2	chr11	54931529	54931729	+	14.4667	intron (NM_001271456, intron 7 of 18)	28775	Gpx3
Merged-chr11-54952818-2	chr11	54952718	54952918	+	8.59667	intron (NM_001271456, intron 1 of 18)	10122	Tnip1
Merged-chr11-5533174-2	chr11	5533074	5533274	+	19.975	intron (NM_134033, intron 4 of 4)	9043	Ccdc117
Merged-chr11-5542340-2	chr11	5542240	5542440	+	94.375	promoter-TSS (NM_134033)	-123	Ccdc117
Merged-chr11-55435986-1	chr11	55435886	55436086	+	5.515	Intergenic	-15906	Sparc
Merged-chr11-55469224-2	chr11	55469124	55469324	+	12.8	promoter-TSS (NM_013716)	-528	G3bp1
Merged-chr11-57634106-2	chr11	57634002	57634211	+	6.78	intron (NR_153850, intron 2 of 3)	-11336	Galnt10
Merged-chr11-59064800-2	chr11	59064700	59064900	+	10.3425	intron (NM_001171512, intron 39 of 103)	71575	Obscn
Merged-chr11-59902330-2	chr11	59902230	59902430	+	8.575	Intergenic	-19169	1810063I02Rik
Merged-chr11-59937735-2	chr11	59937629	59937842	+	12.7417	Intergenic	10412	Med9os
Merged-chr11-59956936-2	chr11	59956836	59957036	+	84.9667	intron (NM_138675, intron 1 of 1)	8008	Rasd1
Merged-chr11-59996048-2	chr11	59995948	59996148	+	8.96667	intron (NM_001290011, intron 2 of 6)	-31104	Rasd1
Merged-chr11-60031048-2	chr11	60030948	60031148	+	12.97	intron (NM_001290011, intron 2 of 6)	5957	Pemt
Merged-chr11-60106146-1	chr11	60106046	60106246	+	5.96	intron (NM_009021, intron 1 of 5)	1133	Rai1
Merged-chr11-60140732-2	chr11	60140621	60140844	+	10.7792	intron (NM_001037764, intron 1 of 4)	650	Rai1
Merged-chr11-60146995-2	chr11	60146895	60147095	+	5.52	intron (NM_001037764, intron 1 of 4)	6913	Rai1
Merged-chr11-6015091-2	chr11	6014991	6015191	+	14.0667	intron (NM_001174054, intron 3 of 20)	50657	Camk2b
Merged-chr11-60176818-2	chr11	60176716	60176920	+	77.1667	intron (NM_001037764, intron 1 of 4)	23799	Mir6921
Merged-chr11-60222926-2	chr11	60222825	60223027	+	23.9667	promoter-TSS (NM_001358315)	-345	Srebf1
Merged-chr11-60300510-2	chr11	60300410	60300610	+	16.1	intron (NM_001359810, intron 1 of 12)	52395	Tom1l2
Merged-chr11-60317558-2	chr11	60317458	60317658	+	22.7667	intron (NM_001359810, intron 1 of 12)	35347	Tom1l2
Merged-chr11-61230885-2	chr11	61230785	61230985	+	8.09667	intron (NR_138545, intron 9 of 10)	22143	Aldh3a1
Merged-chr11-61408008-1	chr11	61407908	61408108	+	8.725	Intergenic	-29933	Slc47a1
Merged-chr11-61540672-2	chr11	61540572	61540772	+	7.15	intron (NM_001252189, intron 2 of 8)	35528	B9d1
Merged-chr11-61564114-2	chr11	61564013	61564216	+	8.7875	intron (NM_001252189, intron 1 of 8)	15573	Epn2
Merged-chr11-61656283-2	chr11	61656183	61656383	+	5.855	intron (NM_027817, intron 1 of 4)	2962	Grap
Merged-chr11-62225290-2	chr11	62225190	62225390	+	6.77667	Intergenic	-23694	Adora2b
Merged-chr11-62276251-2	chr11	62276147	62276355	+	6.37167	intron (NM_027198, intron 2 of 4)	5144	Zswim7
Merged-chr11-62281720-1	chr11	62281620	62281820	+	5.815	promoter-TSS (NM_027198)	247	Ttc19
Merged-chr11-62323834-2	chr11	62323734	62323934	+	6.255	intron (NM_001252313, intron 41 of 44)	42361	Ttc19
Merged-chr11-62559190-2	chr11	62559090	62559290	+	7.64	Intergenic	7459	Ubb
Merged-chr11-63894288-2	chr11	63894188	63894388	+	15.8	intron (NM_018805, intron 1 of 1)	27996	Hs3st3b1
Merged-chr11-64165136-2	chr11	64165036	64165236	+	5.295	Intergenic	85652	2810001G20Rik
Merged-chr11-64589366-2	chr11	64589266	64589466	+	7.32333	Intergenic	-152692	F930015N05Rik
Merged-chr11-64988896-2	chr11	64988796	64988996	+	6.72333	intron (NM_023479, intron 11 of 24)	9861	Elac2
Merged-chr11-65225091-2	chr11	65224991	65225191	+	14.2	intron (NM_146386, intron 2 of 12)	44898	Myocd
Merged-chr11-65470376-2	chr11	65470276	65470476	+	5.83	Intergenic	-182543	Gm12295
Merged-chr11-65487044-2	chr11	65486943	65487146	+	28.1917	Intergenic	-199211	Gm12295
Merged-chr11-65650116-1	chr11	65650016	65650216	+	7.745	Intergenic	84716	Mir744
Merged-chr11-66879621-2	chr11	66879521	66879721	+	7.875	Intergenic	-32370	Pirt
Merged-chr11-67104894-2	chr11	67104794	67104994	+	15.1667	Intergenic	5090	Mir6923
Merged-chr11-6725361-2	chr11	6725261	6725461	+	10.29	Intergenic	-5324	Gm11981
Merged-chr11-67436316-2	chr11	67436216	67436416	+	10.6733	Intergenic	-96682	Gas7
Merged-chr11-68593407-2	chr11	68593307	68593507	+	23.675	intron (NM_177779, intron 4 of 6)	6370	Ccdc42
Merged-chr11-68776496-2	chr11	68776396	68776596	+	30.0833	intron (NM_175260, intron 15 of 40)	76635	Ndel1
Merged-chr11-69012400-2	chr11	69012300	69012500	+	13.5	Intergenic	-3511	Ctc1
Merged-chr11-69125523-1	chr11	69125423	69125623	+	7.36	promoter-TSS (NM_011786)	-854	Aloxe3
Merged-chr11-69332066-2	chr11	69331957	69332176	+	6.94667	exon (NM_010599, exon 14 of 14)	5808	Kcnab3
Merged-chr11-69367295-2	chr11	69367195	69367395	+	8.035	intron (NM_146019, intron 1 of 39)	2131	Chd3
Merged-chr11-69546460-1	chr11	69546360	69546560	+	5.885	intron (NM_001081330, intron 1 of 85)	2648	Dnah2
Merged-chr11-69611201-2	chr11	69611101	69611301	+	37.7667	Intergenic	-5241	Atp1b2
Merged-chr11-69618247-2	chr11	69618147	69618347	+	15.4667	promoter-TSS (NM_011367)	-342	Shbg
Merged-chr11-70092202-2	chr11	70092102	70092302	+	10.4767	promoter-TSS (NM_001313926)	-442	Asgr2
Merged-chr11-70459440-1	chr11	70459340	70459540	+	5.915	promoter-TSS (NM_001348337)	7	Zmynd15
Merged-chr11-70871931-2	chr11	70871831	70872031	+	10.3517	intron (NM_001291143, intron 2 of 18)	27170	Rabep1
Merged-chr11-72042134-2	chr11	72042034	72042234	+	11.4	promoter-TSS (NM_144526)	-368	Pimreg
Merged-chr11-72136100-2	chr11	72136000	72136200	+	21.4333	promoter-TSS (NM_001081641)	-211	Pitpnm3
Merged-chr11-72607878-2	chr11	72607778	72607978	+	10.6	intron (NM_025985, intron 1 of 5)	617	Ube2g1
Merged-chr11-72953622-2	chr11	72953522	72953722	+	35	Intergenic	-7547	Atp2a3
Merged-chr11-74413463-2	chr11	74413363	74413563	+	15.3	intron (NM_001015046, intron 13 of 24)	48792	Olfr412
Merged-chr11-74649250-2	chr11	74649143	74649357	+	9.125	promoter-TSS (NM_001081158)	-245	Cluh
Merged-chr11-74830607-2	chr11	74830507	74830707	+	34.2667	promoter-TSS (NM_010813)	-317	Mnt
Merged-chr11-75015792-2	chr11	75015692	75015892	+	8.46	intron (NM_001002764, intron 10 of 18)	50199	Mir684-1
Merged-chr11-75441769-1	chr11	75441669	75441869	+	7.245	exon (NM_138950, exon 10 of 10)	-2268	Serpinf2
Merged-chr11-75531141-2	chr11	75531041	75531241	+	12.9	promoter-TSS (NM_173388)	-553	Slc43a2
Merged-chr11-75566726-2	chr11	75566625	75566828	+	7.31917	intron (NM_001199284, intron 9 of 13)	15297	Mir3971
Merged-chr11-75595525-2	chr11	75595425	75595625	+	6.66667	intron (NM_008850, intron 2 of 11)	4706	Gm12338
Merged-chr11-75812164-1	chr11	75812064	75812264	+	6.99	intron (NR_136933, intron 1 of 3)	-16104	Doc2b
Merged-chr11-75926041-2	chr11	75925941	75926141	+	10.02	promoter-TSS (NM_001291159)	-150	Rph3al
Merged-chr11-76379915-1	chr11	76379815	76380015	+	6.565	intron (NM_008750, intron 1 of 7)	19226	Nxn
Merged-chr11-76530001-2	chr11	76529899	76530104	+	34.9917	intron (NM_198894, intron 1 of 22)	-20582	Abr
Merged-chr11-76541197-2	chr11	76541093	76541302	+	6.805	intron (NM_198894, intron 1 of 22)	30187	Abr
Merged-chr11-77522292-2	chr11	77522188	77522397	+	10.0917	Intergenic	7175	Abhd15
Merged-chr11-77686731-2	chr11	77686631	77686831	+	10.38	intron (NM_001024205, intron 1 of 3)	592	Nufip2
Merged-chr11-77764085-2	chr11	77763985	77764185	+	9.2175	Intergenic	-13150	Myo18a
Merged-chr11-77783318-2	chr11	77783218	77783418	+	67.2667	intron (NM_011586, intron 1 of 39)	6083	Myo18a
Merged-chr11-77832634-2	chr11	77832534	77832734	+	10.0333	intron (NM_011586, intron 19 of 39)	31336	Myo18a
Merged-chr11-78169392-2	chr11	78169292	78169492	+	7.2175	exon (NM_080849, exon 9 of 15)	-3842	Traf4
Merged-chr11-78176299-2	chr11	78176199	78176399	+	11.4	intron (NM_080849, intron 1 of 14)	367	Nek8
Merged-chr11-78210080-1	chr11	78209980	78210180	+	9.11333	intron (NM_009297, intron 32 of 36)	16688	Proca1
Merged-chr11-78400981-2	chr11	78400881	78401081	+	7.13667	intron (NM_022411, intron 6 of 11)	6496	Slc13a2os
Merged-chr11-78536557-1	chr11	78536457	78536657	+	7.34333	promoter-TSS (NM_001159392)	196	Ift20
Merged-chr11-78814649-2	chr11	78814549	78814749	+	148.675	Intergenic	-11946	Lyrm9
Merged-chr11-78827764-1	chr11	78827664	78827864	+	5.795	intron (NM_001076681, intron 1 of 3)	1169	Lyrm9
Merged-chr11-78895821-2	chr11	78895721	78895921	+	7.40667	Intergenic	-24966	Nos2
Merged-chr11-78934490-1	chr11	78934390	78934590	+	8.73	intron (NM_001313922, intron 4 of 25)	9199	Nos2
Merged-chr11-79039560-2	chr11	79039456	79039665	+	27.0083	intron (NM_001348207, intron 4 of 17)	15963	Gm11201
Merged-chr11-79081695-2	chr11	79081595	79081795	+	26.3667	intron (NM_013571, intron 1 of 17)	-21859	Ksr1
Merged-chr11-79238134-2	chr11	79238032	79238237	+	70.4417	Intergenic	4890	Wsb1
Merged-chr11-79306694-1	chr11	79306594	79306794	+	7.27	Intergenic	-33198	Nf1
Merged-chr11-79666768-2	chr11	79666668	79666868	+	11.8267	intron (NM_175543, intron 3 of 14)	8318	Rab11fip4os2
Merged-chr11-79771641-2	chr11	79771541	79771741	+	7.03667	Intergenic	45241	Mir365-2
Merged-chr11-79778769-2	chr11	79778667	79778871	+	15.985	Intergenic	52369	Mir365-2
Merged-chr11-79843193-2	chr11	79843093	79843293	+	52.7	Intergenic	116793	Mir365-2
Merged-chr11-83257251-2	chr11	83257151	83257351	+	10.5	Intergenic	29475	Slfn14
Merged-chr11-83291744-2	chr11	83291640	83291849	+	35.575	promoter-TSS (NR_028363)	45	AA465934
Merged-chr11-8364063-2	chr11	8363963	8364163	+	7.02667	Intergenic	300472	Tns3
Merged-chr11-84129325-2	chr11	84129225	84129425	+	8.22667	intron (NM_172562, intron 1 of 15)	243	Tada2a
Merged-chr11-84395178-1	chr11	84395078	84395278	+	5.64	intron (NM_133360, intron 52 of 53)	118323	Aatf
Merged-chr11-8446152-1	chr11	8446052	8446252	+	5.685	intron (NM_001083587, intron 24 of 30)	218383	Tns3
Merged-chr11-84880859-1	chr11	84880759	84880959	+	7.22667	promoter-TSS (NM_001077636)	-574	Pigw
Merged-chr11-85237498-2	chr11	85237397	85237600	+	8.025	non-coding (NR_028329, exon 3 of 4)	2332	Appbp2os
Merged-chr11-85259188-2	chr11	85259087	85259289	+	10.6933	Intergenic	24022	Appbp2os
Merged-chr11-8532205-2	chr11	8532105	8532305	+	7.56	intron (NM_001083587, intron 11 of 30)	132330	Tns3
Merged-chr11-85801750-2	chr11	85801650	85801850	+	6.455	intron (NR_077059, intron 3 of 4)	-26070	Bcas3os2
Merged-chr11-85804430-2	chr11	85804330	85804530	+	7.83	intron (NR_077059, intron 2 of 4)	27958	2610027K06Rik
Merged-chr11-86570513-2	chr11	86570413	86570613	+	26.2167	Intergenic	13645	Mir21a
Merged-chr11-86950284-2	chr11	86950184	86950384	+	23.1333	intron (NM_001005341, intron 2 of 4)	43478	Ypel2
Merged-chr11-86962198-2	chr11	86962098	86962298	+	14.5667	intron (NM_001005341, intron 2 of 4)	31564	Ypel2
Merged-chr11-86963243-1	chr11	86963143	86963343	+	7.15	intron (NM_001005341, intron 2 of 4)	30519	Ypel2
Merged-chr11-86993197-2	chr11	86993097	86993297	+	15.6667	intron (NM_001005341, intron 1 of 4)	565	Ypel2
Merged-chr11-87507781-2	chr11	87507681	87507881	+	5.28	intron (NM_001199293, intron 10 of 30)	-70608	Sept4
Merged-chr11-88113737-2	chr11	88113637	88113837	+	15.4	intron (NM_198013, intron 1 of 10)	14591	Cuedc1
Merged-chr11-88155754-2	chr11	88155653	88155855	+	44.5833	intron (NM_198013, intron 1 of 10)	-13811	Cuedc1
Merged-chr11-88164852-2	chr11	88164748	88164956	+	22.1167	intron (NM_198013, intron 1 of 10)	-4713	Cuedc1
Merged-chr11-88381907-1	chr11	88381807	88382007	+	6.31	intron (NM_054043, intron 10 of 13)	29134	Mir378b
Merged-chr11-88516419-1	chr11	88516319	88516519	+	6.76	intron (NM_054043, intron 6 of 13)	-102832	0610039H22Rik
Merged-chr11-88558885-2	chr11	88558785	88558985	+	11.4	intron (NM_054043, intron 6 of 13)	-60366	0610039H22Rik
Merged-chr11-88589124-2	chr11	88589016	88589232	+	10.4708	intron (NM_054043, intron 6 of 13)	-30127	0610039H22Rik
Merged-chr11-88603582-2	chr11	88603482	88603682	+	14.2667	intron (NM_054043, intron 5 of 13)	-15669	0610039H22Rik
Merged-chr11-88636776-2	chr11	88636676	88636876	+	13	intron (NM_054043, intron 5 of 13)	17525	0610039H22Rik
Merged-chr11-88639240-2	chr11	88639140	88639340	+	14.3333	intron (NM_054043, intron 5 of 13)	19989	0610039H22Rik
Merged-chr11-88656045-1	chr11	88655945	88656145	+	6.595	intron (NM_054043, intron 5 of 13)	36794	0610039H22Rik
Merged-chr11-89016941-2	chr11	89016835	89017048	+	7.6375	3' UTR (NM_009546, exon 9 of 9)	17538	Trim25
Merged-chr11-94138755-2	chr11	94138655	94138855	+	5.87333	Intergenic	-72699	Tob1
Merged-chr11-94343313-2	chr11	94343213	94343413	+	7.63667	TTS (NM_029600)	15312	Ankrd40
Merged-chr11-94397547-2	chr11	94397447	94397647	+	6.36333	Intergenic	-4571	Abcc3
Merged-chr11-94549359-2	chr11	94549259	94549459	+	23.8	promoter-TSS (NM_001013381)	-152	Rsad1
Merged-chr11-94550939-2	chr11	94550830	94551049	+	12.7833	Intergenic	-1732	Rsad1
Merged-chr11-95686323-1	chr11	95686223	95686423	+	5.95	Intergenic	19366	Phb
Merged-chr11-96825178-2	chr11	96825078	96825278	+	7.81333	intron (NM_008686, intron 2 of 4)	-1051	Nfe2l1
Merged-chr11-96931773-2	chr11	96931671	96931875	+	8.8425	intron (NM_146026, intron 2 of 2)	2449	Prr15l
Merged-chr11-97350323-1	chr11	97350223	97350423	+	13.0333	intron (NM_001081220, intron 1 of 10)	1750	Gpr179
Merged-chr11-97415701-2	chr11	97415601	97415801	+	10.1267	Intergenic	-34459	Arhgap23
Merged-chr11-97521947-2	chr11	97521847	97522047	+	12.5667	intron (NM_018873, intron 18 of 19)	-21607	4933428G20Rik
Merged-chr11-97525537-2	chr11	97525437	97525637	+	28.3667	exon (NM_018873, exon 16 of 20)	-25197	4933428G20Rik
Merged-chr11-97698947-1	chr11	97698847	97699047	+	5.855	intron (NM_001163307, intron 1 of 10)	437	Pcgf2
Merged-chr11-97997566-2	chr11	97997466	97997666	+	7.94333	Intergenic	-1393	Arl5c
Merged-chr11-98472712-2	chr11	98472612	98472812	+	10.02	intron (NM_011771, intron 7 of 7)	25878	Grb7
Merged-chr11-98697049-2	chr11	98696949	98697149	+	7.755	Intergenic	-4264	Csf3
Merged-chr11-98839564-1	chr11	98839464	98839664	+	5.685	intron (NM_001080925, intron 1 of 14)	2779	Rapgefl1
Merged-chr11-98941769-1	chr11	98941669	98941869	+	4.835	intron (NM_001177303, intron 1 of 8)	2058	Rara
Merged-chr11-98951770-2	chr11	98951670	98951870	+	25.9333	intron (NM_009024, intron 2 of 8)	-8701	Rara
Merged-chr11-98955576-2	chr11	98955476	98955676	+	68.8	intron (NM_009024, intron 2 of 8)	-4895	Rara
Merged-chr11-98975020-2	chr11	98974920	98975120	+	6.88	TTS (NM_001177303)	7996	Gjd3
Merged-chr12-100073439-2	chr12	100073320	100073558	+	7.19583	Intergenic	-38892	Psmc1
Merged-chr12-100310719-2	chr12	100310619	100310819	+	22.0333	intron (NM_001033213, intron 19 of 19)	34110	Gm10432
Merged-chr12-100336480-2	chr12	100336380	100336580	+	23.6667	intron (NM_001033213, intron 17 of 19)	59871	Gm10432
Merged-chr12-100456798-2	chr12	100456698	100456898	+	7.475	intron (NM_001033213, intron 4 of 19)	64024	Ttc7b
Merged-chr12-100959331-2	chr12	100959231	100959431	+	22.1	intron (NM_026681, intron 10 of 29)	-51133	Gpr68
Merged-chr12-102271687-2	chr12	102271583	102271792	+	13.38	Intergenic	-11387	Rin3
Merged-chr12-102345132-1	chr12	102345032	102345232	+	5.715	intron (NM_177620, intron 3 of 9)	61491	Rin3
Merged-chr12-102374841-2	chr12	102374741	102374941	+	7.635	intron (NM_177620, intron 7 of 9)	64972	Lgmn
Merged-chr12-102679139-2	chr12	102679039	102679239	+	8.96	intron (NM_172584, intron 1 of 9)	5881	Mir1936
Merged-chr12-102682364-2	chr12	102682264	102682464	+	9.18333	intron (NM_172584, intron 1 of 9)	2656	Mir1936
Merged-chr12-102763908-1	chr12	102763808	102764008	+	5.97	intron (NM_025666, intron 4 of 10)	5933	Ubr7
Merged-chr12-103687867-2	chr12	103687767	103687967	+	7.95	TTS (NM_026687)	6822	Serpina1f
Merged-chr12-105421099-2	chr12	105420999	105421199	+	5.46	Intergenic	-17339	Gm2721
Merged-chr12-108191567-2	chr12	108191465	108191669	+	12.4483	intron (NM_009832, intron 5 of 11)	11829	Ccnk
Merged-chr12-108252266-1	chr12	108252166	108252366	+	7.095	intron (NM_001159910, intron 1 of 5)	23151	Ccdc85c
Merged-chr12-108271782-2	chr12	108271673	108271892	+	10.4717	intron (NM_001159910, intron 1 of 5)	3635	Ccdc85c
Merged-chr12-108273861-2	chr12	108273752	108273971	+	6.46333	intron (NM_001159910, intron 1 of 5)	1556	Ccdc85c
Merged-chr12-108544695-2	chr12	108544595	108544795	+	5.83	intron (NR_045752, intron 1 of 3)	-10025	Evl
Merged-chr12-108794570-2	chr12	108794470	108794670	+	7.44	intron (NM_009537, intron 1 of 4)	1259	Yy1
Merged-chr12-109513468-2	chr12	109513361	109513576	+	6.91917	Intergenic	-27528	Meg3
Merged-chr12-109533647-2	chr12	109533547	109533747	+	30.7333	Intergenic	-7349	Meg3
Merged-chr12-110123036-2	chr12	110122926	110123147	+	8.76083	Intergenic	35037	3110009F21Rik
Merged-chr12-110791444-2	chr12	110791344	110791544	+	7.44	intron (NM_001347428, intron 2 of 2)	49495	Mok
Merged-chr12-111450451-1	chr12	111450351	111450551	+	7.24	intron (NM_009396, intron 8 of 11)	7790	Tnfaip2
Merged-chr12-111515136-1	chr12	111515036	111515236	+	12.25	Intergenic	-22965	Eif5
Merged-chr12-111687928-2	chr12	111687828	111688028	+	13.8233	Intergenic	9823	Trmt61a
Merged-chr12-111784038-2	chr12	111783938	111784138	+	7.465	intron (NM_001361610, intron 9 of 14)	25170	Klc1
Merged-chr12-111862784-2	chr12	111862684	111862884	+	6.83	intron (NM_011625, intron 3 of 16)	45271	Ppp1r13b
Merged-chr12-111945373-1	chr12	111945273	111945473	+	6.72	promoter-TSS (NR_029464)	-891	5033406O09Rik
Merged-chr12-112288242-2	chr12	112288133	112288351	+	10.5917	Intergenic	134956	A730018C14Rik
Merged-chr12-112488474-1	chr12	112488374	112488574	+	6.425	promoter-TSS (NM_177039)	-974	A530016L24Rik
Merged-chr12-112678882-2	chr12	112678782	112678982	+	17.8	promoter-TSS (NM_001100460)	42	Zbtb42
Merged-chr12-112904200-2	chr12	112904100	112904300	+	24.0333	Intergenic	16341	Mir6941
Merged-chr12-117200275-1	chr12	117200175	117200375	+	5.71	intron (NM_011215, intron 14 of 22)	-49006	Gm10421
Merged-chr12-12421109-2	chr12	12421008	12421210	+	17.9	Intergenic	-28634	4921511I17Rik
Merged-chr12-12777610-2	chr12	12777510	12777710	+	59.6333	Intergenic	-107693	Gm34637
Merged-chr12-12810493-2	chr12	12810393	12810593	+	25.7167	Intergenic	131343	Mycn
Merged-chr12-12872990-2	chr12	12872890	12873090	+	7.03	Intergenic	68846	Mycn
Merged-chr12-12904662-2	chr12	12904562	12904762	+	119.667	Intergenic	37174	Mycn
Merged-chr12-12931469-1	chr12	12931369	12931569	+	5.12	Intergenic	10367	Mycn
Merged-chr12-14345464-2	chr12	14345364	14345564	+	6.325	Intergenic	83930	Gm16497
Merged-chr12-15750020-2	chr12	15749920	15750120	+	12.8667	Intergenic	51081	Mir6387
Merged-chr12-16753419-2	chr12	16753319	16753519	+	23.6333	intron (NM_015764, intron 3 of 34)	3820	Greb1
Merged-chr12-16760532-2	chr12	16760429	16760635	+	70.8417	intron (NM_015764, intron 1 of 34)	-3293	Greb1
Merged-chr12-16764887-2	chr12	16764787	16764987	+	88.7667	intron (NM_015764, intron 1 of 34)	-7648	Greb1
Merged-chr12-16778769-2	chr12	16778669	16778869	+	14.6	intron (NM_015764, intron 1 of 34)	-21530	Greb1
Merged-chr12-16790600-2	chr12	16790500	16790700	+	50.7667	intron (NM_015764, intron 1 of 34)	10286	Greb1
Merged-chr12-17097031-1	chr12	17096931	17097131	+	6.035	Intergenic	79857	Kcnf1
Merged-chr12-17369776-2	chr12	17369676	17369876	+	17.0917	intron (NM_001008421, intron 11 of 20)	14384	Mir3066
Merged-chr12-17576236-2	chr12	17576136	17576336	+	12.3767	Intergenic	31363	Odc1
Merged-chr12-17746835-2	chr12	17746735	17746935	+	6.93	intron (NM_016677, intron 1 of 3)	56026	Hpcal1
Merged-chr12-21138660-2	chr12	21138560	21138760	+	8.22333	intron (NM_001004364, intron 1 of 26)	26904	Asap2
Merged-chr12-21427827-2	chr12	21427727	21427927	+	10.3867	Intergenic	-10391	Ywhaq
Merged-chr12-21455191-2	chr12	21455091	21455291	+	15.9333	Intergenic	-37755	Ywhaq
Merged-chr12-21521150-2	chr12	21521050	21521250	+	15.0667	Intergenic	-103714	Ywhaq
Merged-chr12-24490398-2	chr12	24490298	24490498	+	10.1933	Intergenic	-8183	Taf1b
Merged-chr12-24645860-2	chr12	24645760	24645960	+	6.83	Intergenic	-5511	Klf11
Merged-chr12-24831745-1	chr12	24831645	24831845	+	8.61	exon (NM_001083341, exon 1 of 12)	146	Mboat2
Merged-chr12-24843317-2	chr12	24843214	24843421	+	39.0167	intron (NM_026037, intron 1 of 12)	11718	Mboat2
Merged-chr12-24848316-2	chr12	24848216	24848416	+	21.3667	intron (NM_026037, intron 1 of 12)	16717	Mboat2
Merged-chr12-24931001-1	chr12	24930901	24931101	+	6.33667	intron (NM_026037, intron 4 of 12)	-43931	Kidins220
Merged-chr12-24959386-2	chr12	24959286	24959486	+	6.625	3' UTR (NM_001083341, exon 12 of 12)	-15546	Kidins220
Merged-chr12-25110478-1	chr12	25110378	25110578	+	6.75667	Intergenic	-14386	Id2
Merged-chr12-25162153-2	chr12	25162053	25162253	+	45	Intergenic	32979	Gm17746
Merged-chr12-25208047-2	chr12	25207947	25208147	+	9.99667	Intergenic	78873	Gm17746
Merged-chr12-25310487-2	chr12	25310380	25310595	+	6.57917	Intergenic	181313	Gm17746
Merged-chr12-27182538-2	chr12	27182438	27182638	+	13.6333	Intergenic	-22022	Gm9866
Merged-chr12-27271902-2	chr12	27271802	27272002	+	7.60333	Intergenic	70816	Sox11
Merged-chr12-28700749-1	chr12	28700649	28700849	+	5.72333	intron (NM_001161410, intron 8 of 11)	21424	Mir6937
Merged-chr12-28948875-2	chr12	28948775	28948975	+	21.0667	intron (NR_154989, intron 1 of 2)	38646	Gm31508
Merged-chr12-29279820-2	chr12	29279720	29279920	+	8.61	Intergenic	137891	Gm31333
Merged-chr12-29290380-2	chr12	29290270	29290490	+	6.79667	Intergenic	148451	Gm31333
Merged-chr12-30031077-2	chr12	30030976	30031178	+	7.52083	Intergenic	93041	Pxdn
Merged-chr12-30345586-2	chr12	30345486	30345686	+	13.6	intron (NM_001324521, intron 1 of 15)	27789	Sntg2
Merged-chr12-31129696-2	chr12	31129591	31129802	+	11.925	Intergenic	-39166	6030469F06Rik
Merged-chr12-32067299-2	chr12	32067199	32067399	+	6.09	Intergenic	-6020	Prkar2b
Merged-chr12-32109259-2	chr12	32109150	32109369	+	8.07	Intergenic	-47980	Prkar2b
Merged-chr12-32123795-2	chr12	32123695	32123895	+	31.6667	Intergenic	-62516	Prkar2b
Merged-chr12-32662231-2	chr12	32662131	32662331	+	11.3	Intergenic	-158104	Nampt
Merged-chr12-32885650-2	chr12	32885550	32885750	+	7.83333	Intergenic	61534	Gdap10
Merged-chr12-33057700-2	chr12	33057600	33057800	+	9.81083	intron (NM_001024478, intron 8 of 19)	35175	Cdhr3
Merged-chr12-33285399-2	chr12	33285299	33285499	+	13.4333	Intergenic	-17116	Atxn7l1
Merged-chr12-35340822-2	chr12	35340722	35340922	+	6.53667	Intergenic	-145925	Mir680-3
Merged-chr12-36081861-2	chr12	36081761	36081961	+	6.595	Intergenic	-8518	Gm5434
Merged-chr12-40459928-2	chr12	40459828	40460028	+	6.86667	intron (NM_172803, intron 1 of 52)	13875	Dock4
Merged-chr12-4046239-2	chr12	4046137	4046342	+	29.3917	Intergenic	-7324	Efr3b
Merged-chr12-4230377-2	chr12	4230277	4230477	+	20.1333	intron (NM_001361641, intron 2 of 5)	3588	Cenpo
Merged-chr12-4477354-2	chr12	4477253	4477455	+	16.8783	promoter-TSS (NM_010881)	-172	Ncoa1
Merged-chr12-44952365-2	chr12	44952265	44952465	+	10.7433	intron (NM_144552, intron 2 of 5)	122118	Stxbp6
Merged-chr12-45053283-2	chr12	45053181	45053385	+	9.32917	intron (NM_144552, intron 1 of 5)	21200	Stxbp6
Merged-chr12-45177265-2	chr12	45177165	45177365	+	16.5667	Intergenic	-102782	Stxbp6
Merged-chr12-4769101-1	chr12	4769001	4769201	+	8.82	promoter-TSS (NM_001361147)	166	Fam228b
Merged-chr12-50545723-2	chr12	50545623	50545823	+	7.39667	intron (NM_008858, intron 1 of 18)	103500	Prkd1
Merged-chr12-51766560-2	chr12	51766460	51766660	+	6.74	intron (NM_144788, intron 26 of 42)	62976	Hectd1
Merged-chr12-51891847-2	chr12	51891747	51891947	+	9.57	intron (NM_177171, intron 28 of 35)	-62311	Hectd1
Merged-chr12-52032130-2	chr12	52032030	52032230	+	5.915	Intergenic	-4067	Gpr33
Merged-chr12-52790580-2	chr12	52790477	52790684	+	7.63	intron (NM_198111, intron 1 of 13)	91197	Akap6
Merged-chr12-52853985-2	chr12	52853885	52854085	+	6.13	intron (NM_198111, intron 2 of 13)	154602	Akap6
Merged-chr12-53842253-1	chr12	53842153	53842353	+	5.915	intron (NM_013780, intron 5 of 11)	361621	Egln3
Merged-chr12-54058130-1	chr12	54058030	54058230	+	6.34	intron (NM_013780, intron 9 of 11)	145744	Egln3
Merged-chr12-55465853-1	chr12	55465753	55465953	+	5.145	Intergenic	26794	Nfkbia
Merged-chr12-55491998-2	chr12	55491898	55492098	+	12.5	intron (NM_010907, intron 1 of 5)	649	Nfkbia
Merged-chr12-69757976-1	chr12	69757876	69758076	+	10.71	intron (NM_183294, intron 4 of 9)	5968	Mir681
Merged-chr12-71373881-2	chr12	71373781	71373981	+	21.8333	Intergenic	10327	1700083H02Rik
Merged-chr12-71640150-2	chr12	71640050	71640250	+	8.66	Intergenic	99543	4930404H11Rik
Merged-chr12-72021613-2	chr12	72021513	72021713	+	7.03	Intergenic	49378	Gpr135
Merged-chr12-72442404-1	chr12	72442304	72442504	+	5.685	5' UTR (NM_001142729, exon 1 of 16)	155	Lrrc9
Merged-chr12-72490288-2	chr12	72490188	72490388	+	6.535	intron (NM_030070, intron 23 of 24)	-46069	Pcnx4
Merged-chr12-73742845-2	chr12	73742740	73742951	+	11.145	intron (NM_008856, intron 10 of 13)	158049	Prkch
Merged-chr12-73779975-2	chr12	73779875	73780075	+	31.7667	Intergenic	-121349	Hif1a
Merged-chr12-73794360-2	chr12	73794260	73794460	+	21.6333	Intergenic	-106964	Hif1a
Merged-chr12-73903942-2	chr12	73903842	73904042	+	6.34667	intron (NM_001313920, intron 1 of 14)	2618	Hif1a
Merged-chr12-75713453-2	chr12	75713353	75713553	+	18.55	TTS (NM_030750)	22276	Sgpp1
Merged-chr12-75855146-1	chr12	75855046	75855246	+	5.49	intron (NM_001005510, intron 2 of 115)	36828	Syne2
Merged-chr12-75879820-2	chr12	75879718	75879923	+	86.375	intron (NM_001005510, intron 3 of 115)	-29283	Mir5101
Merged-chr12-76046801-2	chr12	76046701	76046901	+	10.6033	intron (NM_001005510, intron 84 of 115)	130458	Esr2
Merged-chr12-76184485-2	chr12	76184385	76184585	+	11.7667	Intergenic	-7226	Esr2
Merged-chr12-76255163-2	chr12	76255063	76255263	+	11.76	promoter-TSS (NM_138745)	-69	Mthfd1
Merged-chr12-76533142-2	chr12	76533042	76533242	+	26.3	promoter-TSS (NR_039597)	70	Mir5135
Merged-chr12-76910512-2	chr12	76910412	76910612	+	24.8667	intron (NM_145927, intron 9 of 11)	51736	Max
Merged-chr12-76948900-2	chr12	76948800	76949000	+	5.75333	intron (NM_001361663, intron 3 of 4)	13348	Max
Merged-chr12-76972859-2	chr12	76972759	76972959	+	39.9	Intergenic	-10611	Max
Merged-chr12-7749701-2	chr12	7749601	7749801	+	8.89333	Intergenic	-227976	Apob
Merged-chr12-78928890-2	chr12	78928790	78928990	+	10.1433	Intergenic	-21952	Plek2
Merged-chr12-78977748-1	chr12	78977648	78977848	+	5.28	intron (NM_001170401, intron 2 of 2)	5730	Tmem229b
Merged-chr12-79035542-2	chr12	79035442	79035642	+	14.6667	intron (NM_181073, intron 1 of 28)	6379	Plekhh1
Merged-chr12-79069738-2	chr12	79069638	79069838	+	25.6	intron (NM_181073, intron 17 of 28)	19932	Pigh
Merged-chr12-79942707-2	chr12	79942607	79942807	+	5.15	Intergenic	-6443	9430078K24Rik
Merged-chr12-79949248-2	chr12	79949145	79949351	+	33.55	Intergenic	-12984	9430078K24Rik
Merged-chr12-79966797-1	chr12	79966697	79966897	+	5.64	Intergenic	-30533	9430078K24Rik
Merged-chr12-80220555-2	chr12	80220455	80220655	+	7.7	intron (NM_134156, intron 1 of 20)	39816	Actn1
Merged-chr12-80259513-1	chr12	80259413	80259613	+	7.89	intron (NM_134156, intron 1 of 20)	858	Actn1
Merged-chr12-80344072-2	chr12	80343972	80344172	+	5.78	intron (NM_177267, intron 8 of 8)	47605	Mir1843a
Merged-chr12-80537013-2	chr12	80536913	80537113	+	11.9333	intron (NM_001081421, intron 1 of 14)	18023	Galnt16
Merged-chr12-80585701-2	chr12	80585601	80585801	+	6.28	intron (NM_001081421, intron 9 of 14)	58410	Erh
Merged-chr12-80610170-2	chr12	80610070	80610270	+	7.33667	Intergenic	33941	Erh
Merged-chr12-80629033-2	chr12	80628933	80629133	+	9.64	Intergenic	15078	Erh
Merged-chr12-80843405-2	chr12	80843305	80843505	+	8.06	intron (NM_178682, intron 2 of 5)	52873	Susd6
Merged-chr12-80885574-2	chr12	80885474	80885674	+	6.39917	Intergenic	38873	1700052I22Rik
Merged-chr12-80910736-2	chr12	80910636	80910836	+	8.86667	Intergenic	13711	1700052I22Rik
Merged-chr12-81107844-1	chr12	81107744	81107944	+	5.285	intron (NM_001146217, intron 3 of 12)	-58307	Mir3067
Merged-chr12-81161562-2	chr12	81161462	81161662	+	7.27333	intron (NM_001146217, intron 7 of 12)	-4589	Mir3067
Merged-chr12-81175899-2	chr12	81175799	81175999	+	9.12	intron (NM_001146217, intron 10 of 12)	9748	Mir3067
Merged-chr12-81235458-2	chr12	81235358	81235558	+	7.93333	intron (NR_152198, intron 1 of 1)	7174	Gm3693
Merged-chr12-82356670-2	chr12	82356570	82356770	+	10.9667	intron (NM_001167983, intron 5 of 23)	45321	Sipa1l1
Merged-chr12-82420733-2	chr12	82420633	82420833	+	34.3	intron (NM_001167983, intron 15 of 23)	109384	Sipa1l1
Merged-chr12-83149511-2	chr12	83149411	83149611	+	7.38333	intron (NM_001310478, intron 17 of 17)	-210356	1700085C21Rik
Merged-chr12-83169868-2	chr12	83169764	83169972	+	9.12083	Intergenic	-230713	1700085C21Rik
Merged-chr12-83427700-2	chr12	83427600	83427800	+	6.64	intron (NM_058212, intron 1 of 8)	60036	Dpf3
Merged-chr12-8351532-2	chr12	8351421	8351644	+	8.30833	Intergenic	38099	Hs1bp3
Merged-chr12-8379883-2	chr12	8379783	8379983	+	18.2333	Intergenic	66450	Hs1bp3
Merged-chr12-8394998-2	chr12	8394898	8395098	+	5.8	Intergenic	81565	Hs1bp3
Merged-chr12-84285384-1	chr12	84285284	84285484	+	7.52333	promoter-TSS (NM_029880)	88	Ptgr2
Merged-chr12-85305555-1	chr12	85305455	85305655	+	7.40333	exon (NM_145138, exon 20 of 22)	16964	Zc2hc1c
Merged-chr12-85485944-2	chr12	85485843	85486045	+	31.1	Intergenic	12054	Fos
Merged-chr12-85725733-2	chr12	85725633	85725833	+	31.2667	Intergenic	-20806	Flvcr2
Merged-chr12-86048014-2	chr12	86047914	86048114	+	13.5667	intron (NM_001081423, intron 33 of 33)	31027	Tgfb3
Merged-chr12-86242003-1	chr12	86241903	86242103	+	7.16	intron (NM_027405, intron 1 of 9)	145	Gpatch2l
Merged-chr12-86688523-1	chr12	86688423	86688623	+	5.43	intron (NM_177354, intron 4 of 6)	9823	Vash1
Merged-chr12-86801426-2	chr12	86801322	86801531	+	16.5267	Intergenic	67057	Lrrc74a
Merged-chr12-86859663-1	chr12	86859563	86859763	+	5.44	Intergenic	25151	Irf2bpl
Merged-chr12-89092244-2	chr12	89092144	89092344	+	6.89	intron (NM_172544, intron 2 of 19)	138854	Nrxn3
Merged-chr12-8913190-2	chr12	8913090	8913290	+	18.2	Intergenic	-8117	Laptm4a
Merged-chr12-90915933-2	chr12	90915833	90916033	+	22.7333	Intergenic	-129915	5430427M07Rik
Merged-chr12-91616897-2	chr12	91616797	91616997	+	15.4667	Intergenic	-26410	Gtf2a1
Merged-chr12-91638591-2	chr12	91638491	91638691	+	9.23333	3' UTR (NM_175367, exon 7 of 7)	-48104	Gtf2a1
Merged-chr12-91837897-2	chr12	91837797	91837997	+	20.4333	intron (NM_001039089, intron 3 of 20)	11260	Sel1l
Merged-chr12-94497304-2	chr12	94497200	94497408	+	10.95	Intergenic	569966	Mir8099-1
Merged-chr12-96300439-2	chr12	96300339	96300539	+	7.695	Intergenic	-253217	1700019M22Rik
Merged-chr12-96685294-2	chr12	96685194	96685394	+	6.31	Intergenic	-638072	1700019M22Rik
Merged-chr12-98239066-2	chr12	98238966	98239166	+	30.9	intron (NM_008079, intron 7 of 16)	20393	Galc
Merged-chr12-98259231-2	chr12	98259131	98259331	+	9.57	exon (NM_008079, exon 1 of 17)	228	Galc
Merged-chr12-99342337-2	chr12	99342237	99342437	+	7.5	intron (NM_183186, intron 2 of 5)	107737	Foxn3
Merged-chr12-99993325-2	chr12	99993225	99993425	+	5.61	intron (NM_001164426, intron 2 of 2)	28826	Kcnk13
Merged-chr13-101535049-2	chr13	101534938	101535160	+	8.7625	Intergenic	-137469	4922502H24Rik
Merged-chr13-101652394-2	chr13	101652294	101652494	+	23.7667	Intergenic	40236	Pik3r1
Merged-chr13-102034987-2	chr13	102034887	102035087	+	15.4667	Intergenic	-266770	Pik3r1
Merged-chr13-102103275-2	chr13	102103175	102103375	+	6.30833	Intergenic	-335058	Pik3r1
Merged-chr13-102114124-2	chr13	102114024	102114224	+	10.2933	Intergenic	-345907	Pik3r1
Merged-chr13-103026032-2	chr13	103025928	103026137	+	5.805	intron (NM_175171, intron 3 of 28)	265777	1700099I09Rik
Merged-chr13-103109013-2	chr13	103108913	103109113	+	7.295	intron (NM_175171, intron 3 of 28)	225479	Mast4
Merged-chr13-103220916-2	chr13	103220816	103221016	+	8.145	intron (NM_175171, intron 1 of 28)	113576	Mast4
Merged-chr13-103877817-2	chr13	103877714	103877921	+	20.6217	intron (NM_001005868, intron 4 of 26)	42769	Erbin
Merged-chr13-104288716-2	chr13	104288616	104288816	+	7.96667	intron (NR_136938, intron 1 of 26)	881	Adamts6
Merged-chr13-104640896-2	chr13	104640796	104640996	+	11.4067	intron (NM_001360094, intron 13 of 13)	176057	Cwc27
Merged-chr13-104662743-2	chr13	104662638	104662848	+	7.40833	intron (NM_001360094, intron 11 of 13)	154210	Cwc27
Merged-chr13-104706030-2	chr13	104705930	104706130	+	7.22667	intron (NM_001360094, intron 11 of 13)	110923	Cwc27
Merged-chr13-104797284-2	chr13	104797183	104797386	+	9.35417	exon (NM_026072, exon 8 of 14)	19669	Cwc27
Merged-chr13-105210442-2	chr13	105210342	105210542	+	6.595	intron (NM_001360891, intron 5 of 7)	82572	Rnf180
Merged-chr13-110394530-2	chr13	110394430	110394630	+	10.8817	promoter-TSS (NM_152804)	-514	Plk2
Merged-chr13-110445382-2	chr13	110445282	110445482	+	6.765	Intergenic	50338	Plk2
Merged-chr13-111050440-2	chr13	111050340	111050540	+	10.1833	Intergenic	-146594	4930526H09Rik
Merged-chr13-111206125-2	chr13	111206025	111206225	+	7.115	Intergenic	23306	3110015C05Rik
Merged-chr13-111235998-2	chr13	111235890	111236107	+	10.8767	Intergenic	-6567	3110015C05Rik
Merged-chr13-111337486-2	chr13	111337386	111337586	+	7.41	Intergenic	82473	Actbl2
Merged-chr13-111390991-2	chr13	111390891	111391091	+	8.32667	Intergenic	99136	Gpbp1
Merged-chr13-111431459-2	chr13	111431359	111431559	+	8.81667	intron (NM_028487, intron 12 of 12)	58668	Gpbp1
Merged-chr13-112023401-2	chr13	112023297	112023506	+	47.3083	Intergenic	155465	Gm15326
Merged-chr13-112067488-1	chr13	112067388	112067588	+	7.41	Intergenic	199552	Gm15326
Merged-chr13-112315741-2	chr13	112315641	112315841	+	8.39333	intron (NM_001168404, intron 2 of 7)	27223	Ankrd55
Merged-chr13-113490663-2	chr13	113490563	113490763	+	5.68	intron (NR_045501, intron 1 of 6)	12181	4921509O07Rik
Merged-chr13-113794183-1	chr13	113794083	113794283	+	6.125	promoter-TSS (NM_172595)	-325	Arl15
Merged-chr13-114456903-2	chr13	114456803	114457003	+	10.8733	intron (NM_001301375, intron 1 of 5)	2048	Fst
Merged-chr13-114821801-2	chr13	114821701	114821901	+	6.395	intron (NM_001113375, intron 2 of 5)	3564	Mocs2
Merged-chr13-117601493-2	chr13	117601389	117601597	+	12.21	promoter-TSS (NM_010408)	-827	Hcn1
Merged-chr13-11836938-2	chr13	11836838	11837038	+	8.6	intron (NM_023868, intron 12 of 104)	270007	Ryr2
Merged-chr13-118380741-2	chr13	118380641	118380841	+	8.86	intron (NM_021556, intron 4 of 4)	6511	Mrps30
Merged-chr13-119755751-1	chr13	119755651	119755851	+	6.17333	5' UTR (NM_175538, exon 1 of 4)	131	Nim1k
Merged-chr13-119791964-2	chr13	119791864	119792064	+	9.50667	promoter-TSS (NM_001302550)	-842	Zfp131
Merged-chr13-12160043-2	chr13	12159943	12160143	+	9.045	Intergenic	26445	Gm10336
Merged-chr13-12318098-2	chr13	12317998	12318198	+	5.84333	intron (NM_033268, intron 1 of 20)	22634	Actn2
Merged-chr13-13785191-2	chr13	13785091	13785291	+	18.2417	intron (NM_010317, intron 1 of 3)	884	Gng4
Merged-chr13-16115551-2	chr13	16115451	16115651	+	11.4567	Intergenic	-92128	B230303A05Rik
Merged-chr13-16454960-2	chr13	16454859	16455062	+	40.6417	Intergenic	-431537	B230303A05Rik
Merged-chr13-18247882-2	chr13	18247782	18247982	+	6.96667	intron (NM_175006, intron 2 of 7)	134157	Pou6f2
Merged-chr13-19622805-2	chr13	19622700	19622910	+	5.815	promoter-TSS (NM_016687)	-370	Sfrp4
Merged-chr13-19952648-2	chr13	19952546	19952750	+	22.1917	Intergenic	-128391	Gpr141
Merged-chr13-20482413-2	chr13	20482313	20482513	+	14.9	intron (NM_198093, intron 1 of 6)	9423	Elmo1
Merged-chr13-21734313-2	chr13	21734213	21734413	+	21.7	promoter-TSS (NM_178210)	-721	Hist1h4j
Merged-chr13-24144333-2	chr13	24144233	24144433	+	7.69667	intron (NM_026825, intron 8 of 37)	136457	Carmil1
Merged-chr13-24305629-2	chr13	24305529	24305729	+	7.34	Intergenic	-21775	Cmah
Merged-chr13-24714827-2	chr13	24714727	24714927	+	7.27	intron (NM_001286100, intron 17 of 22)	47110	Gmnn
Merged-chr13-24831427-2	chr13	24831327	24831527	+	13.705	promoter-TSS (NM_019551)	62	Acot13
Merged-chr13-25083288-2	chr13	25083183	25083394	+	7.17583	intron (NM_001195617, intron 2 of 7)	27284	Dcdc2a
Merged-chr13-28633942-2	chr13	28633842	28634042	+	8.27	intron (NR_045054, intron 5 of 7)	76931	Mir6368
Merged-chr13-28854094-2	chr13	28853994	28854194	+	6.09	intron (NR_045054, intron 2 of 7)	31328	2610307P16Rik
Merged-chr13-28878805-2	chr13	28878705	28878905	+	34.0667	intron (NR_045054, intron 2 of 7)	6617	2610307P16Rik
Merged-chr13-28913523-2	chr13	28913423	28913623	+	7.295	Intergenic	-28101	2610307P16Rik
Merged-chr13-28933591-1	chr13	28933491	28933691	+	5.875	Intergenic	20108	Sox4
Merged-chr13-29058086-1	chr13	29057986	29058186	+	9.555	Intergenic	41831	A330102I10Rik
Merged-chr13-29362091-2	chr13	29361991	29362191	+	8.26	intron (NR_131896, intron 13 of 16)	345836	A330102I10Rik
Merged-chr13-30167697-2	chr13	30167597	30167797	+	13.8067	intron (NM_153546, intron 1 of 12)	31207	Mboat1
Merged-chr13-30545457-1	chr13	30545357	30545557	+	11.77	promoter-TSS (NM_025710)	-141	Uqcrfs1
Merged-chr13-30913276-2	chr13	30913173	30913379	+	6.37	intron (NM_025588, intron 6 of 27)	34485	Hus1b
Merged-chr13-32495176-2	chr13	32495076	32495276	+	11.4733	Intergenic	-156632	Gmds
Merged-chr13-32765641-2	chr13	32765541	32765741	+	7.91333	intron (NM_001166030, intron 1 of 11)	16138	Mylk4
Merged-chr13-32925158-2	chr13	32925058	32925258	+	10.1833	Intergenic	-27018	Serpinb1c
Merged-chr13-33028746-2	chr13	33028646	33028846	+	16.3	intron (NM_011452, intron 1 of 6)	1332	Serpinb9b
Merged-chr13-33941570-2	chr13	33941469	33941672	+	6.29333	intron (NR_040707, intron 1 of 4)	-5487	Serpinb6a
Merged-chr13-34143715-2	chr13	34143615	34143815	+	8.235	Intergenic	-13361	Tubb2b
Merged-chr13-34446914-2	chr13	34446814	34447014	+	8.0775	Intergenic	-101732	Slc22a23
Merged-chr13-3478084-2	chr13	3477984	3478184	+	26.2667	promoter-TSS (NR_015522)	-219	2810429I04Rik
Merged-chr13-35058265-2	chr13	35058154	35058377	+	6.25083	Intergenic	-64121	Eci2
Merged-chr13-35067331-2	chr13	35067230	35067433	+	13.1533	Intergenic	-73187	Eci2
Merged-chr13-35172043-2	chr13	35171943	35172143	+	54.4	Intergenic	-4239	4930529N20Rik
Merged-chr13-35503741-2	chr13	35503641	35503841	+	17.6333	Intergenic	-156121	Cdyl
Merged-chr13-35817847-2	chr13	35817747	35817947	+	15.05	intron (NM_009881, intron 5 of 9)	76445	Cdyl
Merged-chr13-35886156-2	chr13	35886056	35886256	+	9.25333	Intergenic	20191	Rpp40
Merged-chr13-36131587-2	chr13	36131487	36131687	+	7.56	intron (NM_001039189, intron 1 of 5)	13944	Fars2
Merged-chr13-36510298-2	chr13	36510187	36510409	+	6.66667	intron (NM_001039189, intron 5 of 5)	224179	Nrn1
Merged-chr13-36942074-1	chr13	36941974	36942174	+	7.245	intron (NM_001166391, intron 8 of 14)	107139	F13a1
Merged-chr13-37238235-2	chr13	37238135	37238335	+	18.9667	Intergenic	-107110	Ly86
Merged-chr13-37506208-2	chr13	37506108	37506308	+	8.685	Intergenic	160863	Ly86
Merged-chr13-37507824-2	chr13	37507713	37507935	+	20.425	Intergenic	162479	Ly86
Merged-chr13-37622571-2	chr13	37622471	37622671	+	26	Intergenic	-203467	Rreb1
Merged-chr13-37629393-2	chr13	37629290	37629497	+	10.6442	Intergenic	-196645	Rreb1
Merged-chr13-37935034-2	chr13	37934934	37935134	+	7.95	3' UTR (NM_026830, exon 10 of 10)	46163	Rreb1
Merged-chr13-38074588-2	chr13	38074488	38074688	+	50.8	Intergenic	37599	Riok1
Merged-chr13-38140330-2	chr13	38140218	38140443	+	7.855	Intergenic	-10964	Dsp
Merged-chr13-38461889-2	chr13	38461789	38461989	+	5.875	promoter-TSS (NR_131033)	-96	4930579J19Rik
Merged-chr13-38521164-2	chr13	38521064	38521264	+	5.41333	intron (NM_001289599, intron 2 of 9)	6750	Txndc5
Merged-chr13-38618253-1	chr13	38618153	38618353	+	6.12667	intron (NM_139063, intron 3 of 4)	16856	Bloc1s5
Merged-chr13-4055649-2	chr13	4055549	4055749	+	6.86667	Intergenic	-3942	Akr1c14
Merged-chr13-41250098-1	chr13	41249998	41250198	+	6.14	5' UTR (NM_001135577, exon 1 of 2)	254	Smim13
Merged-chr13-41413258-2	chr13	41413158	41413358	+	6.27	intron (NM_001111324, intron 2 of 7)	-54257	Nedd9
Merged-chr13-41655877-2	chr13	41655777	41655977	+	20.3667	Intergenic	49661	Tmem170b
Merged-chr13-42398415-2	chr13	42398315	42398515	+	6.30333	Intergenic	96939	Edn1
Merged-chr13-42829158-2	chr13	42829056	42829261	+	20.975	intron (NM_001005740, intron 1 of 12)	-37089	Phactr1
Merged-chr13-43510433-2	chr13	43510329	43510537	+	6.32917	Intergenic	-29460	Ranbp9
Merged-chr13-44085810-2	chr13	44085710	44085910	+	7.13667	Intergenic	-35357	Gm5083
Merged-chr13-44626958-1	chr13	44626858	44627058	+	7.17	Intergenic	-103816	Jarid2
Merged-chr13-45524405-2	chr13	45524295	45524516	+	6.75667	intron (NM_025508, intron 4 of 8)	16961	Gmpr
Merged-chr13-45964272-2	chr13	45964171	45964373	+	10.215	intron (NM_001199304, intron 1 of 6)	719	Atxn1
Merged-chr13-45968338-2	chr13	45968238	45968438	+	5.195	Intergenic	-3347	Atxn1
Merged-chr13-47777959-2	chr13	47777859	47778059	+	13.5233	Intergenic	110409	4930471G24Rik
Merged-chr13-48942424-2	chr13	48942324	48942524	+	9.23833	intron (NM_001033268, intron 3 of 17)	25404	Fam120a
Merged-chr13-49245422-2	chr13	49245322	49245522	+	13.65	intron (NM_028340, intron 1 of 4)	2872	Susd3
Merged-chr13-49246166-2	chr13	49246066	49246266	+	7.38333	intron (NM_028340, intron 1 of 4)	2128	Susd3
Merged-chr13-49274627-2	chr13	49274524	49274730	+	11.5	intron (NM_015759, intron 13 of 17)	-25921	Susd3
Merged-chr13-49312281-2	chr13	49312181	49312381	+	39.3667	Intergenic	-3073	Fgd3
Merged-chr13-49371139-2	chr13	49371039	49371239	+	5.46	intron (NM_001039179, intron 2 of 6)	29590	Bicd2
Merged-chr13-49456558-2	chr13	49456458	49456658	+	14.9667	intron (NR_075085, intron 12 of 13)	34944	Ippk
Merged-chr13-49582383-2	chr13	49582283	49582483	+	11.3	promoter-TSS (NM_001360708)	-79	Omd
Merged-chr13-49610469-2	chr13	49610369	49610569	+	7.665	intron (NM_008760, intron 2 of 6)	2398	Ogn
Merged-chr13-49644146-2	chr13	49644046	49644246	+	18.4	intron (NM_025495, intron 3 of 7)	8585	Cenpp
Merged-chr13-50162063-2	chr13	50161963	50162163	+	7.465	Intergenic	88245	Gm906
Merged-chr13-50292976-2	chr13	50292876	50293076	+	9.43333	Intergenic	31161	2310081J21Rik
Merged-chr13-50399432-2	chr13	50399332	50399532	+	11.7	Intergenic	-18432	Fbxw17
Merged-chr13-50611474-2	chr13	50611373	50611576	+	9.53917	Intergenic	-10394	Mir683-2
Merged-chr13-50649043-2	chr13	50648943	50649143	+	7.79333	Intergenic	5815	Gm904
Merged-chr13-50998384-2	chr13	50998284	50998484	+	6.505	Intergenic	102343	9430083A17Rik
Merged-chr13-51170301-2	chr13	51170201	51170401	+	11.5333	promoter-TSS (NM_029173)	-724	Nxnl2
Merged-chr13-51644944-1	chr13	51644844	51645044	+	8.175	promoter-TSS (NM_025415)	-288	Cks2
Merged-chr13-51719439-2	chr13	51719339	51719539	+	12.2	intron (NM_013660, intron 6 of 15)	67731	Secisbp2
Merged-chr13-51730596-2	chr13	51730496	51730696	+	7.27583	intron (NM_013660, intron 2 of 15)	63151	Sema4d
Merged-chr13-51868564-2	chr13	51868464	51868664	+	55.5667	Intergenic	21889	Gadd45g
Merged-chr13-51899907-2	chr13	51899807	51900007	+	6.255	Intergenic	53232	Gadd45g
Merged-chr13-51966262-2	chr13	51966160	51966364	+	8.69417	Intergenic	119587	Gadd45g
Merged-chr13-52000073-2	chr13	51999973	52000173	+	17.4	Intergenic	-96668	4921525O09Rik
Merged-chr13-52207907-2	chr13	52207807	52208007	+	7.9	Intergenic	111166	4921525O09Rik
Merged-chr13-52222377-2	chr13	52222277	52222477	+	13.9333	Intergenic	125636	4921525O09Rik
Merged-chr13-52306885-1	chr13	52306785	52306985	+	5.49	Intergenic	210144	4921525O09Rik
Merged-chr13-52577758-2	chr13	52577658	52577858	+	10.2233	Intergenic	-4533	Gm2848
Merged-chr13-52602881-2	chr13	52602781	52602981	+	9.56167	intron (NM_011518, intron 1 of 13)	5999	Syk
Merged-chr13-52820525-2	chr13	52820425	52820625	+	6.56	Intergenic	-63320	BB123696
Merged-chr13-53008933-2	chr13	53008833	53009033	+	16.0333	Intergenic	-27894	Nfil3
Merged-chr13-53068189-2	chr13	53068086	53068293	+	14.9583	Intergenic	-87150	Nfil3
Merged-chr13-53158809-2	chr13	53158709	53158909	+	6.13	intron (NM_013846, intron 1 of 8)	127300	Ror2
Merged-chr13-53236726-1	chr13	53236626	53236826	+	5.6	intron (NM_013846, intron 1 of 8)	49383	Ror2
Merged-chr13-53346591-2	chr13	53346486	53346697	+	15.36	intron (NM_009269, intron 8 of 14)	30770	Sptlc1
Merged-chr13-54307106-2	chr13	54307006	54307206	+	7.27	Intergenic	-64243	Cplx2
Merged-chr13-55190514-1	chr13	55190414	55190614	+	9.78	Intergenic	-19268	Nsd1
Merged-chr13-55824165-2	chr13	55824065	55824265	+	5.715	TTS (NM_011097)	7260	Pitx1
Merged-chr13-56420401-2	chr13	56420301	56420501	+	11.3667	Intergenic	-17954	Slc25a48
Merged-chr13-5713366-2	chr13	5713264	5713468	+	12.675	Intergenic	144726	1700016G22Rik
Merged-chr13-58071801-2	chr13	58071701	58071901	+	7.95333	intron (NM_001195075, intron 5 of 16)	30627	Klhl3
Merged-chr13-58157541-1	chr13	58157441	58157641	+	15.65	promoter-TSS (NM_001048060)	-108	Idnk
Merged-chr13-58276350-2	chr13	58276250	58276450	+	6.87	Intergenic	-2162	Gkap1
Merged-chr13-58600851-2	chr13	58600751	58600951	+	5.43	intron (NM_022317, intron 1 of 17)	10026	Slc28a3
Merged-chr13-59506532-2	chr13	59506432	59506632	+	5.39	intron (NM_001048008, intron 12 of 17)	37919	Agtpbp1
Merged-chr13-59769414-2	chr13	59769296	59769533	+	17.5583	promoter-TSS (NR_015349)	375	Isca1
Merged-chr13-59839465-2	chr13	59839365	59839565	+	10.0967	Intergenic	-16318	Zcchc6
Merged-chr13-59849549-2	chr13	59849449	59849649	+	6.7	Intergenic	-26402	Zcchc6
Merged-chr13-59853603-2	chr13	59853503	59853703	+	24.4	Intergenic	-30456	Zcchc6
Merged-chr13-60668865-2	chr13	60668765	60668965	+	8.63	intron (NM_134062, intron 2 of 26)	66654	Dapk1
Merged-chr13-60688088-2	chr13	60687988	60688188	+	7.105	intron (NM_134062, intron 2 of 26)	85877	Dapk1
Merged-chr13-63187209-1	chr13	63187109	63187309	+	5.285	intron (NM_001289926, intron 7 of 15)	-52820	2010111I01Rik
Merged-chr13-63240082-1	chr13	63239982	63240182	+	10.02	promoter-TSS (NR_110521)	53	2010111I01Rik
Merged-chr13-63271254-1	chr13	63271154	63271354	+	6.395	intron (NM_001289926, intron 13 of 15)	25893	Gm16907
Merged-chr13-63345852-2	chr13	63345752	63345952	+	12.18	intron (NM_007985, intron 7 of 14)	-44569	Mir3074-1
Merged-chr13-63563327-1	chr13	63563227	63563427	+	6.43	intron (NM_008957, intron 2 of 23)	2408	Ptch1
Merged-chr13-66905276-1	chr13	66905176	66905376	+	5.61	promoter-TSS (NM_001177750)	74	Uqcrb
Merged-chr13-67128435-2	chr13	67128335	67128535	+	6.765	intron (NM_172392, intron 1 of 3)	207	Zfp759
Merged-chr13-67360407-2	chr13	67360303	67360512	+	12.55	intron (NM_001038651, intron 1 of 3)	165	Zfp953
Merged-chr13-69798710-2	chr13	69798610	69798810	+	7.03	Intergenic	-11172	Med10
Merged-chr13-70142216-2	chr13	70142116	70142316	+	8.74667	Intergenic	-90606	4930520P13Rik
Merged-chr13-70590517-1	chr13	70590417	70590617	+	5.75	intron (NM_144837, intron 18 of 18)	17276	1700100L14Rik
Merged-chr13-7087163-2	chr13	7087063	7087263	+	25.4667	Intergenic	-438392	Pfkp
Merged-chr13-73505834-2	chr13	73505727	73505942	+	15.95	intron (NM_145376, intron 9 of 13)	-30913	Slc6a3
Merged-chr13-73728822-2	chr13	73728722	73728922	+	6.565	Intergenic	-28042	Slc6a19
Merged-chr13-73763465-1	chr13	73763365	73763565	+	5.855	promoter-TSS (NM_011390)	-195	Slc12a7
Merged-chr13-74529698-1	chr13	74529598	74529798	+	14.95	Intergenic	-35748	Zfp825
Merged-chr13-75835674-1	chr13	75835574	75835774	+	8.05	Intergenic	-4211	Glrx
Merged-chr13-79065275-2	chr13	79065175	79065375	+	10.25	Intergenic	-866402	Nr2f1
Merged-chr13-81289332-2	chr13	81289231	81289433	+	7.195	intron (NM_054053, intron 83 of 89)	325258	9330111N05Rik
Merged-chr13-81369211-2	chr13	81369111	81369311	+	22.0333	intron (NM_054053, intron 83 of 89)	263933	Adgrv1
Merged-chr13-81748750-2	chr13	81748650	81748850	+	18.85	intron (NM_028372, intron 1 of 1)	-34497	Cetn3
Merged-chr13-82744170-2	chr13	82744066	82744274	+	9.6375	Intergenic	-45837	Mir3961
Merged-chr13-83573518-2	chr13	83573418	83573619	+	10.0375	promoter-TSS (NM_001347577)	-89	Mef2c
Merged-chr13-83627707-2	chr13	83627607	83627807	+	8.59583	intron (NM_001347569, intron 4 of 10)	54100	Mef2c
Merged-chr13-83731006-2	chr13	83730899	83731113	+	21.8167	intron (NR_152244, intron 2 of 4)	-1487	C130071C03Rik
Merged-chr13-8641412-2	chr13	8641312	8641512	+	10.1333	intron (NR_110345, intron 3 of 10)	229632	Wdr37
Merged-chr13-88186769-2	chr13	88186669	88186869	+	9.61	Intergenic	-634703	Edil3
Merged-chr13-8871199-2	chr13	8871099	8871299	+	6.225	promoter-TSS (NM_172445)	-155	Wdr37
Merged-chr13-92594211-2	chr13	92594111	92594311	+	37.7667	Intergenic	-16927	Serinc5
Merged-chr13-92782837-2	chr13	92782737	92782937	+	17.7	intron (NM_011582, intron 2 of 21)	11981	Thbs4
Merged-chr13-92854162-2	chr13	92854062	92854262	+	5.66667	3' UTR (NM_001162945, exon 9 of 9)	9375	Mtx3
Merged-chr13-93676913-2	chr13	93676813	93677013	+	5.96	intron (NM_028772, intron 1 of 15)	2477	Dmgdh
Merged-chr13-93847041-1	chr13	93846941	93847141	+	7.40333	intron (NM_009712, intron 4 of 7)	56264	Mir5624
Merged-chr13-93921574-2	chr13	93921474	93921674	+	24.3333	intron (NM_009712, intron 6 of 7)	130797	Mir5624
Merged-chr13-93967467-1	chr13	93967367	93967567	+	7.73667	Intergenic	-90329	Lhfpl2
Merged-chr13-93977864-2	chr13	93977764	93977964	+	11.42	Intergenic	-79932	Lhfpl2
Merged-chr13-94143413-2	chr13	94143312	94143515	+	11.5083	intron (NM_172589, intron 2 of 3)	85617	Lhfpl2
Merged-chr13-94172995-1	chr13	94172895	94173095	+	6.225	intron (NM_172589, intron 2 of 3)	112286	Scamp1
Merged-chr13-94515598-2	chr13	94515498	94515698	+	10.5433	intron (NM_009680, intron 22 of 26)	156638	Ap3b1
Merged-chr13-94529345-2	chr13	94529238	94529453	+	21.5167	intron (NM_009680, intron 23 of 26)	170385	Ap3b1
Merged-chr13-94540443-2	chr13	94540339	94540548	+	7.35417	intron (NM_009680, intron 24 of 26)	181483	Ap3b1
Merged-chr13-94815757-2	chr13	94815657	94815857	+	10.955	intron (NM_009321, intron 1 of 3)	26814	Tbca
Merged-chr13-94828537-2	chr13	94828437	94828637	+	9.98	intron (NM_009321, intron 1 of 3)	39594	Tbca
Merged-chr13-95805983-2	chr13	95805875	95806091	+	6.8	intron (NM_027711, intron 2 of 35)	85939	Iqgap2
Merged-chr13-96465624-2	chr13	96465524	96465724	+	10.9	intron (NM_001042714, intron 1 of 13)	5536	Ankdd1b
Merged-chr13-96575819-2	chr13	96575719	96575919	+	9.50667	intron (NM_023420, intron 3 of 17)	33084	Col4a3bp
Merged-chr13-96630520-2	chr13	96630420	96630620	+	8.96	intron (NM_023420, intron 13 of 17)	40416	Hmgcr
Merged-chr13-96743063-2	chr13	96742963	96743163	+	6.395	Intergenic	-72127	Hmgcr
Merged-chr13-97553890-2	chr13	97553790	97553990	+	27.7	Intergenic	-6110	Gm5086
Merged-chr13-98121741-2	chr13	98121641	98121841	+	11.4067	intron (NM_012026, intron 2 of 35)	84424	Arhgef28
Merged-chr13-98152885-2	chr13	98152785	98152985	+	7.44	intron (NM_012026, intron 1 of 35)	53280	Arhgef28
Merged-chr13-98183668-2	chr13	98183568	98183768	+	10.45	intron (NM_012026, intron 1 of 35)	22497	Arhgef28
Merged-chr13-98192958-2	chr13	98192858	98193058	+	13.7533	intron (NM_012026, intron 1 of 35)	13207	Arhgef28
Merged-chr13-98632402-2	chr13	98632292	98632512	+	14.8467	Intergenic	5008	Tmem174
Merged-chr13-98633870-2	chr13	98633770	98633970	+	15.45	Intergenic	3540	Tmem174
Merged-chr13-98635618-2	chr13	98635518	98635718	+	6.82	3' UTR (NM_026685, exon 2 of 2)	1792	Tmem174
Merged-chr13-98660676-2	chr13	98660576	98660776	+	10.215	Intergenic	-23266	Tmem174
Merged-chr13-98971752-2	chr13	98971652	98971852	+	8.98667	Intergenic	12813	1700024P04Rik
Merged-chr13-99020258-2	chr13	99020158	99020358	+	10.6767	Intergenic	-35693	1700024P04Rik
Merged-chr13-99467032-2	chr13	99466929	99467135	+	42.8917	intron (NM_008634, intron 2 of 6)	49570	Map1b
Merged-chr14-101494442-2	chr14	101494331	101494554	+	8.72167	exon (NM_001081278, exon 5 of 19)	114749	Tbc1d4
Merged-chr14-101507486-2	chr14	101507386	101507586	+	7.36	exon (NM_001081278, exon 2 of 19)	101705	Tbc1d4
Merged-chr14-101518442-2	chr14	101518342	101518542	+	8.55667	intron (NM_001081278, intron 1 of 18)	90749	Tbc1d4
Merged-chr14-101883162-2	chr14	101883062	101883262	+	10.5433	intron (NM_001347628, intron 4 of 26)	42539	Lmo7
Merged-chr14-103281259-1	chr14	103281159	103281359	+	5.195	intron (NM_207215, intron 15 of 84)	65541	Mycbp2
Merged-chr14-103333418-2	chr14	103333314	103333522	+	6.86333	intron (NM_207215, intron 1 of 84)	13382	Mycbp2
Merged-chr14-104529311-2	chr14	104529211	104529411	+	16.2667	Intergenic	-6645	Rnf219
Merged-chr14-105766730-2	chr14	105766630	105766830	+	15.8133	Intergenic	130089	Spry2
Merged-chr14-11510293-2	chr14	11510193	11510393	+	8.59667	Intergenic	-43260	Ptprg
Merged-chr14-116772225-2	chr14	116772125	116772325	+	10.4767	Intergenic	-153072	Gpc6
Merged-chr14-120155506-1	chr14	120155406	120155606	+	6.65	Intergenic	-113071	Oxgr1
Merged-chr14-120278696-2	chr14	120278596	120278796	+	23.8667	intron (NM_001360380, intron 1 of 7)	3027	Mbnl2
Merged-chr14-120313006-1	chr14	120312906	120313106	+	6.29	intron (NM_001360376, intron 1 of 8)	6554	Mbnl2
Merged-chr14-120367151-2	chr14	120367051	120367251	+	38.5	intron (NM_001360376, intron 2 of 8)	60699	Mbnl2
Merged-chr14-120846380-2	chr14	120846280	120846480	+	7.585	Intergenic	-64814	Ipo5
Merged-chr14-121302448-2	chr14	121302348	121302548	+	63.9667	intron (NM_145465, intron 4 of 10)	53742	B930095G15Rik
Merged-chr14-121437244-2	chr14	121437144	121437344	+	11.9	Intergenic	-58014	Stk24
Merged-chr14-121453305-2	chr14	121453205	121453405	+	6.62	Intergenic	51949	Slc15a1
Merged-chr14-121593798-2	chr14	121593698	121593898	+	38.4	intron (NM_001081039, intron 37 of 53)	-88544	Slc15a1
Merged-chr14-121651082-2	chr14	121650982	121651182	+	28.4667	intron (NM_001081039, intron 9 of 53)	47335	Dock9
Merged-chr14-121794079-2	chr14	121793972	121794186	+	19.2	intron (NM_134074, intron 1 of 52)	3655	Dock9
Merged-chr14-121961421-2	chr14	121961321	121961521	+	6.935	intron (NM_183031, intron 1 of 1)	3772	Gpr183
Merged-chr14-122073536-2	chr14	122073436	122073636	+	10.6	Intergenic	33438	A330035P11Rik
Merged-chr14-122644825-2	chr14	122644725	122644925	+	8.83667	intron (NR_153443, intron 8 of 24)	110497	Pcca
Merged-chr14-122825704-2	chr14	122825604	122825804	+	8.12	intron (NR_153443, intron 22 of 24)	-87326	Gm15735
Merged-chr14-123446158-2	chr14	123446058	123446258	+	11.5667	intron (NM_177393, intron 13 of 43)	180986	Nalcn
Merged-chr14-14852887-2	chr14	14852787	14852987	+	6.425	intron (NM_001195229, intron 11 of 34)	32072	Nek10
Merged-chr14-18271307-2	chr14	18271207	18271407	+	42.3333	promoter-TSS (NM_025586)	171	Nkiras1
Merged-chr14-18717167-2	chr14	18717067	18717267	+	24.7667	intron (NM_001360327, intron 3 of 5)	176246	Ube2e2
Merged-chr14-20143132-2	chr14	20143032	20143232	+	14.8367	intron (NM_021542, intron 4 of 4)	38650	Kcnk5
Merged-chr14-20730338-2	chr14	20730235	20730442	+	11.2467	5' UTR (NM_010811, exon 3 of 15)	4224	Ndst2
Merged-chr14-20794494-1	chr14	20794394	20794594	+	8.07667	promoter-TSS (NM_001039138)	255	Gm30108
Merged-chr14-20831296-2	chr14	20831196	20831396	+	7.61	Intergenic	-5366	Plau
Merged-chr14-20871438-2	chr14	20871338	20871538	+	31.4	Intergenic	34776	Plau
Merged-chr14-21381586-2	chr14	21381486	21381686	+	5.125	exon (NM_001243041, exon 9 of 11)	-118184	Kat6b
Merged-chr14-21456759-2	chr14	21456659	21456859	+	5.95	Intergenic	-43011	Kat6b
Merged-chr14-21501205-2	chr14	21501105	21501305	+	38.625	intron (NM_017479, intron 1 of 16)	1420	Kat6b
Merged-chr14-21691677-2	chr14	21691577	21691777	+	19	intron (NM_001013826, intron 2 of 3)	22899	Dupd1
Merged-chr14-21811932-2	chr14	21811828	21812037	+	9.13583	Intergenic	-19629	Vdac2
Merged-chr14-22151608-2	chr14	22151508	22151709	+	15.9667	intron (NM_028275, intron 2 of 6)	131896	Lrmda
Merged-chr14-22288251-2	chr14	22288151	22288351	+	7.28	intron (NM_028275, intron 2 of 6)	254547	4930405A10Rik
Merged-chr14-22817454-2	chr14	22817354	22817554	+	5.66	intron (NM_028275, intron 5 of 6)	-274656	4930405A10Rik
Merged-chr14-23084962-2	chr14	23084859	23085066	+	27.1	intron (NR_033550, intron 2 of 3)	9609	Gm10248
Merged-chr14-23835916-2	chr14	23835816	23836016	+	16	intron (NM_001253364, intron 1 of 27)	168289	Kcnma1
Merged-chr14-23932157-2	chr14	23932057	23932257	+	8.66	intron (NM_001253364, intron 1 of 27)	72048	Kcnma1
Merged-chr14-23967305-1	chr14	23967205	23967405	+	7.53	intron (NM_001253364, intron 1 of 27)	36900	Kcnma1
Merged-chr14-23968392-2	chr14	23968292	23968492	+	9.05333	intron (NM_001253364, intron 1 of 27)	35813	Kcnma1
Merged-chr14-24036358-2	chr14	24036258	24036458	+	9.79667	Intergenic	31367	4930519K11Rik
Merged-chr14-24188942-1	chr14	24188842	24189042	+	5.59	intron (NM_001163513, intron 5 of 31)	56978	Dlg5
Merged-chr14-24206812-2	chr14	24206712	24206912	+	17.4333	intron (NM_001163513, intron 1 of 31)	39108	Dlg5
Merged-chr14-24768289-2	chr14	24768189	24768389	+	8.36667	Intergenic	277536	Rps24
Merged-chr14-25168407-1	chr14	25168307	25168507	+	6.21	Intergenic	-25166	4930572O13Rik
Merged-chr14-25185766-2	chr14	25185666	25185866	+	49.0667	Intergenic	-42525	4930572O13Rik
Merged-chr14-25235401-2	chr14	25235301	25235501	+	9.28	Intergenic	-92160	4930572O13Rik
Merged-chr14-25343447-2	chr14	25343347	25343547	+	20.5	Intergenic	-115738	Zmiz1
Merged-chr14-25346242-2	chr14	25346142	25346342	+	34.8333	Intergenic	-112943	Zmiz1
Merged-chr14-25377940-1	chr14	25377840	25378040	+	6.78	Intergenic	-81245	Zmiz1
Merged-chr14-25387976-2	chr14	25387875	25388077	+	61.8083	Intergenic	-71209	Zmiz1
Merged-chr14-25457781-1	chr14	25457681	25457881	+	5.815	Intergenic	-1404	Zmiz1
Merged-chr14-25505504-2	chr14	25505404	25505604	+	11.56	intron (NM_183208, intron 2 of 23)	-28935	Mir3075
Merged-chr14-25509618-2	chr14	25509518	25509718	+	46.6333	intron (NM_183208, intron 2 of 23)	-24821	Mir3075
Merged-chr14-25515039-2	chr14	25514939	25515140	+	37.55	intron (NM_183208, intron 2 of 23)	-19400	Mir3075
Merged-chr14-25533270-2	chr14	25533170	25533370	+	9.98667	intron (NM_183208, intron 2 of 23)	-1169	Mir3075
Merged-chr14-25587784-2	chr14	25587683	25587886	+	12.3417	non-coding (NR_033492, exon 1 of 1)	980	4931406H21Rik
Merged-chr14-25634671-2	chr14	25634571	25634771	+	5.77	intron (NM_183208, intron 6 of 23)	31158	Gm45915
Merged-chr14-25745679-2	chr14	25745579	25745779	+	8.28	intron (NM_001101433, intron 2 of 3)	23177	Zcchc24
Merged-chr14-27083170-2	chr14	27083070	27083270	+	6.765	intron (NM_134437, intron 3 of 12)	44169	Il17rd
Merged-chr14-27259419-2	chr14	27259319	27259519	+	13.1817	intron (NM_027871, intron 1 of 10)	21409	Arhgef3
Merged-chr14-27322446-2	chr14	27322346	27322546	+	9.46	intron (NM_027871, intron 2 of 10)	-13591	Arhgef3
Merged-chr14-28595835-2	chr14	28595735	28595935	+	6	Intergenic	84430	Wnt5a
Merged-chr14-28972461-2	chr14	28972361	28972561	+	8.98	intron (NM_009785, intron 29 of 37)	-45747	Lrtm1
Merged-chr14-29189790-2	chr14	29189689	29189892	+	14.8367	intron (NM_009785, intron 11 of 37)	171582	Lrtm1
Merged-chr14-30099396-2	chr14	30099288	30099504	+	10.575	intron (NM_001083616, intron 26 of 46)	76763	Chdh
Merged-chr14-30327270-2	chr14	30327168	30327372	+	15.7333	intron (NM_001083616, intron 3 of 46)	26216	Cacna1d
Merged-chr14-30479782-2	chr14	30479682	30479882	+	18.6	exon (NM_133761, exon 1 of 10)	217	Dcp1a
Merged-chr14-30597382-2	chr14	30597282	30597482	+	24.3	intron (NM_011103, intron 17 of 17)	12928	Prkcd
Merged-chr14-30613183-1	chr14	30613083	30613283	+	8.525	intron (NM_011103, intron 1 of 17)	-2873	Prkcd
Merged-chr14-30630998-2	chr14	30630898	30631098	+	7.42667	Intergenic	-4790	Prkcd
Merged-chr14-30648778-2	chr14	30648678	30648878	+	7.19	Intergenic	-5597	Rft1
Merged-chr14-30650974-2	chr14	30650874	30651074	+	25.2667	Intergenic	-3401	Rft1
Merged-chr14-31394375-1	chr14	31394275	31394475	+	8.75	intron (NM_001347585, intron 2 of 7)	23302	Sh3bp5
Merged-chr14-31397984-2	chr14	31397884	31398084	+	7.725	intron (NM_001347585, intron 2 of 7)	19693	Sh3bp5
Merged-chr14-31400973-2	chr14	31400873	31401073	+	11.0867	intron (NM_001347585, intron 2 of 7)	16704	Sh3bp5
Merged-chr14-31407013-2	chr14	31406913	31407113	+	5.46	intron (NM_001347585, intron 2 of 7)	10664	Sh3bp5
Merged-chr14-31644682-2	chr14	31644579	31644785	+	12.1983	intron (NM_025295, intron 1 of 3)	3625	Btd
Merged-chr14-31662483-1	chr14	31662383	31662583	+	7.455	intron (NM_025295, intron 2 of 3)	21426	Btd
Merged-chr14-31670877-1	chr14	31670777	31670977	+	6.87667	Intergenic	29820	Btd
Merged-chr14-31930402-2	chr14	31930302	31930502	+	11.695	Intergenic	-98701	Galnt15
Merged-chr14-32045416-2	chr14	32045316	32045516	+	16.3333	intron (NM_030166, intron 3 of 9)	16313	Galnt15
Merged-chr14-32074140-2	chr14	32074040	32074240	+	20.4	Intergenic	11146	Dph3
Merged-chr14-32202405-1	chr14	32202305	32202505	+	9.02	promoter-TSS (NM_016897)	434	Parg
Merged-chr14-33363116-2	chr14	33363007	33363225	+	7.705	intron (NM_153800, intron 7 of 10)	47908	Mapk8
Merged-chr14-33371007-2	chr14	33370907	33371107	+	11.9	Intergenic	40017	Mapk8
Merged-chr14-34136798-2	chr14	34136698	34136898	+	12.6333	Intergenic	15621	Npy4r
Merged-chr14-34623713-2	chr14	34623613	34623813	+	10.9133	Intergenic	-23571	Opn4
Merged-chr14-34660747-2	chr14	34660646	34660848	+	33.3833	Intergenic	-7173	Mir297-1
Merged-chr14-35604011-1	chr14	35603911	35604111	+	5.46	Intergenic	207967	4930596D02Rik
Merged-chr14-40916031-2	chr14	40915931	40916131	+	49.0667	intron (NM_145928, intron 4 of 8)	-23066	Sh2d4b
Merged-chr14-45457432-2	chr14	45457332	45457532	+	11.7367	Intergenic	-68636	Gnpnat1
Merged-chr14-45773078-2	chr14	45772978	45773178	+	6.85417	Intergenic	-114935	Ddhd1
Merged-chr14-45852466-2	chr14	45852366	45852566	+	6.71	Intergenic	-194323	Ddhd1
Merged-chr14-45857488-2	chr14	45857388	45857588	+	9.16333	Intergenic	-199345	Ddhd1
Merged-chr14-46585872-2	chr14	46585772	46585972	+	24.8	Intergenic	-10021	Rubie
Merged-chr14-46984739-2	chr14	46984639	46984839	+	7.495	intron (NM_001037221, intron 2 of 12)	-16601	Samd4
Merged-chr14-47189730-1	chr14	47189630	47189830	+	5.135	promoter-TSS (NM_008102)	-317	Gch1
Merged-chr14-47625093-2	chr14	47624993	47625193	+	7.805	Intergenic	-24218	Ktn1
Merged-chr14-47906502-2	chr14	47906402	47906602	+	7.11667	intron (NR_045959, intron 2 of 3)	7638	4930447J18Rik
Merged-chr14-48106177-2	chr14	48106077	48106277	+	9.31333	Intergenic	-14692	Peli2
Merged-chr14-48131742-2	chr14	48131642	48131842	+	16	intron (NM_033602, intron 1 of 5)	10873	Peli2
Merged-chr14-48162638-2	chr14	48162538	48162738	+	94.8667	intron (NM_033602, intron 1 of 5)	-36078	Gm6498
Merged-chr14-51913307-1	chr14	51913207	51913407	+	6.56333	promoter-TSS (NM_001360265)	22	Ndrg2
Merged-chr14-51915242-2	chr14	51915142	51915342	+	10.62	Intergenic	-1238	Ndrg2
Merged-chr14-52014848-2	chr14	52014748	52014948	+	10.9067	promoter-TSS (NM_001253695)	-290	Zfp219
Merged-chr14-52086483-2	chr14	52086383	52086583	+	17.925	intron (NM_001360184, intron 1 of 7)	17168	Snord58b
Merged-chr14-54361009-2	chr14	54360909	54361110	+	46.275	intron (NM_026936, intron 1 of 9)	168	Oxa1l
Merged-chr14-54479745-2	chr14	54479645	54479845	+	15.21	exon (NM_080726, exon 5 of 5)	3645	Rem2
Merged-chr14-54706129-2	chr14	54706029	54706229	+	15.2333	Intergenic	6045	Cebpe
Merged-chr14-54883227-2	chr14	54883127	54883327	+	13.2667	promoter-TSS (NM_007537)	-198	Bcl2l2
Merged-chr14-55003959-1	chr14	55003859	55004059	+	6.62	Intergenic	-9333	Myh7
Merged-chr14-55490739-1	chr14	55490639	55490839	+	6.45	promoter-TSS (NR_155103)	88	Carmil3
Merged-chr14-55575432-2	chr14	55575332	55575532	+	15.7333	promoter-TSS (NM_026808)	-242	Fitm1
Merged-chr14-55854347-2	chr14	55854247	55854447	+	15.1667	exon (NM_001040072, exon 1 of 8)	232	Nynrin
Merged-chr14-56620581-2	chr14	56620475	56620688	+	9.0025	promoter-TSS (NR_153784)	-68	Gm16573
Merged-chr14-56688392-2	chr14	56688292	56688492	+	7.80333	exon (NM_023773, exon 8 of 14)	12608	Gm16973
Merged-chr14-57407852-2	chr14	57407752	57407952	+	8.10583	Intergenic	-9369	Cryl1
Merged-chr14-57546941-2	chr14	57546841	57547041	+	8.6	Intergenic	22112	Il17d
Merged-chr14-57798712-2	chr14	57798612	57798812	+	13.05	TTS (NR_037238)	288	Mir3077
Merged-chr14-59550977-2	chr14	59550877	59551077	+	11.7867	Intergenic	46982	Cdadc1
Merged-chr14-60251925-2	chr14	60251825	60252025	+	27.3333	promoter-TSS (NM_170591)	-446	Nupl1
Merged-chr14-60646634-1	chr14	60646534	60646734	+	5.855	intron (NM_001033272, intron 1 of 12)	11929	Spata13
Merged-chr14-60741709-2	chr14	60741609	60741809	+	6.965	intron (NM_001310594, intron 1 of 9)	8805	Spata13
Merged-chr14-61001075-2	chr14	61000973	61001178	+	9.7775	intron (NM_013869, intron 4 of 9)	36912	Tnfrsf19
Merged-chr14-61439978-2	chr14	61439875	61440081	+	28.15	promoter-TSS (NM_008466)	-31	Kpna3
Merged-chr14-61695058-2	chr14	61694957	61695159	+	16.4017	Intergenic	-12685	Dleu2
Merged-chr14-61768196-2	chr14	61768096	61768296	+	23.0333	Intergenic	-85823	Dleu2
Merged-chr14-62258943-2	chr14	62258843	62259043	+	5.32	Intergenic	34036	Dleu7
Merged-chr14-63067858-2	chr14	63067758	63067958	+	60.0333	Intergenic	12785	2700070H01Rik
Merged-chr14-63122613-1	chr14	63122513	63122713	+	9.145	intron (NM_007798, intron 1 of 9)	151	Ctsb
Merged-chr14-63164788-2	chr14	63164688	63164888	+	164.067	intron (NM_001360211, intron 1 of 7)	13099	Fdft1
Merged-chr14-63245593-2	chr14	63245493	63245693	+	79.5667	promoter-TSS (NM_008092)	-322	Gata4
Merged-chr14-63247851-2	chr14	63247751	63247951	+	17.0667	Intergenic	-2580	Gata4
Merged-chr14-63296220-2	chr14	63296120	63296320	+	9.555	Intergenic	-50949	Gata4
Merged-chr14-63322169-2	chr14	63322069	63322269	+	17.7	Intergenic	-76898	Gata4
Merged-chr14-63943657-2	chr14	63943557	63943757	+	15.2667	promoter-TSS (NM_011446)	-49	Sox7
Merged-chr14-64198211-2	chr14	64198111	64198311	+	7.35	intron (NM_001253715, intron 4 of 4)	93888	Prss52
Merged-chr14-64454633-1	chr14	64454533	64454733	+	7.81	intron (NM_026322, intron 2 of 10)	1270	Msra
Merged-chr14-64794785-2	chr14	64794685	64794885	+	6.99	intron (NM_001081177, intron 37 of 39)	142254	Kif13b
Merged-chr14-64810505-2	chr14	64810405	64810605	+	10.515	Intergenic	139352	Hmbox1
Merged-chr14-65358940-2	chr14	65358840	65359040	+	8.93333	intron (NM_199029, intron 1 of 9)	264	Zfp395
Merged-chr14-66105524-2	chr14	66105424	66105624	+	7.34333	intron (NM_007940, intron 5 of 18)	5136	Ephx2
Merged-chr14-66325049-2	chr14	66324949	66325149	+	11.165	Intergenic	-19247	Stmn4
Merged-chr14-67209112-2	chr14	67209012	67209212	+	21.7333	Intergenic	-24180	Ebf2
Merged-chr14-69856180-1	chr14	69856080	69856280	+	5.66	intron (NM_028560, intron 3 of 6)	15773	Pebp4
Merged-chr14-70057200-2	chr14	70057100	70057300	+	8.065	intron (NM_028560, intron 6 of 6)	-20245	Egr3
Merged-chr14-70206503-2	chr14	70206403	70206603	+	13.6333	promoter-TSS (NM_001271407)	-481	Sorbs3
Merged-chr14-70336644-2	chr14	70336544	70336744	+	8.39	intron (NM_144808, intron 1 of 9)	11789	Slc39a14
Merged-chr14-70430246-2	chr14	70430139	70430353	+	5.91417	Intergenic	-1152	Piwil2
Merged-chr14-70466374-2	chr14	70466274	70466474	+	53.2667	intron (NM_145981, intron 4 of 4)	8857	Phyhip
Merged-chr14-72722836-2	chr14	72722736	72722936	+	10.4333	Intergenic	-12833	Fndc3a
Merged-chr14-73753771-2	chr14	73753669	73753873	+	19.8333	Intergenic	200985	Sucla2
Merged-chr14-74899208-2	chr14	74899108	74899308	+	5.965	intron (NM_001033439, intron 1 of 19)	48669	Lrch1
Merged-chr14-74903341-1	chr14	74903241	74903441	+	5.52	intron (NM_001033439, intron 1 of 19)	44536	Lrch1
Merged-chr14-74912569-2	chr14	74912469	74912669	+	10.2733	intron (NM_001033439, intron 1 of 19)	35308	Lrch1
Merged-chr14-75789533-2	chr14	75789433	75789633	+	35.4	Intergenic	-2496	Slc25a30
Merged-chr14-75810271-2	chr14	75810171	75810371	+	6.62	Intergenic	-23234	Slc25a30
Merged-chr14-75900188-2	chr14	75900088	75900288	+	7.245	intron (NM_026816, intron 7 of 7)	52265	Snora31
Merged-chr14-75991294-2	chr14	75991186	75991403	+	6.53333	intron (NM_026816, intron 4 of 7)	19571	Gtf2f2
Merged-chr14-76043224-2	chr14	76043122	76043326	+	11.1758	Intergenic	-32359	Gtf2f2
Merged-chr14-76221678-2	chr14	76221578	76221778	+	6.395	Intergenic	-29784	2900040C04Rik
Merged-chr14-76592261-2	chr14	76592157	76592365	+	7.8775	Intergenic	-35372	Serp2
Merged-chr14-76594676-1	chr14	76594576	76594776	+	7.28333	Intergenic	-37787	Serp2
Merged-chr14-76622674-2	chr14	76622574	76622774	+	6.87	Intergenic	-54894	1700108F19Rik
Merged-chr14-76912870-1	chr14	76912770	76912970	+	5.885	Intergenic	123747	Lacc1
Merged-chr14-77808047-2	chr14	77807947	77808147	+	44.5	Intergenic	-9079	Gm1587
Merged-chr14-77874843-1	chr14	77874743	77874943	+	10.515	promoter-TSS (NM_025384)	74	Dnajc15
Merged-chr14-77884563-2	chr14	77884463	77884663	+	9.73333	Intergenic	-9646	Dnajc15
Merged-chr14-78495527-2	chr14	78495427	78495627	+	6.87	3' UTR (NM_001164503, exon 12 of 12)	27175	Akap11
Merged-chr14-79021831-2	chr14	79021726	79021937	+	14.0417	intron (NM_027906, intron 19 of 44)	172653	Vwa8
Merged-chr14-79263589-2	chr14	79263489	79263689	+	9.04	Intergenic	-16222	Zfp957
Merged-chr14-79481141-2	chr14	79481041	79481241	+	12.76	promoter-TSS (NM_007920)	-53	Elf1
Merged-chr14-79639954-2	chr14	79639854	79640054	+	7.94	intron (NM_010701, intron 6 of 6)	22229	Cnmd
Merged-chr14-8135330-2	chr14	8135230	8135430	+	8.87333	intron (NM_001360314, intron 4 of 19)	37119	Pxk
Merged-chr14-8136045-2	chr14	8135942	8136148	+	7.70167	intron (NM_001360314, intron 4 of 19)	36947	Pdhb
Merged-chr14-8186664-2	chr14	8186564	8186764	+	11.41	Intergenic	-13672	Pdhb
Merged-chr14-85757568-2	chr14	85757468	85757668	+	6.40667	Intergenic	-488402	4930529K09Rik
Merged-chr14-86198936-1	chr14	86198836	86199036	+	9.77	Intergenic	-47034	4930529K09Rik
Merged-chr14-9392146-2	chr14	9392030	9392263	+	7.64833	Intergenic	-491949	Mnd1-ps
Merged-chr14-98296080-2	chr14	98295969	98296191	+	8.77333	Intergenic	-126315	Dach1
Merged-chr15-100204145-2	chr15	100204045	100204245	+	7.44	intron (NM_172819, intron 27 of 32)	-16109	Mir3473a
Merged-chr15-100228429-2	chr15	100228329	100228529	+	16.9667	intron (NM_007497, intron 1 of 6)	570	Atf1
Merged-chr15-100301599-2	chr15	100301499	100301699	+	8.61333	Intergenic	-3218	Mettl7a1
Merged-chr15-100569586-2	chr15	100569486	100569686	+	6.70667	Intergenic	16779	Pou6f1
Merged-chr15-100729533-2	chr15	100729433	100729633	+	7.835	promoter-TSS (NM_001161767)	-157	Galnt6
Merged-chr15-100813692-2	chr15	100813592	100813792	+	17	intron (NM_021530, intron 23 of 24)	32438	Slc4a8
Merged-chr15-100814296-1	chr15	100814196	100814396	+	8.77	intron (NM_021530, intron 23 of 24)	33042	Slc4a8
Merged-chr15-101119049-2	chr15	101118949	101119149	+	10.3933	exon (NM_144790, exon 4 of 4)	3294	Ankrd33
Merged-chr15-101229034-2	chr15	101228934	101229134	+	7.31	exon (NM_019518, exon 4 of 8)	-3848	A330009N23Rik
Merged-chr15-101241072-2	chr15	101240966	101241179	+	12.015	Intergenic	-15886	A330009N23Rik
Merged-chr15-101365447-2	chr15	101365347	101365547	+	24.7667	intron (NM_028770, intron 1 of 8)	-3905	Mir1941
Merged-chr15-101507314-2	chr15	101507214	101507414	+	59.9	Intergenic	3498	Gm6042
Merged-chr15-101976181-2	chr15	101976078	101976285	+	9.05083	Intergenic	-21894	Krt78
Merged-chr15-102716348-2	chr15	102716248	102716448	+	8.38	exon (NM_026192, exon 5 of 15)	5830	Calcoco1
Merged-chr15-102747107-2	chr15	102747007	102747207	+	14.3267	promoter-TSS (NR_104334)	-198	Gm38436
Merged-chr15-103315203-2	chr15	103315103	103315303	+	11.595	exon (NM_013866, exon 8 of 8)	-4765	Gpr84
Merged-chr15-10414753-2	chr15	10414653	10414853	+	7.185	Intergenic	55763	Dnajc21
Merged-chr15-10650026-2	chr15	10649926	10650126	+	6.195	intron (NM_001356534, intron 2 of 16)	49733	Gm10389
Merged-chr15-10687559-1	chr15	10687459	10687659	+	7.02	intron (NM_001356534, intron 2 of 16)	25981	Rai14
Merged-chr15-10704503-1	chr15	10704403	10704603	+	8.98333	intron (NM_001166408, intron 1 of 17)	9037	Rai14
Merged-chr15-10714149-2	chr15	10714049	10714249	+	8.12667	promoter-TSS (NM_030690)	-51	Rai14
Merged-chr15-11306612-2	chr15	11306512	11306712	+	10.1758	intron (NM_175501, intron 18 of 23)	93046	Tars
Merged-chr15-11521692-2	chr15	11521592	11521792	+	6.055	Intergenic	-122034	Tars
Merged-chr15-12722303-2	chr15	12722203	12722403	+	11.03	Intergenic	102354	6030458C11Rik
Merged-chr15-25364747-1	chr15	25364647	25364847	+	6.03333	exon (NM_027395, exon 2 of 2)	49017	Basp1
Merged-chr15-25635569-2	chr15	25635469	25635669	+	9.19	intron (NM_019472, intron 1 of 40)	13019	Myo10
Merged-chr15-25639179-2	chr15	25639079	25639279	+	16.6	intron (NM_019472, intron 1 of 40)	16629	Myo10
Merged-chr15-25643427-2	chr15	25643327	25643527	+	19.9667	intron (NM_019472, intron 1 of 40)	20877	Myo10
Merged-chr15-25727035-2	chr15	25726935	25727135	+	10.89	intron (NM_019472, intron 9 of 40)	-26171	Myo10
Merged-chr15-26620470-2	chr15	26620365	26620575	+	12.7883	intron (NM_176959, intron 2 of 3)	275094	Fbxl7
Merged-chr15-27796417-1	chr15	27796317	27796517	+	6.465	intron (NM_001081302, intron 34 of 56)	-114875	Fam105a
Merged-chr15-27810556-2	chr15	27810456	27810656	+	13.9333	intron (NM_001081302, intron 33 of 56)	-129014	Fam105a
Merged-chr15-27871921-2	chr15	27871821	27872021	+	5.49	intron (NM_001081302, intron 10 of 56)	153927	Trio
Merged-chr15-28026170-2	chr15	28026070	28026270	+	12.9483	promoter-TSS (NM_001081302)	-322	Trio
Merged-chr15-29483552-2	chr15	29483452	29483652	+	8.84667	Intergenic	229852	Mir3964
Merged-chr15-30885622-2	chr15	30885516	30885728	+	8.15833	intron (NM_001355502, intron 13 of 21)	-153504	4930430F21Rik
Merged-chr15-31198431-2	chr15	31198331	31198531	+	8.25	Intergenic	-25954	Dap
Merged-chr15-31231121-1	chr15	31231021	31231221	+	6.14	intron (NM_146057, intron 1 of 3)	6736	Dap
Merged-chr15-31237576-2	chr15	31237476	31237676	+	53.9667	intron (NM_146057, intron 2 of 3)	13191	Dap
Merged-chr15-32186334-2	chr15	32186234	32186434	+	12.9	Intergenic	9045	Tas2r119
Merged-chr15-32442888-2	chr15	32442785	32442991	+	13.6167	intron (NM_009154, intron 3 of 22)	198075	Sema5a
Merged-chr15-32488332-2	chr15	32488232	32488432	+	6.04333	intron (NM_009154, intron 5 of 22)	243519	Sema5a
Merged-chr15-32537437-2	chr15	32537337	32537537	+	49.3333	intron (NM_009154, intron 5 of 22)	235715	Gm41289
Merged-chr15-32935171-2	chr15	32935071	32935271	+	34.8333	intron (NM_008304, intron 1 of 4)	14448	Sdc2
Merged-chr15-34215809-2	chr15	34215708	34215911	+	6.915	Intergenic	-22217	Laptm4b
Merged-chr15-36055227-1	chr15	36055127	36055327	+	5.46	intron (NM_001195748, intron 14 of 27)	85173	Rgs22
Merged-chr15-36080875-2	chr15	36080775	36080975	+	23.4	exon (NM_001195748, exon 14 of 28)	59525	Rgs22
Merged-chr15-36225830-2	chr15	36225730	36225930	+	17.5667	intron (NM_012031, intron 15 of 18)	14334	Mir8097
Merged-chr15-36230293-2	chr15	36230193	36230393	+	20.3	intron (NM_012031, intron 16 of 18)	9871	Mir8097
Merged-chr15-36399513-2	chr15	36399413	36399613	+	22.5833	Intergenic	97221	Ankrd46
Merged-chr15-36460498-2	chr15	36460374	36460623	+	7.79667	Intergenic	36236	Ankrd46
Merged-chr15-36492069-2	chr15	36491969	36492169	+	12.5417	intron (NM_001358007, intron 2 of 4)	4665	Ankrd46
Merged-chr15-36781544-2	chr15	36781444	36781644	+	8.91333	intron (NM_001356569, intron 3 of 6)	9388	Ywhaz
Merged-chr15-36873466-2	chr15	36873366	36873566	+	27.9667	Intergenic	-76537	Ywhaz
Merged-chr15-36938823-1	chr15	36938723	36938923	+	7.56	Intergenic	68579	Zfp706
Merged-chr15-3707874-2	chr15	3707774	3707974	+	9.875	Intergenic	-124522	Ghr
Merged-chr15-37433248-2	chr15	37433148	37433348	+	41.6333	promoter-TSS (NR_045283)	-584	Gm15941
Merged-chr15-37519236-2	chr15	37519136	37519336	+	6.17	intron (NM_001359841, intron 3 of 7)	-59854	Ncald
Merged-chr15-38299054-2	chr15	38298954	38299154	+	28.9333	intron (NM_013692, intron 1 of 3)	846	Klf10
Merged-chr15-38447271-2	chr15	38447171	38447371	+	7.83	Intergenic	43276	Mir6951
Merged-chr15-38470582-1	chr15	38470482	38470682	+	6.225	Intergenic	19965	Mir6951
Merged-chr15-38473732-2	chr15	38473609	38473856	+	13.5433	Intergenic	16815	Mir6951
Merged-chr15-38552251-2	chr15	38552151	38552351	+	4.92	intron (NR_045757, intron 2 of 2)	-32985	Azin1
Merged-chr15-39746712-2	chr15	39746610	39746815	+	6.30917	intron (NM_001289508, intron 1 of 3)	782	Dcstamp
Merged-chr15-40764564-2	chr15	40764464	40764664	+	6.16333	intron (NM_011766, intron 2 of 7)	109522	Zfpm2
Merged-chr15-4078160-2	chr15	4078060	4078260	+	6.95	intron (NM_024188, intron 7 of 16)	-50754	BC037032
Merged-chr15-44619545-2	chr15	44619445	44619645	+	24.7667	promoter-TSS (NM_019480)	-96	Ebag9
Merged-chr15-49491734-2	chr15	49491631	49491838	+	12.7117	Intergenic	-699745	Csmd3
Merged-chr15-51730944-2	chr15	51730844	51731044	+	10.26	Intergenic	134517	Eif3h
Merged-chr15-52367886-2	chr15	52367786	52367986	+	5.355	Intergenic	72333	Slc30a8
Merged-chr15-53252083-2	chr15	53251979	53252187	+	13.8917	intron (NM_010162, intron 1 of 10)	94100	Ext1
Merged-chr15-53312493-2	chr15	53312393	53312593	+	26.5333	intron (NM_010162, intron 1 of 10)	33690	Ext1
Merged-chr15-53548705-2	chr15	53548595	53548815	+	8.66667	intron (NM_177225, intron 4 of 4)	65574	Mir28c
Merged-chr15-57600793-2	chr15	57600693	57600893	+	7.47333	Intergenic	-93874	Zhx2
Merged-chr15-57809885-2	chr15	57809785	57809985	+	17.35	intron (NM_199449, intron 2 of 3)	82533	Derl1
Merged-chr15-58204267-2	chr15	58204167	58204367	+	21.5417	intron (NM_026346, intron 4 of 8)	10625	Fbxo32
Merged-chr15-58254393-1	chr15	58254293	58254493	+	5.915	Intergenic	-39501	Fbxo32
Merged-chr15-58324422-2	chr15	58324321	58324524	+	6.59	promoter-TSS (NM_177755)	-253	Klhl38
Merged-chr15-58682187-2	chr15	58682087	58682287	+	10.0967	Intergenic	141240	Tmem65
Merged-chr15-58688721-2	chr15	58688621	58688821	+	15.5333	Intergenic	134706	Tmem65
Merged-chr15-58995535-2	chr15	58995435	58995635	+	29.7667	intron (NM_144800, intron 3 of 14)	61725	Ndufb9
Merged-chr15-59197758-1	chr15	59197658	59197858	+	6.225	Intergenic	-109190	Zfp572
Merged-chr15-59205834-2	chr15	59205732	59205936	+	13.6083	Intergenic	-101114	Zfp572
Merged-chr15-59567566-2	chr15	59567466	59567666	+	13.6333	intron (NM_026746, intron 4 of 6)	-81088	Trib1
Merged-chr15-59804543-2	chr15	59804443	59804643	+	10.1033	Intergenic	-9584	Gm19510
Merged-chr15-62001038-2	chr15	62000938	62001138	+	6.71333	Intergenic	15697	Myc
Merged-chr15-62043804-1	chr15	62043704	62043904	+	6.225	intron (NR_132746, intron 1 of 6)	4547	Pvt1
Merged-chr15-62295439-2	chr15	62295338	62295540	+	65.7417	Intergenic	-75988	H2afy3
Merged-chr15-62484520-2	chr15	62484420	62484620	+	17.7333	Intergenic	-265069	H2afy3
Merged-chr15-62714492-2	chr15	62714392	62714592	+	16.4	Intergenic	-495041	H2afy3
Merged-chr15-6386868-2	chr15	6386768	6386968	+	6.935	5' UTR (NM_023118, exon 1 of 15)	120	Dab2
Merged-chr15-64035610-2	chr15	64035510	64035710	+	36.8417	intron (NM_001360037, intron 1 of 11)	24154	Fam49b
Merged-chr15-64060588-2	chr15	64060474	64060702	+	7.3	promoter-TSS (NM_144846)	-140	Fam49b
Merged-chr15-64073812-2	chr15	64073712	64073912	+	25.0167	Intergenic	-13364	Fam49b
Merged-chr15-69062664-1	chr15	69062564	69062764	+	6.29	intron (NM_010158, intron 7 of 8)	134244	Khdrbs3
Merged-chr15-6980651-2	chr15	6980551	6980751	+	13.6333	Intergenic	-106338	Osmr
Merged-chr15-6981487-2	chr15	6981381	6981594	+	13.665	Intergenic	-107174	Osmr
Merged-chr15-7129268-2	chr15	7129168	7129368	+	8.725	promoter-TSS (NM_001113386)	-304	Lifr
Merged-chr15-7137704-2	chr15	7137604	7137804	+	16.7667	intron (NM_001113386, intron 2 of 16)	-2838	Lifr
Merged-chr15-72814334-2	chr15	72814233	72814436	+	18.3667	intron (NM_001164641, intron 17 of 17)	-4010	Peg13
Merged-chr15-73090878-1	chr15	73090778	73090978	+	11.06	intron (NM_053068, intron 1 of 2)	466	Chrac1
Merged-chr15-73154810-1	chr15	73154710	73154910	+	7.92	intron (NM_153178, intron 1 of 18)	30137	Ago2
Merged-chr15-73623274-1	chr15	73623174	73623374	+	7.115	intron (NM_001033219, intron 1 of 7)	1470	Slc45a4
Merged-chr15-73761298-2	chr15	73761198	73761398	+	18.4667	Intergenic	13272	Ptp4a3
Merged-chr15-74312141-2	chr15	74312041	74312241	+	9.97667	Intergenic	175505	Gm32168
Merged-chr15-74348100-2	chr15	74348000	74348200	+	6.90667	Intergenic	139546	Gm32168
Merged-chr15-76576834-2	chr15	76576731	76576937	+	48.0333	intron (NM_172960, intron 1 of 14)	475	Adck5
Merged-chr15-76692828-2	chr15	76692728	76692929	+	8.57917	intron (NR_152559, intron 4 of 8)	-3898	Gpt
Merged-chr15-77036984-2	chr15	77036855	77037113	+	6.63833	intron (NM_013593, intron 1 of 3)	-8091	Apol6
Merged-chr15-77798156-2	chr15	77798056	77798256	+	8.53667	intron (NM_022410, intron 3 of 40)	-41146	Apol8
Merged-chr15-77825490-1	chr15	77825390	77825590	+	4.795	intron (NM_022410, intron 1 of 40)	16685	Myh9
Merged-chr15-77906767-2	chr15	77906667	77906867	+	8.81	Intergenic	22227	Txn2
Merged-chr15-78548135-2	chr15	78548035	78548235	+	6.025	Intergenic	-3790	Sstr3
Merged-chr15-78803789-2	chr15	78803689	78803889	+	6.145	promoter-TSS (NM_130859)	-747	Card10
Merged-chr15-78843007-2	chr15	78842907	78843107	+	9.6525	intron (NM_027219, intron 1 of 2)	360	Cdc42ep1
Merged-chr15-78983448-2	chr15	78983348	78983548	+	29.8333	intron (NM_001024716, intron 1 of 13)	392	Triobp
Merged-chr15-79083198-2	chr15	79083098	79083298	+	5.95	intron (NM_145139, intron 7 of 12)	7975	Eif3l
Merged-chr15-79109084-2	chr15	79108984	79109184	+	7.53417	5' UTR (NM_177461, exon 1 of 16)	101	Micall1
Merged-chr15-79327639-1	chr15	79327539	79327739	+	6.12667	5' UTR (NM_001199024, exon 1 of 16)	732	Pla2g6
Merged-chr15-79729221-2	chr15	79729121	79729321	+	6.735	intron (NM_194342, intron 9 of 16)	13315	Sun2
Merged-chr15-79952193-2	chr15	79952093	79952293	+	10.71	Intergenic	-19547	Cbx7
Merged-chr15-80134677-2	chr15	80134577	80134777	+	18.3333	intron (NM_025609, intron 1 of 10)	1523	Tab1
Merged-chr15-81514411-1	chr15	81514311	81514511	+	5.63	Intergenic	48095	Rbx1
Merged-chr15-81774757-1	chr15	81774657	81774857	+	5.78	intron (NM_001081016, intron 7 of 22)	27856	Gm17597
Merged-chr15-81811519-2	chr15	81811419	81811619	+	30.8	5' UTR (NM_017376, exon 1 of 4)	105	Tef
Merged-chr15-81872670-2	chr15	81872562	81872779	+	12.77	promoter-TSS (NM_026737)	207	Aco2
Merged-chr15-83305697-2	chr15	83305597	83305797	+	46.55	intron (NM_001357756, intron 14 of 15)	44550	Arfgap3
Merged-chr15-83680359-2	chr15	83680259	83680459	+	16.7333	intron (NM_001271473, intron 3 of 19)	44680	Scube1
Merged-chr15-83690907-1	chr15	83690807	83691007	+	7.685	intron (NM_001271473, intron 3 of 19)	34132	Scube1
Merged-chr15-83695274-2	chr15	83695174	83695374	+	9.69	intron (NM_001271473, intron 3 of 19)	29765	Scube1
Merged-chr15-84267976-2	chr15	84267876	84268076	+	6.055	intron (NM_133167, intron 1 of 12)	35933	Parvb
Merged-chr15-84293731-2	chr15	84293621	84293841	+	13.5733	intron (NM_133167, intron 6 of 12)	-30989	Parvg
Merged-chr15-84557697-1	chr15	84557597	84557797	+	10.965	5' UTR (NM_177630, exon 1 of 1)	126	Rtl6
Merged-chr15-84983911-2	chr15	84983807	84984016	+	16.2833	intron (NM_001033273, intron 1 of 9)	4060	5031439G07Rik
Merged-chr15-85026452-2	chr15	85026339	85026566	+	6.87583	Intergenic	9311	Upk3a
Merged-chr15-85556218-2	chr15	85556112	85556325	+	11.0633	intron (NM_009528, intron 2 of 3)	21852	Wnt7b
Merged-chr15-85671026-2	chr15	85670926	85671126	+	21.0333	Intergenic	-32747	Lncppara
Merged-chr15-85719491-2	chr15	85719391	85719591	+	11.6	Intergenic	12172	Mirlet7b
Merged-chr15-85736711-2	chr15	85736611	85736811	+	16.515	intron (NM_011144, intron 1 of 7)	935	Ppara
Merged-chr15-85935855-2	chr15	85935755	85935955	+	7.665	intron (NM_009886, intron 9 of 34)	56528	Trmu
Merged-chr15-86007793-1	chr15	86007693	86007893	+	6.275	intron (NM_009886, intron 1 of 34)	25984	Celsr1
Merged-chr15-86016008-2	chr15	86015908	86016108	+	29.1667	intron (NM_009886, intron 1 of 34)	17769	Celsr1
Merged-chr15-87134311-2	chr15	87134211	87134411	+	5.115	Intergenic	-409988	Fam19a5
Merged-chr15-87219780-2	chr15	87219680	87219880	+	6.275	Intergenic	-324519	Fam19a5
Merged-chr15-87241745-2	chr15	87241645	87241845	+	7.705	Intergenic	-302554	Fam19a5
Merged-chr15-87650031-2	chr15	87649931	87650131	+	5.95	intron (NM_134096, intron 1 of 3)	24801	Fam19a5
Merged-chr15-87711889-2	chr15	87711789	87711989	+	15.7	intron (NM_001252310, intron 2 of 3)	84054	Mir6393
Merged-chr15-88023431-2	chr15	88023331	88023531	+	7.36333	Intergenic	-227488	Mir6393
Merged-chr15-88751449-1	chr15	88751349	88751549	+	7.24	promoter-TSS (NM_181412)	-262	Zbed4
Merged-chr15-88758236-2	chr15	88758136	88758336	+	18.3	intron (NM_181412, intron 2 of 2)	6525	Zbed4
Merged-chr15-88839763-2	chr15	88839663	88839863	+	6.79	Intergenic	20117	Creld2
Merged-chr15-88859336-2	chr15	88859236	88859436	+	36.2667	Intergenic	-2858	Pim3
Merged-chr15-88875714-2	chr15	88875614	88875814	+	17.2	Intergenic	13520	Pim3
Merged-chr15-89076232-2	chr15	89076132	89076332	+	14.7333	promoter-TSS (NR_040417)	168	Trabd
Merged-chr15-90337084-2	chr15	90336983	90337186	+	10.7767	Intergenic	-16626	Gm36480
Merged-chr15-93519337-1	chr15	93519237	93519437	+	7.73	intron (NM_001033217, intron 1 of 7)	76554	Prickle1
Merged-chr15-93845203-2	chr15	93845103	93845303	+	12.31	Intergenic	81908	9430014N10Rik
Merged-chr15-94326097-2	chr15	94325988	94326206	+	5.675	exon (NM_177431, exon 26 of 39)	78253	Adamts20
Merged-chr15-95945915-2	chr15	95945815	95946015	+	20.6333	intron (NM_175344, intron 12 of 19)	-115843	LOC102634389
Merged-chr15-95949520-2	chr15	95949420	95949620	+	29.5333	exon (NM_001253813, exon 15 of 21)	-119448	LOC102634389
Merged-chr15-96244855-2	chr15	96244755	96244955	+	6.77	intron (NR_130160, intron 2 of 2)	9829	4833422M21Rik
Merged-chr15-96352186-2	chr15	96352086	96352286	+	26.4	intron (NM_175251, intron 4 of 20)	64664	Arid2
Merged-chr15-96476546-2	chr15	96476446	96476646	+	18.2933	Intergenic	-15703	Scaf11
Merged-chr15-96484875-2	chr15	96484775	96484975	+	9.85	Intergenic	-24032	Scaf11
Merged-chr15-9663477-2	chr15	9663377	9663577	+	6.72	intron (NM_001305042, intron 18 of 36)	85391	Spef2
Merged-chr15-97103020-2	chr15	97102920	97103120	+	6.735	Intergenic	-47064	Slc38a4
Merged-chr15-97282517-2	chr15	97282417	97282617	+	9.53333	intron (NM_172293, intron 3 of 5)	-35230	Amigo2
Merged-chr15-97572114-2	chr15	97572014	97572214	+	16.3667	Intergenic	133708	Rpap3
Merged-chr15-97594141-2	chr15	97594041	97594241	+	12.7333	Intergenic	111681	Rpap3
Merged-chr15-97598047-2	chr15	97597947	97598147	+	6.47	Intergenic	107775	Rpap3
Merged-chr15-97808752-2	chr15	97808652	97808852	+	8.97	exon (NM_001204275, exon 8 of 25)	6111	Hdac7
Merged-chr15-98728115-2	chr15	98728015	98728215	+	13.5683	promoter-TSS (NM_001357893)	83	Fkbp11
Merged-chr15-98895938-2	chr15	98895838	98896038	+	11.7333	intron (NM_007857, intron 1 of 2)	2602	Dhh
Merged-chr15-99590681-2	chr15	99590581	99590781	+	12.75	promoter-TSS (NM_009701)	-347	Aqp5
Merged-chr15-99714430-2	chr15	99714330	99714530	+	13.1667	TTS (NM_031842)	-3163	Gpd1
Merged-chr16-10712838-2	chr16	10712738	10712938	+	7.435	intron (NM_177562, intron 21 of 22)	72698	Socs1
Merged-chr16-10713653-2	chr16	10713553	10713753	+	41.1667	intron (NM_177562, intron 21 of 22)	71883	Socs1
Merged-chr16-10737040-2	chr16	10736940	10737140	+	17.6667	intron (NM_177562, intron 22 of 22)	48496	Socs1
Merged-chr16-10947800-2	chr16	10947700	10947900	+	10.0033	Intergenic	-33003	Gm21859
Merged-chr16-10957700-2	chr16	10957600	10957800	+	6.275	Intergenic	35421	Litaf
Merged-chr16-10967602-2	chr16	10967502	10967702	+	11.0467	intron (NM_019980, intron 1 of 3)	25519	Litaf
Merged-chr16-11254116-2	chr16	11254016	11254216	+	11.5233	TTS (NR_035466)	209	Gspt1
Merged-chr16-11671112-1	chr16	11671012	11671212	+	7.56	intron (NM_028964, intron 18 of 20)	-108590	4833415N18Rik
Merged-chr16-11901374-2	chr16	11901274	11901474	+	25.2	promoter-TSS (NR_033509)	10	Gm9961
Merged-chr16-12035018-1	chr16	12034918	12035118	+	6.65667	intron (NM_028277, intron 2 of 4)	50905	Shisa9
Merged-chr16-12110089-2	chr16	12109989	12110189	+	9.92	intron (NM_028277, intron 2 of 4)	125976	Shisa9
Merged-chr16-13494203-2	chr16	13494103	13494303	+	35.8083	Intergenic	-23023	Mir6365
Merged-chr16-13819502-2	chr16	13819402	13819602	+	8.8	intron (NM_001346109, intron 1 of 7)	251	Ntan1
Merged-chr16-14711886-2	chr16	14711786	14711986	+	5.455	Intergenic	6027	Snai2
Merged-chr16-14939883-2	chr16	14939783	14939983	+	11.5133	Intergenic	33237	Efcab1
Merged-chr16-14942742-2	chr16	14942640	14942844	+	11.4583	Intergenic	36096	Efcab1
Merged-chr16-14985134-2	chr16	14985034	14985234	+	6.565	Intergenic	78488	Efcab1
Merged-chr16-16557833-2	chr16	16557733	16557934	+	22.6167	intron (NM_001301817, intron 1 of 16)	2386	Fgd4
Merged-chr16-17044524-2	chr16	17044424	17044625	+	14.9017	3' UTR (NM_011949, exon 9 of 9)	-25615	Ypel1
Merged-chr16-17494829-2	chr16	17494729	17494929	+	11.85	intron (NM_001291070, intron 1 of 19)	2908	Aifm3
Merged-chr16-17578009-2	chr16	17577909	17578109	+	12.6333	Intergenic	-1119	Slc7a4
Merged-chr16-17584716-2	chr16	17584616	17584816	+	8.24	Intergenic	-7826	Slc7a4
Merged-chr16-17856182-2	chr16	17856082	17856282	+	85.7	intron (NM_001109750, intron 6 of 9)	-17996	Car15
Merged-chr16-18343822-2	chr16	18343718	18343927	+	14.2417	promoter-TSS (NM_001359109)	88	Tango2
Merged-chr16-18379823-2	chr16	18379721	18379925	+	13.4133	promoter-TSS (NM_001272030)	-960	Arvcf
Merged-chr16-18387170-2	chr16	18387062	18387279	+	9.46917	intron (NM_001272028, intron 1 of 17)	-5393	Arvcf
Merged-chr16-18429894-2	chr16	18429794	18429994	+	6.405	intron (NM_001353143, intron 2 of 16)	-3178	Comt
Merged-chr16-18687081-2	chr16	18686981	18687181	+	9.09667	Intergenic	-57143	Sept5
Merged-chr16-18876589-1	chr16	18876489	18876689	+	6.82	promoter-TSS (NM_010922)	48	Mrpl40
Merged-chr16-20097895-1	chr16	20097795	20097995	+	5.855	intron (NM_029436, intron 1 of 7)	341	Klhl24
Merged-chr16-20629855-2	chr16	20629755	20629955	+	13.5767	promoter-TSS (NM_177942)	4	Ece2
Merged-chr16-21406166-2	chr16	21406066	21406266	+	8.405	Intergenic	-16952	Vps8
Merged-chr16-21497484-2	chr16	21497384	21497584	+	13.2	intron (NM_001081366, intron 21 of 46)	74366	Vps8
Merged-chr16-21828396-2	chr16	21828296	21828496	+	5.29	Intergenic	34049	1300002E11Rik
Merged-chr16-22880188-2	chr16	22880088	22880288	+	11.355	TTS (NM_026400)	-11827	Ahsg
Merged-chr16-23041099-1	chr16	23040999	23041199	+	5.515	Intergenic	-11998	Kng2
Merged-chr16-23107420-1	chr16	23107320	23107520	+	9.17	promoter-TSS (NM_001123037)	-48	Eif4a2
Merged-chr16-23232900-2	chr16	23232799	23233002	+	7.74167	intron (NM_001252505, intron 1 of 7)	6879	St6gal1
Merged-chr16-23244585-2	chr16	23244485	23244685	+	14.7583	intron (NM_001252505, intron 1 of 7)	18564	St6gal1
Merged-chr16-23271909-2	chr16	23271809	23272009	+	8.77667	intron (NM_001252505, intron 2 of 7)	-18561	St6gal1
Merged-chr16-23272735-2	chr16	23272635	23272835	+	17.2333	intron (NM_001252505, intron 2 of 7)	-17735	St6gal1
Merged-chr16-23990364-1	chr16	23990264	23990464	+	5.875	Intergenic	-1512	Bcl6
Merged-chr16-24182547-1	chr16	24182447	24182647	+	6.13667	Intergenic	-99857	Gm46545
Merged-chr16-24782079-2	chr16	24781979	24782179	+	5.82	intron (NM_178665, intron 8 of 12)	60224	Lpp
Merged-chr16-24961560-2	chr16	24961460	24961660	+	6.63667	intron (NM_178665, intron 10 of 12)	-98079	A230028O05Rik
Merged-chr16-25026308-2	chr16	25026208	25026408	+	7.105	Intergenic	-33331	A230028O05Rik
Merged-chr16-25220739-2	chr16	25220639	25220839	+	19.0667	Intergenic	-66078	Tprg
Merged-chr16-25265350-1	chr16	25265250	25265450	+	5.475	Intergenic	-21467	Tprg
Merged-chr16-25531827-2	chr16	25531727	25531927	+	5.855	Intergenic	-151938	Trp63
Merged-chr16-26049755-2	chr16	26049655	26049855	+	16.6	intron (NM_173379, intron 1 of 14)	56029	P3h2
Merged-chr16-26901719-2	chr16	26901619	26901819	+	9.785	Intergenic	66526	Gmnc
Merged-chr16-28880936-2	chr16	28880830	28881042	+	6.54	intron (NM_177718, intron 1 of 1)	48762	Mb21d2
Merged-chr16-29683705-2	chr16	29683605	29683805	+	31.5333	Intergenic	104371	Opa1
Merged-chr16-29760805-2	chr16	29760705	29760905	+	8.93	Intergenic	181471	Opa1
Merged-chr16-29865552-1	chr16	29865452	29865652	+	6.62	Intergenic	113572	Gm1968
Merged-chr16-29944158-1	chr16	29944058	29944258	+	6.73333	Intergenic	34966	Gm1968
Merged-chr16-29945975-2	chr16	29945875	29946075	+	9.62	Intergenic	33149	Gm1968
Merged-chr16-30067053-2	chr16	30066953	30067153	+	9.9675	exon (NM_008235, exon 4 of 4)	1696	Hes1
Merged-chr16-30088799-2	chr16	30088695	30088903	+	7.29	Intergenic	23442	Hes1
Merged-chr16-30188108-2	chr16	30188008	30188208	+	19.8333	Intergenic	79424	Cpn2
Merged-chr16-30193453-1	chr16	30193353	30193553	+	6.505	Intergenic	74079	Cpn2
Merged-chr16-30491767-2	chr16	30491667	30491867	+	12.08	Intergenic	58811	Tmem44
Merged-chr16-30688076-2	chr16	30687976	30688176	+	11.17	Intergenic	88353	Fam43a
Merged-chr16-30705659-1	chr16	30705559	30705759	+	4.625	Intergenic	105936	Fam43a
Merged-chr16-30745610-2	chr16	30745510	30745710	+	8.18	Intergenic	145887	Fam43a
Merged-chr16-31190621-2	chr16	31190518	31190725	+	7.23	intron (NM_030138, intron 1 of 22)	10617	Acap2
Merged-chr16-31234317-2	chr16	31234217	31234417	+	8.23	Intergenic	-33079	Acap2
Merged-chr16-31652386-2	chr16	31652286	31652486	+	6.595	Intergenic	-11057	Dlg1
Merged-chr16-32337166-2	chr16	32337048	32337284	+	9.9025	intron (NM_177633, intron 1 of 10)	4914	Ubxn7
Merged-chr16-32390298-2	chr16	32390190	32390407	+	10.6142	3' UTR (NM_177633, exon 11 of 11)	-10208	Tm4sf19
Merged-chr16-33177083-2	chr16	33176983	33177183	+	27.3333	Intergenic	-7988	Osbpl11
Merged-chr16-33660183-2	chr16	33660083	33660283	+	7.805	intron (NM_001083902, intron 11 of 11)	-24283	Heg1
Merged-chr16-33687244-2	chr16	33687144	33687344	+	5.035	intron (NM_175256, intron 1 of 14)	2778	Heg1
Merged-chr16-34696631-2	chr16	34696531	34696731	+	7.635	intron (NM_172824, intron 2 of 12)	6015	Ccdc14
Merged-chr16-34984375-1	chr16	34984275	34984475	+	6.45	intron (NM_139300, intron 27 of 31)	-25381	E130310I04Rik
Merged-chr16-34987850-2	chr16	34987750	34987950	+	6.395	intron (NM_139300, intron 28 of 31)	-28856	E130310I04Rik
Merged-chr16-35140108-2	chr16	35139996	35140221	+	7.0375	Intergenic	-15528	Adcy5
Merged-chr16-35190088-2	chr16	35189988	35190188	+	9.07	intron (NM_001012765, intron 1 of 20)	34452	Adcy5
Merged-chr16-35216970-2	chr16	35216868	35217072	+	12.52	intron (NM_001012765, intron 1 of 20)	61334	Adcy5
Merged-chr16-35221753-2	chr16	35221653	35221853	+	16.1	intron (NM_001012765, intron 1 of 20)	66117	Adcy5
Merged-chr16-35234597-2	chr16	35234497	35234697	+	9.85333	intron (NM_001012765, intron 1 of 20)	78961	Adcy5
Merged-chr16-35630983-2	chr16	35630883	35631083	+	12.3567	intron (NM_013661, intron 3 of 21)	89621	Sema5b
Merged-chr16-37109504-1	chr16	37109404	37109604	+	8.315	3' UTR (NM_001114611, exon 26 of 26)	97718	Polq
Merged-chr16-38073650-2	chr16	38073550	38073750	+	12.4333	Intergenic	-15351	Gsk3b
Merged-chr16-38114634-2	chr16	38114534	38114734	+	6.1	intron (NM_001347232, intron 1 of 11)	-25374	BC031361
Merged-chr16-38285150-2	chr16	38285050	38285250	+	17.8667	intron (NM_001098404, intron 1 of 8)	9674	Nr1i2
Merged-chr16-38620950-2	chr16	38620843	38621057	+	8.06333	exon (NM_020260, exon 7 of 12)	58136	Tmem39a
Merged-chr16-38626158-2	chr16	38626056	38626261	+	8.31417	intron (NM_020260, intron 3 of 11)	63344	Tmem39a
Merged-chr16-38653668-2	chr16	38653568	38653768	+	13.4	intron (NM_020260, intron 1 of 11)	59367	Arhgap31
Merged-chr16-39057138-2	chr16	39057038	39057239	+	58.125	Intergenic	131812	Gm36742
Merged-chr16-39121280-2	chr16	39121180	39121380	+	5.855	Intergenic	67670	Gm36742
Merged-chr16-4077974-1	chr16	4077874	4078074	+	6.475	promoter-TSS (NM_026508)	-164	Trap1
Merged-chr16-41324980-2	chr16	41324880	41325080	+	8.48833	intron (NM_001361281, intron 2 of 8)	-207846	Lsamp
Merged-chr16-41477195-2	chr16	41477095	41477295	+	23.9667	intron (NM_001361281, intron 2 of 8)	-55631	Lsamp
Merged-chr16-42043773-2	chr16	42043673	42043873	+	8.235	intron (NM_001361281, intron 5 of 8)	259696	Mir6540
Merged-chr16-42134446-1	chr16	42134346	42134546	+	8.78667	intron (NM_001361281, intron 6 of 8)	169023	Mir6540
Merged-chr16-42836608-2	chr16	42836506	42836711	+	10.8958	intron (NR_040522, intron 1 of 1)	38979	4932412D23Rik
Merged-chr16-43240165-2	chr16	43240065	43240265	+	7.495	intron (NM_001285805, intron 3 of 10)	-7119	Zbtb20
Merged-chr16-4377747-2	chr16	4377647	4377847	+	15.7	intron (NM_009624, intron 2 of 10)	42751	Adcy9
Merged-chr16-43941831-2	chr16	43941731	43941931	+	9.00667	intron (NM_027801, intron 8 of 15)	37219	Zdhhc23
Merged-chr16-4418268-2	chr16	4418168	4418368	+	9.57	exon (NM_001291910, exon 3 of 12)	2230	Adcy9
Merged-chr16-44193470-1	chr16	44193370	44193570	+	5.66	intron (NM_001029889, intron 1 of 7)	20073	Usf3
Merged-chr16-4419601-2	chr16	4419501	4419701	+	12.235	intron (NM_009624, intron 1 of 10)	897	Adcy9
Merged-chr16-4435657-2	chr16	4435557	4435757	+	6.53667	Intergenic	-15159	Adcy9
Merged-chr16-44717036-2	chr16	44716933	44717139	+	29.625	Intergenic	-7265	Nepro
Merged-chr16-45920767-2	chr16	45920667	45920867	+	5.84	Intergenic	-24839	Gm15638
Merged-chr16-4594255-1	chr16	4594155	4594355	+	6.94	promoter-TSS (NM_031184)	-458	Glis2
Merged-chr16-46147116-2	chr16	46147016	46147216	+	6.87667	Intergenic	7961	Gm4737
Merged-chr16-4644646-2	chr16	4644546	4644746	+	10.9867	intron (NM_139307, intron 1 of 1)	4701	Vasn
Merged-chr16-4679846-2	chr16	4679742	4679950	+	26.9133	promoter-TSS (NM_030205)	-126	Coro7
Merged-chr16-4784019-1	chr16	4783919	4784119	+	5.95	intron (NM_001358082, intron 1 of 5)	5443	Cdip1
Merged-chr16-48265980-2	chr16	48265880	48266080	+	9.64667	Intergenic	-17755	Dppa4
Merged-chr16-48762840-2	chr16	48762740	48762940	+	37.7333	intron (NM_198297, intron 1 of 5)	9116	Trat1
Merged-chr16-4926479-2	chr16	4926379	4926579	+	6.82	intron (NM_001357062, intron 12 of 17)	-12632	Nudt16l1
Merged-chr16-49578598-2	chr16	49578498	49578698	+	6.58	Intergenic	-120696	Ift57
Merged-chr16-51052248-2	chr16	51052148	51052348	+	7.04583	Intergenic	268839	1700116B05Rik
Merged-chr16-56870669-2	chr16	56870569	56870769	+	14.7667	intron (NM_019631, intron 1 of 5)	15494	Tmem45a
Merged-chr16-57912111-1	chr16	57912011	57912211	+	5.455	Intergenic	-157374	Col8a1
Merged-chr16-58679059-2	chr16	58678959	58679159	+	10.6517	3' UTR (NM_007757, exon 7 of 7)	8851	Cpox
Merged-chr16-6031716-2	chr16	6031616	6031816	+	6.675	intron (NM_001359730, intron 1 of 15)	56129	1700123O21Rik
Merged-chr16-6107356-2	chr16	6107255	6107457	+	10.4333	intron (NM_001359730, intron 1 of 15)	131769	1700123O21Rik
Merged-chr16-6160865-1	chr16	6160765	6160965	+	5.305	intron (NM_001359730, intron 1 of 15)	185278	1700123O21Rik
Merged-chr16-6167257-2	chr16	6167157	6167357	+	17.8333	intron (NM_001359730, intron 1 of 15)	191670	1700123O21Rik
Merged-chr16-6168275-2	chr16	6168175	6168376	+	29.2417	intron (NM_001359730, intron 1 of 15)	192688	1700123O21Rik
Merged-chr16-62924599-2	chr16	62924499	62924699	+	14.2667	exon (NM_011173, exon 13 of 15)	70292	Pros1
Merged-chr16-72940081-2	chr16	72939981	72940181	+	5.86333	intron (NM_019413, intron 6 of 28)	276932	Robo1
Merged-chr16-76201033-2	chr16	76200933	76201133	+	15.9	Intergenic	78420	4930578N18Rik
Merged-chr16-76321782-2	chr16	76321680	76321884	+	100.683	intron (NM_001358238, intron 3 of 3)	51267	Nrip1
Merged-chr16-76373692-2	chr16	76373590	76373795	+	16.275	promoter-TSS (NM_173440)	135	Nrip1
Merged-chr16-76524704-2	chr16	76524604	76524804	+	6.54	Intergenic	-24091	Gm30726
Merged-chr16-76566362-2	chr16	76566262	76566462	+	12.4833	Intergenic	17567	Gm30726
Merged-chr16-76695512-2	chr16	76695412	76695612	+	6.74583	Intergenic	83580	Gm30790
Merged-chr16-76814147-2	chr16	76814047	76814247	+	11.98	Intergenic	-35055	Gm30790
Merged-chr16-76985450-2	chr16	76985350	76985550	+	21.7333	Intergenic	25431	1700041M19Rik
Merged-chr16-78214026-2	chr16	78213926	78214126	+	8.23	Intergenic	41428	E330011O21Rik
Merged-chr16-84784650-2	chr16	84784547	84784753	+	6.86	intron (NM_023844, intron 1 of 9)	10527	Jam2
Merged-chr16-8493786-2	chr16	8493686	8493886	+	7.78667	Intergenic	-19643	Abat
Merged-chr16-84978857-2	chr16	84978757	84978957	+	5.66	non-coding (NR_045889, exon 4 of 4)	6646	Gm10791
Merged-chr16-85394779-2	chr16	85394679	85394879	+	12.51	Intergenic	155594	Cyyr1
Merged-chr16-85854314-2	chr16	85854214	85854414	+	7.295	Intergenic	35103	4930556C24Rik
Merged-chr16-8650182-2	chr16	8650082	8650282	+	21.3333	intron (NM_016881, intron 6 of 8)	12475	Pmm2
Merged-chr16-8672396-1	chr16	8672296	8672496	+	5.795	promoter-TSS (NM_025821)	-243	Carhsp1
Merged-chr16-87354591-2	chr16	87354490	87354692	+	15.1167	intron (NM_026366, intron 1 of 5)	406	N6amt1
Merged-chr16-87358022-1	chr16	87357922	87358122	+	4.785	intron (NM_026366, intron 3 of 5)	3837	N6amt1
Merged-chr16-87890128-2	chr16	87890028	87890228	+	6.64	Intergenic	-19143	4930590A17Rik
Merged-chr16-87968236-1	chr16	87968136	87968336	+	6.59333	intron (NM_146072, intron 7 of 16)	58965	4930590A17Rik
Merged-chr16-90424020-2	chr16	90423920	90424120	+	38.1667	intron (NM_015755, intron 1 of 10)	37623	Hunk
Merged-chr16-90735923-2	chr16	90735823	90736023	+	24.1667	Intergenic	-2401	Mrap
Merged-chr16-90737107-1	chr16	90737007	90737207	+	8.11	Intergenic	-1217	Mrap
Merged-chr16-90760708-1	chr16	90760608	90760808	+	5.885	intron (NM_029497, intron 32 of 38)	22384	Mrap
Merged-chr16-91575330-2	chr16	91575230	91575430	+	17.9667	3' UTR (NM_030018, exon 7 of 7)	22350	Tmem50b
Merged-chr16-91754516-2	chr16	91754416	91754616	+	8.15083	intron (NM_001110276, intron 1 of 15)	25145	Itsn1
Merged-chr16-91922699-2	chr16	91922599	91922799	+	7.095	Intergenic	8931	Atp5o
Merged-chr16-91923121-2	chr16	91923021	91923221	+	7.24	Intergenic	8509	Atp5o
Merged-chr16-92275753-2	chr16	92275653	92275853	+	38.2667	Intergenic	-16636	Kcne2
Merged-chr16-94527007-2	chr16	94526907	94527107	+	28.8	promoter-TSS (NM_007834)	-378	Dscr3
Merged-chr16-95209207-2	chr16	95209107	95209307	+	9.85667	intron (NR_153766, intron 3 of 4)	-48351	Kcnj15
Merged-chr16-95382519-2	chr16	95382419	95382619	+	7.875	intron (NM_001302183, intron 4 of 8)	76829	Erg
Merged-chr16-95435924-2	chr16	95435824	95436024	+	33.7333	intron (NM_001302183, intron 2 of 8)	23424	Erg
Merged-chr16-95811271-2	chr16	95811171	95811371	+	45.5	Intergenic	87442	1600002D24Rik
Merged-chr16-95832269-2	chr16	95832169	95832369	+	10.44	non-coding (NR_040485, exon 4 of 4)	66444	1600002D24Rik
Merged-chr16-95837960-2	chr16	95837860	95838060	+	7.295	intron (NR_040485, intron 3 of 3)	60753	1600002D24Rik
Merged-chr17-10062903-2	chr17	10062803	10063003	+	7.315	Intergenic	256458	Qk
Merged-chr17-12328025-1	chr17	12327925	12328125	+	9.655	TTS (NR_045290)	9172	4732491K20Rik
Merged-chr17-13478963-1	chr17	13478863	13479063	+	5.685	Intergenic	-42493	Smok4a
Merged-chr17-13702736-2	chr17	13702636	13702836	+	17.1667	Intergenic	-57805	Afdn
Merged-chr17-14163998-2	chr17	14163894	14164103	+	18.6917	Intergenic	39833	Dact2
Merged-chr17-14322044-2	chr17	14321944	14322144	+	49.1667	intron (NM_022315, intron 1 of 12)	42538	Smoc2
Merged-chr17-14349294-2	chr17	14349194	14349394	+	13.6667	intron (NM_022315, intron 7 of 12)	49648	4930474M22Rik
Merged-chr17-14439990-2	chr17	14439890	14440090	+	42.4333	Intergenic	-41048	4930474M22Rik
Merged-chr17-14570597-2	chr17	14570497	14570697	+	7.06	Intergenic	123665	Thbs2
Merged-chr17-14698358-2	chr17	14698258	14698458	+	5.45	Intergenic	-4096	Thbs2
Merged-chr17-14816217-2	chr17	14816117	14816317	+	9.57333	Intergenic	-121955	Thbs2
Merged-chr17-15730090-2	chr17	15729990	15730190	+	10.53	intron (NM_007690, intron 5 of 35)	25123	Chd1
Merged-chr17-24489593-2	chr17	24489493	24489693	+	11.6667	intron (NM_001360469, intron 1 of 17)	810	Caskin1
Merged-chr17-24799598-2	chr17	24799498	24799698	+	7.95	Intergenic	-4784	Meiob
Merged-chr17-24850593-2	chr17	24850493	24850694	+	43.7083	promoter-TSS (NM_001159626)	-74	Hagh
Merged-chr17-24897428-1	chr17	24897328	24897528	+	7.975	TTS (NM_001163447)	928	Nme3
Merged-chr17-24973061-2	chr17	24972961	24973161	+	12.0333	intron (NM_020608, intron 16 of 20)	-12438	Jpt2
Merged-chr17-25188638-2	chr17	25188525	25188751	+	8.5	promoter-TSS (NM_001290736)	238	Unkl
Merged-chr17-25433148-2	chr17	25433048	25433248	+	10.7967	exon (NM_021415, exon 2 of 35)	635	Cacna1h
Merged-chr17-25728022-2	chr17	25727922	25728122	+	7.665	promoter-TSS (NM_145409)	305	Rpusd1
Merged-chr17-25844387-2	chr17	25844287	25844487	+	27.6333	TTS (NM_001163766)	464	Rhot2
Merged-chr17-25868083-1	chr17	25867983	25868183	+	7.275	intron (NM_026633, intron 2 of 4)	655	Mcrip2
Merged-chr17-26243728-1	chr17	26243628	26243828	+	7.36	intron (NM_001206335, intron 1 of 12)	514	Fam234a
Merged-chr17-26269008-2	chr17	26268908	26269108	+	7.15	intron (NM_028190, intron 5 of 9)	16098	Luc7l
Merged-chr17-26835203-2	chr17	26835103	26835303	+	5.985	Intergenic	6362	Nkx2-5
Merged-chr17-26946818-1	chr17	26946718	26946918	+	6.86333	intron (NM_001281491, intron 3 of 18)	1301	Mir3083
Merged-chr17-27438379-2	chr17	27438276	27438483	+	24.5083	exon (NM_001291045, exon 7 of 10)	58155	Grm4
Merged-chr17-27571463-2	chr17	27571363	27571563	+	12.1333	Intergenic	-5736	AI413582
Merged-chr17-27637487-2	chr17	27637387	27637587	+	10.2767	Intergenic	-2245	Rps10
Merged-chr17-27762642-2	chr17	27762542	27762742	+	9.27333	intron (NM_001271511, intron 3 of 3)	-31639	Spdef
Merged-chr17-28272464-2	chr17	28272364	28272564	+	18.0167	intron (NR_045427, intron 2 of 2)	756	1810013A23Rik
Merged-chr17-28300956-2	chr17	28300854	28301058	+	6.84167	3' UTR (NM_011145, exon 8 of 8)	-12574	Fance
Merged-chr17-28420330-2	chr17	28420230	28420430	+	7.515	intron (NM_010220, intron 5 of 10)	-55114	Tulp1
Merged-chr17-28486470-1	chr17	28486370	28486570	+	10.315	promoter-TSS (NM_010220)	-321	Fkbp5
Merged-chr17-28507631-2	chr17	28507531	28507731	+	14.7	Intergenic	-21482	Fkbp5
Merged-chr17-28512986-1	chr17	28512886	28513086	+	5.59	Intergenic	-17875	Armc12
Merged-chr17-28518214-2	chr17	28518114	28518314	+	11.8267	Intergenic	-12647	Armc12
Merged-chr17-28591679-2	chr17	28591579	28591779	+	9.57	intron (NM_016795, intron 14 of 15)	15960	Lhfpl5
Merged-chr17-28702365-1	chr17	28702265	28702465	+	4.775	intron (NM_001168514, intron 2 of 12)	9797	Mapk14
Merged-chr17-28781054-2	chr17	28780954	28781154	+	12.78	Intergenic	11737	Mapk13
Merged-chr17-29018506-2	chr17	29018406	29018606	+	10.9767	Intergenic	-10511	Stk38
Merged-chr17-29147345-1	chr17	29147245	29147445	+	5.96	intron (NM_001002786, intron 6 of 7)	12289	Rab44
Merged-chr17-29498090-2	chr17	29497990	29498190	+	14.8333	Intergenic	7045	Pim1
Merged-chr17-29642515-2	chr17	29642415	29642615	+	5.715	TTS (NM_021419)	-18080	Cmtr1
Merged-chr17-29731767-2	chr17	29731667	29731867	+	12.1	Intergenic	-14750	Ccdc167
Merged-chr17-30278834-2	chr17	30278734	30278934	+	7.49333	intron (NM_172618, intron 8 of 11)	117346	Gm6402
Merged-chr17-30456528-2	chr17	30456428	30456628	+	7.495	intron (NM_172618, intron 6 of 11)	-60348	Gm6402
Merged-chr17-31315875-2	chr17	31315775	31315975	+	8.38833	intron (NM_001242427, intron 4 of 19)	19651	Slc37a1
Merged-chr17-31468262-1	chr17	31468162	31468362	+	6.255	intron (NM_008804, intron 14 of 18)	44225	Wdr4
Merged-chr17-31591111-2	chr17	31591011	31591211	+	8.51	intron (NR_027493, intron 5 of 11)	26338	Pknox1
Merged-chr17-31604841-2	chr17	31604741	31604941	+	17.1	exon (NM_016670, exon 11 of 11)	32364	Cbs
Merged-chr17-31638263-2	chr17	31638163	31638363	+	11.14	Intergenic	-1058	Cbs
Merged-chr17-31639793-2	chr17	31639693	31639893	+	17.7333	Intergenic	-2588	Cbs
Merged-chr17-31690056-1	chr17	31689956	31690156	+	7.68	Intergenic	12125	Cryaa
Merged-chr17-31693729-2	chr17	31693623	31693835	+	8.0875	Intergenic	15798	Cryaa
Merged-chr17-31814440-2	chr17	31814340	31814540	+	6.365	Intergenic	41364	Sik1
Merged-chr17-32013836-2	chr17	32013736	32013936	+	17.4333	intron (NM_028902, intron 3 of 7)	20672	Hsf2bp
Merged-chr17-32073240-2	chr17	32073140	32073340	+	8.92667	Intergenic	18183	Pdxk-ps
Merged-chr17-33503865-2	chr17	33503765	33503965	+	7.17	Intergenic	-20220	Adamts10
Merged-chr17-33732724-2	chr17	33732624	33732824	+	40.7	Intergenic	-14047	March2
Merged-chr17-33755619-2	chr17	33755517	33755722	+	7.76917	intron (NM_008997, intron 1 of 4)	4867	Rab11b
Merged-chr17-33829071-2	chr17	33828971	33829171	+	15.7333	intron (NM_023202, intron 2 of 3)	4426	Ndufa7
Merged-chr17-33840109-2	chr17	33840009	33840209	+	8.52	Intergenic	-2982	Cd320
Merged-chr17-33908802-1	chr17	33908702	33908902	+	5.44	promoter-TSS (NM_007829)	376	BC051226
Merged-chr17-34031171-2	chr17	34031062	34031280	+	7.3475	promoter-TSS (NM_011306)	519	Slc39a7
Merged-chr17-34210684-2	chr17	34210584	34210784	+	47	intron (NM_011530, intron 5 of 11)	6205	Tap2
Merged-chr17-34681427-2	chr17	34681327	34681527	+	8.84417	intron (NM_031176, intron 5 of 32)	10892	Tnxb
Merged-chr17-35094742-2	chr17	35094642	35094842	+	25.0333	intron (NM_178592, intron 5 of 19)	5451	Abhd16a
Merged-chr17-35142086-1	chr17	35141986	35142186	+	6	intron (NM_001252469, intron 9 of 23)	6372	Bag6
Merged-chr17-35499191-2	chr17	35499091	35499291	+	12.8333	Intergenic	-6841	Pou5f1
Merged-chr17-35524877-2	chr17	35524777	35524977	+	13.4	intron (NM_146248, intron 6 of 17)	7761	Cchcr1
Merged-chr17-35758973-2	chr17	35758873	35759073	+	14.1	Intergenic	-13477	4833427F10Rik
Merged-chr17-3616451-2	chr17	3616351	3616551	+	6.535	Intergenic	58627	1700102H20Rik
Merged-chr17-36844897-2	chr17	36844797	36844997	+	6.12	intron (NM_001025599, intron 2 of 9)	7751	Trim26
Merged-chr17-43330094-2	chr17	43329994	43330194	+	11.6767	Intergenic	-30337	Adgrf5
Merged-chr17-43365434-2	chr17	43365334	43365534	+	21.8333	intron (NM_001357332, intron 1 of 20)	5003	Adgrf5
Merged-chr17-44244099-2	chr17	44243999	44244199	+	7.75667	intron (NM_172621, intron 3 of 5)	55527	Clic5
Merged-chr17-44367749-1	chr17	44367649	44367849	+	6.45	Intergenic	179177	Clic5
Merged-chr17-45219402-2	chr17	45219301	45219503	+	7.5875	Intergenic	214305	Cdc5l
Merged-chr17-45319702-2	chr17	45319597	45319808	+	19.67	Intergenic	114005	Cdc5l
Merged-chr17-45758164-2	chr17	45758064	45758264	+	6.66667	intron (NR_152153, intron 2 of 4)	23658	F630040K05Rik
Merged-chr17-45871180-2	chr17	45871080	45871280	+	7.15	Intergenic	10272	4930542M03Rik
Merged-chr17-45889451-1	chr17	45889351	45889551	+	7.835	Intergenic	-7999	4930542M03Rik
Merged-chr17-46026536-2	chr17	46026436	46026636	+	51.9333	intron (NM_001025250, intron 2 of 7)	-1373	Vegfa
Merged-chr17-46124166-1	chr17	46124066	46124266	+	6.88667	intron (NM_026768, intron 3 of 5)	13162	Mrps18a
Merged-chr17-46809678-2	chr17	46809578	46809778	+	6.99	intron (NM_001100452, intron 6 of 10)	21735	Bicral
Merged-chr17-47301343-2	chr17	47301243	47301443	+	6.82	intron (NM_001097623, intron 5 of 19)	-67544	Mrps10
Merged-chr17-47451348-2	chr17	47451248	47451448	+	6.14	intron (NM_145489, intron 2 of 4)	-13973	1700001C19Rik
Merged-chr17-47695125-2	chr17	47695025	47695225	+	25.2333	promoter-TSS (NM_001290337)	-82	Frs3
Merged-chr17-47974383-2	chr17	47974283	47974483	+	9.8675	Intergenic	-49751	Foxp4
Merged-chr17-48036884-2	chr17	48036784	48036984	+	30.9667	exon (NM_029689, exon 3 of 3)	1409	1700122O11Rik
Merged-chr17-48337030-2	chr17	48336930	48337130	+	10.4275	Intergenic	-9371	Trem2
Merged-chr17-4866675-2	chr17	4866575	4866775	+	12	Intergenic	-128399	Arid1b
Merged-chr17-49033512-2	chr17	49033412	49033612	+	25.0333	intron (NM_027452, intron 1 of 2)	80021	1700008K24Rik
Merged-chr17-49852141-2	chr17	49852041	49852241	+	6.275	intron (NM_177052, intron 15 of 22)	236969	Kif6
Merged-chr17-50131433-1	chr17	50131333	50131533	+	6.12	intron (NM_181397, intron 2 of 9)	59064	Rftn1
Merged-chr17-50428137-2	chr17	50428037	50428237	+	11.61	Intergenic	-81410	Plcl2
Merged-chr17-50600367-2	chr17	50600267	50600467	+	9.46	intron (NM_013880, intron 1 of 5)	90820	Plcl2
Merged-chr17-50754027-2	chr17	50753927	50754127	+	8.60833	intron (NM_028162, intron 19 of 21)	55346	Btg3
Merged-chr17-54210463-2	chr17	54210363	54210563	+	9.19167	Intergenic	88571	Slc5a7
Merged-chr17-56120478-2	chr17	56120378	56120578	+	18.6	exon (NM_029796, exon 2 of 2)	1468	Lrg1
Merged-chr17-56293050-2	chr17	56292950	56293150	+	5.84	Intergenic	-2539	Plin3
Merged-chr17-56738043-2	chr17	56737943	56738143	+	7.66667	non-coding (NR_033644, exon 2 of 2)	3815	Fut4-ps1
Merged-chr17-57061261-1	chr17	57061161	57061361	+	5.625	promoter-TSS (NM_001347408)	-940	Crb3
Merged-chr17-61052889-2	chr17	61052789	61052989	+	6.255	Intergenic	1828428	Efna5
Merged-chr17-62961726-2	chr17	62961626	62961826	+	53.8833	Intergenic	-80409	Efna5
Merged-chr17-63047983-2	chr17	63047883	63048083	+	13.1667	3' UTR (NM_015794, exon 9 of 9)	-166666	Efna5
Merged-chr17-63684202-2	chr17	63684102	63684302	+	16.6333	Intergenic	-179779	Fer
Merged-chr17-63686564-2	chr17	63686464	63686664	+	36.1667	Intergenic	-177417	Fer
Merged-chr17-64368110-2	chr17	64368010	64368210	+	6.395	Intergenic	-36227	Pja2
Merged-chr17-65647507-2	chr17	65647407	65647607	+	6.79667	Intergenic	-5303	Txndc2
Merged-chr17-65666722-2	chr17	65666622	65666822	+	25.7	intron (NM_133685, intron 6 of 6)	-24518	Txndc2
Merged-chr17-65704123-2	chr17	65704023	65704223	+	28.5333	intron (NM_133685, intron 3 of 6)	-61919	Txndc2
Merged-chr17-65771622-1	chr17	65771522	65771722	+	4.955	intron (NM_133685, intron 1 of 6)	1130	Rab31
Merged-chr17-66338515-2	chr17	66338415	66338615	+	9.89667	intron (NM_172963, intron 13 of 13)	111235	Mtcl1
Merged-chr17-66480476-2	chr17	66480376	66480576	+	43.8667	Intergenic	-30726	Mtcl1
Merged-chr17-66510107-2	chr17	66510006	66510208	+	19.3917	intron (NM_024448, intron 1 of 5)	9563	Rab12
Merged-chr17-6734998-2	chr17	6734898	6735098	+	14	intron (NM_183368, intron 6 of 8)	29168	Sytl3
Merged-chr17-67565042-2	chr17	67564942	67565142	+	13.8	intron (NR_155516, intron 2 of 2)	64290	Gm36201
Merged-chr17-6772755-2	chr17	6772651	6772859	+	6.7625	intron (NM_009510, intron 1 of 12)	10025	Ezr
Merged-chr17-67873274-2	chr17	67873174	67873374	+	10.1467	intron (NM_172964, intron 6 of 17)	77666	Arhgap28
Merged-chr17-6794357-2	chr17	6794257	6794457	+	10.5733	Intergenic	-11577	Ezr
Merged-chr17-67956125-2	chr17	67956021	67956229	+	12.1517	intron (NM_172964, intron 1 of 17)	-5185	Arhgap28
Merged-chr17-67989118-2	chr17	67989013	67989224	+	24.8833	intron (NM_172964, intron 1 of 17)	14990	Arhgap28
Merged-chr17-6892365-2	chr17	6892265	6892465	+	8.31	Intergenic	2972	Mir692-1
Merged-chr17-7005674-2	chr17	7005574	7005774	+	6.07667	Intergenic	-19869	Gm1604b
Merged-chr17-70460361-2	chr17	70460261	70460461	+	8.80917	intron (NM_001347411, intron 4 of 14)	35569	Dlgap1
Merged-chr17-71032857-2	chr17	71032753	71032961	+	9.22083	intron (NM_001083934, intron 2 of 36)	13300	Myom1
Merged-chr17-71251441-2	chr17	71251339	71251544	+	44.9333	TTS (NM_001357336)	46787	Lpin2
Merged-chr17-71268701-2	chr17	71268601	71268801	+	6.195	intron (NM_001357338, intron 4 of 7)	42310	Emilin2
Merged-chr17-7173761-1	chr17	7173661	7173861	+	6.64	intron (NM_011299, intron 1 of 20)	3646	Rps6ka2
Merged-chr17-7176467-2	chr17	7176367	7176567	+	7.53	intron (NM_011299, intron 1 of 20)	6352	Rps6ka2
Merged-chr17-7212184-2	chr17	7212082	7212287	+	8.13	intron (NM_011299, intron 1 of 20)	42069	Rps6ka2
Merged-chr17-73839564-2	chr17	73839464	73839664	+	5.965	Intergenic	34723	Ehd3
Merged-chr17-74605147-2	chr17	74605047	74605247	+	20.1	intron (NM_007566, intron 21 of 72)	76852	Birc6
Merged-chr17-74669675-2	chr17	74669575	74669775	+	17.7667	intron (NM_007566, intron 63 of 72)	-48075	Ttc27
Merged-chr17-74767004-2	chr17	74766904	74767104	+	7.26333	intron (NM_152817, intron 9 of 19)	49254	Ttc27
Merged-chr17-75544450-2	chr17	75544350	75544550	+	12.8667	intron (NM_133747, intron 3 of 7)	7496	Fam98a
Merged-chr17-78200590-2	chr17	78200490	78200690	+	7.975	5' UTR (NM_015800, exon 1 of 17)	342	Crim1
Merged-chr17-78320789-2	chr17	78320689	78320889	+	41.0667	intron (NM_015800, intron 7 of 16)	97363	Fez2
Merged-chr17-78321760-2	chr17	78321658	78321863	+	13.3833	intron (NM_015800, intron 7 of 16)	96392	Fez2
Merged-chr17-78391298-2	chr17	78391198	78391398	+	7.80333	intron (NM_001360407, intron 5 of 9)	26854	Fez2
Merged-chr17-78481890-2	chr17	78481790	78481990	+	10.39	Intergenic	-26173	Vit
Merged-chr17-79338330-2	chr17	79338230	79338430	+	6.51333	intron (NM_026514, intron 1 of 1)	16761	Cdc42ep3
Merged-chr17-79476235-2	chr17	79476135	79476335	+	6.225	non-coding (NR_033463, exon 2 of 2)	1650	4930429F11Rik
Merged-chr17-79611740-2	chr17	79611640	79611840	+	13.4667	Intergenic	-3160	Rmdn2
Merged-chr17-79615500-1	chr17	79615400	79615600	+	7.145	intron (NM_201361, intron 1 of 10)	600	Rmdn2
Merged-chr17-79742181-2	chr17	79742081	79742281	+	11.7233	Intergenic	-27140	Cyp1b1
Merged-chr17-79746381-2	chr17	79746281	79746481	+	10.61	Intergenic	-31340	Cyp1b1
Merged-chr17-79778075-2	chr17	79777975	79778175	+	16.1	Intergenic	-63034	Cyp1b1
Merged-chr17-79883375-2	chr17	79883275	79883476	+	43.9833	intron (NM_001357752, intron 1 of 13)	12748	Atl2
Merged-chr17-79901760-2	chr17	79901660	79901860	+	12.9933	Intergenic	-5637	Atl2
Merged-chr17-79910735-2	chr17	79910635	79910835	+	7.98667	Intergenic	-14612	Atl2
Merged-chr17-79999046-2	chr17	79998946	79999146	+	5.83	Intergenic	63222	Hnrnpll
Merged-chr17-80435561-2	chr17	80435461	80435661	+	9.045	intron (NM_009231, intron 8 of 21)	44892	Sos1
Merged-chr17-80668613-2	chr17	80668513	80668713	+	6.99	intron (NM_001360278, intron 2 of 33)	59412	Map4k3
Merged-chr17-80970948-2	chr17	80970848	80971048	+	14.2667	intron (NM_026516, intron 1 of 3)	26316	Tmem178
Merged-chr17-81062722-2	chr17	81062597	81062848	+	7.26583	intron (NM_028138, intron 1 of 9)	2363	Thumpd2
Merged-chr17-8121070-2	chr17	8120970	8121170	+	6.25	Intergenic	-19842	Gm1604b
Merged-chr17-81816530-2	chr17	81816430	81816630	+	6.63	Intergenic	-78143	Slc8a1
Merged-chr17-8284268-2	chr17	8284168	8284368	+	14	intron (NM_018819, intron 1 of 3)	455	Mpc1
Merged-chr17-83197721-2	chr17	83197621	83197821	+	10.9833	Intergenic	-17562	Pkdcc
Merged-chr17-83631589-2	chr17	83631489	83631689	+	5.625	exon (NM_153512, exon 1 of 2)	306	Kcng3
Merged-chr17-83914230-2	chr17	83914130	83914331	+	42.2583	Intergenic	-59812	C430042M11Rik
Merged-chr17-84033383-2	chr17	84033283	84033483	+	9.05	Intergenic	34831	8430430B14Rik
Merged-chr17-84037928-2	chr17	84037828	84038028	+	23.2	Intergenic	39376	8430430B14Rik
Merged-chr17-84188648-1	chr17	84188548	84188748	+	8.93333	promoter-TSS (NM_001001806)	-701	Zfp36l2
Merged-chr17-84253612-2	chr17	84253505	84253719	+	7.93167	intron (NM_183021, intron 30 of 37)	-65665	Zfp36l2
Merged-chr17-86073406-2	chr17	86073306	86073506	+	81.5333	intron (NM_030133, intron 14 of 20)	71769	Srbd1
Merged-chr17-86264063-2	chr17	86263963	86264163	+	37.4667	intron (NM_011104, intron 1 of 14)	23115	2010106C02Rik
Merged-chr17-86287092-1	chr17	86286992	86287192	+	5.83	promoter-TSS (NR_045435)	86	2010106C02Rik
Merged-chr17-86467832-2	chr17	86467732	86467932	+	42.0667	intron (NM_011104, intron 2 of 14)	-180654	2010106C02Rik
Merged-chr17-86529665-2	chr17	86529565	86529765	+	8.75	intron (NM_011104, intron 10 of 14)	-224199	Epas1
Merged-chr17-86572712-2	chr17	86572612	86572812	+	20.8333	intron (NM_011104, intron 11 of 14)	-181152	Epas1
Merged-chr17-86712143-2	chr17	86712043	86712244	+	12.0625	Intergenic	-41721	Epas1
Merged-chr17-86755003-1	chr17	86754903	86755103	+	7.68	intron (NM_010137, intron 1 of 15)	1139	Epas1
Merged-chr17-87453675-2	chr17	87453575	87453775	+	7.45417	Intergenic	-6740	Calm2
Merged-chr17-88329109-2	chr17	88329009	88329209	+	9.91	Intergenic	-111595	Foxn2
Merged-chr17-88630139-1	chr17	88630039	88630239	+	6.62	intron (NM_029858, intron 1 of 3)	3584	Ston1
Merged-chr17-88756976-2	chr17	88756876	88757076	+	6.30833	intron (NM_013582, intron 7 of 10)	35000	Lhcgr
Merged-chr17-88791839-2	chr17	88791739	88791939	+	29.4667	exon (NM_013582, exon 1 of 11)	137	Lhcgr
Merged-chr17-88864798-2	chr17	88864698	88864899	+	34.3583	Intergenic	-72822	Lhcgr
Merged-chr17-89144954-2	chr17	89144844	89145064	+	11.5917	intron (NM_013523, intron 1 of 9)	55721	Fshr
Merged-chr17-89177923-2	chr17	89177823	89178023	+	8.68917	intron (NM_013523, intron 1 of 9)	22752	Fshr
Merged-chr18-10941379-2	chr18	10941279	10941479	+	15.2	Intergenic	-111131	Gata6
Merged-chr18-11052033-2	chr18	11051933	11052133	+	51.4667	promoter-TSS (NM_010258)	-477	Gata6
Merged-chr18-11084424-2	chr18	11084324	11084524	+	11.1333	exon (NM_010258, exon 7 of 7)	-31857	1010001N08Rik
Merged-chr18-11244004-2	chr18	11243904	11244104	+	7.415	Intergenic	-191437	1010001N08Rik
Merged-chr18-11470965-2	chr18	11470865	11471065	+	5.345	Intergenic	-162311	Rbbp8
Merged-chr18-11472867-2	chr18	11472767	11472967	+	7.73333	Intergenic	-160409	Rbbp8
Merged-chr18-11829884-1	chr18	11829784	11829984	+	7.62667	intron (NR_045421, intron 1 of 3)	-9390	Cables1
Merged-chr18-12489365-2	chr18	12489265	12489465	+	8.35	intron (NM_010680, intron 32 of 74)	-14834	Lama3
Merged-chr18-12490681-1	chr18	12490581	12490781	+	8.43	intron (NM_010680, intron 32 of 74)	-13518	Lama3
Merged-chr18-12795481-2	chr18	12795381	12795581	+	5.12	intron (NM_001252490, intron 3 of 13)	24426	Osbpl1a
Merged-chr18-12862377-1	chr18	12862277	12862477	+	6.9	5' UTR (NM_001252493, exon 1 of 15)	336	Osbpl1a
Merged-chr18-13042930-2	chr18	13042830	13043030	+	6.18333	Intergenic	35940	Hrh4
Merged-chr18-13196589-2	chr18	13196486	13196693	+	10.2467	Intergenic	189599	Hrh4
Merged-chr18-14752040-2	chr18	14751932	14752149	+	21.225	intron (NM_001360823, intron 4 of 5)	-31205	Taf4b
Merged-chr18-14825196-2	chr18	14825096	14825296	+	10.0167	intron (NM_001100449, intron 9 of 14)	41951	Taf4b
Merged-chr18-15086955-2	chr18	15086855	15087055	+	10.6933	intron (NM_134112, intron 1 of 4)	-23373	Kctd1
Merged-chr18-16740796-2	chr18	16740696	16740896	+	15.4	intron (NM_007664, intron 2 of 15)	68450	Cdh2
Merged-chr18-20058893-2	chr18	20058793	20058993	+	52.6	intron (NM_013505, intron 1 of 16)	661	Dsc2
Merged-chr18-21331124-2	chr18	21331024	21331224	+	8.86333	Intergenic	-30985	Garem1
Merged-chr18-21374348-2	chr18	21374247	21374450	+	7.27583	Intergenic	-74209	Garem1
Merged-chr18-24714770-2	chr18	24714670	24714870	+	10.705	intron (NM_001289654, intron 1 of 24)	6147	Fhod3
Merged-chr18-25241715-2	chr18	25241615	25241815	+	7.31	intron (NM_001033532, intron 5 of 10)	72695	AW554918
Merged-chr18-25384632-2	chr18	25384532	25384732	+	11.085	intron (NM_001033532, intron 8 of 10)	215612	AW554918
Merged-chr18-30046448-2	chr18	30046348	30046548	+	13.5333	Intergenic	-226417	Pik3c3
Merged-chr18-33714602-2	chr18	33714502	33714702	+	10.49	Intergenic	-80290	Epb41l4aos
Merged-chr18-34007316-2	chr18	34007216	34007417	+	7.97917	promoter-TSS (NM_013512)	-110	Epb41l4a
Merged-chr18-34887630-1	chr18	34887530	34887730	+	6.45	Intergenic	26423	Egr1
Merged-chr18-35094327-1	chr18	35094227	35094427	+	6.28	Intergenic	-24585	Ctnna1
Merged-chr18-35841562-2	chr18	35841462	35841662	+	12.6	intron (NM_001357458, intron 1 of 2)	11248	Cxxc5
Merged-chr18-36039773-2	chr18	36039673	36039873	+	13.21	intron (NM_001167891, intron 3 of 9)	-66430	4930471G03Rik
Merged-chr18-38768275-2	chr18	38768175	38768375	+	13.7667	Intergenic	-124181	Gm5820
Merged-chr18-39581767-2	chr18	39581667	39581867	+	7.91667	Intergenic	-94522	Nr3c1
Merged-chr18-42101770-2	chr18	42101670	42101870	+	6.97333	exon (NM_001146299, exon 2 of 9)	48060	Sh3rf2
Merged-chr18-43360396-2	chr18	43360296	43360496	+	5.95917	intron (NM_001136086, intron 3 of 13)	12876	Dpysl3
Merged-chr18-46450424-2	chr18	46450324	46450524	+	5.195	Intergenic	15392	Mospd4
Merged-chr18-47431987-2	chr18	47431887	47432087	+	8.81333	Intergenic	-20681	9130209A04Rik
Merged-chr18-51797006-2	chr18	51796906	51797106	+	17.6333	Intergenic	326540	Mir28a
Merged-chr18-52044472-2	chr18	52044372	52044572	+	6.95	Intergenic	79074	Mir28a
Merged-chr18-52753036-2	chr18	52752936	52753136	+	11.4467	Intergenic	-14775	Sncaip
Merged-chr18-54918331-2	chr18	54918222	54918440	+	8.29167	intron (NM_001360787, intron 2 of 8)	71849	Zfp608
Merged-chr18-54925714-2	chr18	54925614	54925814	+	14.1667	intron (NM_001360787, intron 2 of 8)	64466	Zfp608
Merged-chr18-57486235-2	chr18	57486135	57486335	+	10.4067	Intergenic	17749	Ctxn3
Merged-chr18-58207642-2	chr18	58207537	58207747	+	33.8333	intron (NM_010181, intron 2 of 64)	2284	Fbn2
Merged-chr18-58341593-2	chr18	58341493	58341693	+	10.9667	Intergenic	-131667	Fbn2
Merged-chr18-58385532-2	chr18	58385432	58385632	+	13.85	Intergenic	-170708	Slc27a6
Merged-chr18-58662826-2	chr18	58662726	58662926	+	7.65333	intron (NM_025478, intron 1 of 4)	3344	Isoc1
Merged-chr18-60508022-2	chr18	60507922	60508122	+	21.7333	Intergenic	-6039	Smim3
Merged-chr18-60575197-2	chr18	60575097	60575297	+	6.69333	3' UTR (NM_133363, exon 7 of 7)	14411	Rbm22
Merged-chr18-60607103-2	chr18	60607003	60607203	+	17.4667	intron (NM_177340, intron 1 of 2)	3001	Synpo
Merged-chr18-60654950-2	chr18	60654850	60655050	+	106.067	Intergenic	-8460	G630071F17Rik
Merged-chr18-60660840-2	chr18	60660740	60660940	+	50.2	Intergenic	-2570	G630071F17Rik
Merged-chr18-60717049-2	chr18	60716949	60717149	+	7.015	intron (NM_001348146, intron 1 of 6)	10517	Ndst1
Merged-chr18-60744916-2	chr18	60744816	60745016	+	16.4333	intron (NM_001348146, intron 1 of 6)	1830	Ndst1
Merged-chr18-60913674-2	chr18	60913574	60913774	+	11.0133	intron (NM_001038499, intron 1 of 1)	1434	Arsi
Merged-chr18-61005761-1	chr18	61005661	61005861	+	5.195	exon (NM_201353, exon 5 of 14)	8438	Slc6a7
Merged-chr18-61058512-2	chr18	61058412	61058612	+	7.58917	intron (NM_008809, intron 1 of 22)	13362	Pdgfrb
Merged-chr18-61294513-2	chr18	61294413	61294613	+	27.4	Intergenic	74014	Pde6a
Merged-chr18-61956684-2	chr18	61956560	61956808	+	9.04	intron (NM_172628, intron 1 of 16)	3609	Sh3tc2
Merged-chr18-61986755-2	chr18	61986655	61986855	+	9.31	intron (NM_172628, intron 8 of 16)	33680	Sh3tc2
Merged-chr18-62001847-2	chr18	62001747	62001947	+	9.97333	intron (NM_172628, intron 12 of 16)	48772	Sh3tc2
Merged-chr18-62015283-2	chr18	62015183	62015383	+	6.805	3' UTR (NM_172628, exon 17 of 17)	62208	Sh3tc2
Merged-chr18-62741368-2	chr18	62741260	62741476	+	11.1133	promoter-TSS (NM_001168423)	19	Spink13
Merged-chr18-63338020-2	chr18	63337918	63338123	+	6.08333	intron (NM_001039485, intron 1 of 53)	49163	Piezo2
Merged-chr18-64646961-2	chr18	64646861	64647061	+	5.63	intron (NM_001001488, intron 1 of 27)	14039	Atp8b1
Merged-chr18-64887512-2	chr18	64887412	64887612	+	9.865	promoter-TSS (NM_001114386)	-244	Nedd4l
Merged-chr18-64994632-2	chr18	64994532	64994732	+	7.295	intron (NM_001114386, intron 1 of 30)	-28895	Nedd4l
Merged-chr18-65303003-2	chr18	65302903	65303103	+	10.19	intron (NM_001037294, intron 5 of 12)	54142	Mir122
Merged-chr18-65925264-2	chr18	65925164	65925364	+	7.465	Intergenic	13825	Rax
Merged-chr18-66290741-2	chr18	66290641	66290841	+	8.975	intron (NM_178793, intron 2 of 10)	1097	Ccbe1
Merged-chr18-67291156-1	chr18	67291056	67291256	+	5.915	intron (NM_053261, intron 1 of 7)	1933	Impa2
Merged-chr18-68269395-2	chr18	68269295	68269495	+	21.6333	intron (NM_153794, intron 3 of 3)	-8422	Mir7219
Merged-chr18-68286883-2	chr18	68286759	68287008	+	8.76833	intron (NM_153794, intron 1 of 3)	13450	Fam210a
Merged-chr18-68532773-2	chr18	68532673	68532873	+	10.7133	Intergenic	-103453	Mc2r
Merged-chr18-68692131-2	chr18	68692031	68692231	+	209.7	Intergenic	-47269	Mir6356
Merged-chr18-68880233-2	chr18	68880133	68880333	+	30.2667	Intergenic	71295	4930546C10Rik
Merged-chr18-68937621-2	chr18	68937515	68937728	+	5.87583	intron (NR_038051, intron 3 of 6)	13907	4930546C10Rik
[truncated: 2,236 more rows]
