# Supplementary material for: Ovarian ERβ cistrome and transcriptome reveal chromatin interaction with LRH-1
Source: BMC Biol. 2023 Nov 29;21:277. doi: 10.1186/s12915-023-01773-1 (PMC10688478; doi:10.1186/s12915-023-01773-1)
Supplement: Supplementary file 4 — Additional file 4: Table S3. All differentially expressed genes between WT and ERβKO ovaries, and the enriched biological functions. [file 12915_2023_1773_MOESM4_ESM.xlsx]

## Sheet: DEGs RNA-seq
DEGs (WT vs ERβKO) ovaries
Gene	Gene name	log2FC	FDR	Average FPKM ERβKO	Average FPKM WT
Plp1	proteolipid protein (myelin) 1	2.65081	1.09724e-69	31.6367	4.37994
Thbs4	thrombospondin 4	-2.9401	2.50603e-42	4.12973	30.9573
Zpld1	zona pellucida like domain containing 1	5.10339	7.31755e-33	7.66788	0.205012
Ptprz1	protein tyrosine phosphatase, receptor type Z, polypeptide 1	1.88513	1.31921e-30	6.08318	1.46628
Plxnc1	plexin C1	1.40355	1.11941e-21	36.856	13.6536
Car14	carbonic anhydrase 14	-1.34743	1.80501e-21	10.4165	25.7075
Sult1a1	sulfotransferase family 1A, phenol-preferring, member 1	0.929981	1.46359e-14	19.0465	9.92889
Cacna1a	calcium channel, voltage-dependent, P/Q type, alpha 1A subunit	1.20742	1.88636e-14	4.32945	2.30133
Tpst2	protein-tyrosine sulfotransferase 2	-1.44049	1.65389e-13	13.8886	36.486
Sptb	spectrin beta, erythrocytic	1.07957	1.65389e-13	4.8554	2.26933
Slc38a3	solute carrier family 38, member 3	-3.19558	5.14922e-13	0.990213	10.1155
Serpina3c	serine (or cysteine) peptidase inhibitor, clade A, member 3C	2.49856	7.37015e-13	22.2372	3.90384
Cnmd	chondromodulin	1.45739	1.93315e-12	118.264	42.2234
Carmil3	capping protein regulator and myosin 1 linker 3	1.02336	2.37887e-12	4.91171	2.35155
Phldb2	pleckstrin homology like domain, family B, member 2	-0.605171	5.60623e-12	10.8365	14.8578
Snapc1	small nuclear RNA activating complex, polypeptide 1	-1.04975	7.37905e-12	5.1142	0.725817
Aicda	activation-induced cytidine deaminase	2.77774	7.37905e-12	3.70646	7.78211
Podnl1	podocan-like 1	-2.11729	2.57633e-11	0.382081	1.58964
Slc38a6	solute carrier family 38, member 6	-0.701978	4.51852e-11	4.13534	7.29338
Tagln2	transgelin 2	-0.671755	9.76978e-11	48.7646	76.2112
Hpgd	hydroxyprostaglandin dehydrogenase 15 (NAD)	0.896836	1.28121e-10	52.7977	27.7505
Dact1	dishevelled-binding antagonist of beta-catenin 1	-0.831692	2.33162e-10	2.79382	4.79842
Pkdcc	protein kinase domain containing, cytoplasmic	1.33961	2.74584e-10	42.8957	15.9916
Fbn2	fibrillin 2	-1.64142	3.16346e-10	2.6715	8.16802
Col11a1	collagen, type XI, alpha 1	1.72834	4.22306e-10	19.0667	5.61994
Tanc1	tetratricopeptide repeat, ankyrin repeat and coiled-coil containing 1	0.427701	4.38211e-10	22.6198	16.5447
Sytl4	synaptotagmin-like 4	1.27589	4.79111e-10	44.4214	17.8728
F2r	coagulation factor II (thrombin) receptor	-1.14612	7.10317e-10	3.53613	7.54688
Defb19	defensin beta 19	1.32468	9.03435e-10	34.9914	13.7327
Mamld1	mastermind-like domain containing 1	0.823515	1.19327e-09	31.3402	17.7492
Rnf152	ring finger protein 152	-2.3288	1.75348e-09	0.352593	1.71901
Slc26a7	solute carrier family 26, member 7	1.36014	1.88032e-09	35.2618	13.2543
Aoc3	amine oxidase, copper containing 3	0.961131	1.94416e-09	26.826	13.6013
Strip2	striatin interacting protein 2	1.38709	2.19233e-09	3.76307	1.40165
Inhbb	inhibin beta-B	1.08417	2.456e-09	100.451	46.2126
Mast4	microtubule associated serine/threonine kinase family member 4	0.73353	7.37104e-09	19.4766	12.3193
Cdkn1b	cyclin-dependent kinase inhibitor 1B	-1.56827	8.64638e-09	27.2535	81.3716
Phex	phosphate regulating endopeptidase homolog, X-linked	2.00314	1.99718e-08	3.84394	0.899008
Tubb6	tubulin, beta 6 class V	-0.762291	2.08455e-08	12.0703	20.2572
Klc2	kinesin light chain 2	0.593504	2.51053e-08	37.14	24.1168
Rimklb	ribosomal modification protein rimK-like family member B	0.917289	4.45982e-08	22.9547	12.1491
Abca7	ATP-binding cassette, sub-family A (ABC1), member 7	-1.58634	4.51004e-08	1.64274	4.87208
Adgrg7	adhesion G protein-coupled receptor G7	1.1285	4.61476e-08	7.03524	3.08581
Sdc3	syndecan 3	-0.980842	4.70952e-08	8.2955	16.1669
Fam20c	family with sequence similarity 20, member C	1.29723	6.86703e-08	10.6417	4.25542
Dlgap1	DLG associated protein 1	0.631458	2.05541e-07	2.80834	1.68942
Gstm6	glutathione S-transferase, mu 6	1.06659	2.1894e-07	13.9507	6.51065
Gm13835	predicted gene 13835	1.51096	2.42335e-07	6.11238	2.07402
Gprasp1	G protein-coupled receptor associated sorting protein 1	0.647247	2.79126e-07	45.3257	29.6669
Prrt4	proline-rich transmembrane protein 4	1.42034	2.97395e-07	4.67451	1.74163
Tdrp	testis development related protein	0.858337	3.06446e-07	15.3417	8.26738
Bhmt	betaine-homocysteine methyltransferase	-6.6626	3.38631e-07	0.330657	34.0453
Apold1	apolipoprotein L domain containing 1	-1.40271	3.49258e-07	8.65584	5.54827
Ccdc57	coiled-coil domain containing 57	0.592726	3.49258e-07	0.617438	1.58067
Fkbp5	FK506 binding protein 5	-1.67766	3.54015e-07	35.9547	109.825
Tuba1c	tubulin, alpha 1C	-0.719767	3.92305e-07	117.307	133.509
Clstn3	calsyntenin 3	-1.61283	4.62183e-07	3.62167	10.682
Cnnm1	cyclin M1	1.48804	5.45415e-07	7.00478	2.45745
Cabp1	calcium binding protein 1	-1.92256	5.89047e-07	0.937001	4.22588
Eppin	epididymal peptidase inhibitor	2.51881	6.31152e-07	4.53869	0.712633
Gata1	GATA binding protein 1	1.30553	6.38781e-07	3.58382	1.41896
Dhh	desert hedgehog	1.22832	6.65606e-07	14.9456	5.76286
Pak3	p21 (RAC1) activated kinase 3	1.33739	6.65606e-07	9.08622	3.83352
Ednra	endothelin receptor type A	-0.414744	6.73592e-07	1092.05	520.691
Aldh1a1	aldehyde dehydrogenase 1 family member A1	1.04461	6.73592e-07	11.3751	14.9898
Ddah1	dimethylarginine dimethylaminohydrolase 1	-1.30116	7.02407e-07	2.42125	6.37533
Magi1	membrane associated guanylate kinase, WW and PDZ domain containing 1	0.513184	8.15736e-07	8.57371	5.85287
Tspan11	tetraspanin 11	-1.85709	8.31008e-07	0.873943	3.06381
Sgms1	sphingomyelin synthase 1	-0.525704	8.55343e-07	19.2786	27.6858
1110002E22Rik	RIKEN cDNA 1110002E22 gene	-2.33548	8.64358e-07	0.288426	1.50208
Map2	microtubule-associated protein 2	0.919342	8.7898e-07	5.10507	2.49989
Kcnab3	potassium voltage-gated channel, shaker-related subfamily, beta member 3	-2.02211	9.19133e-07	5.14718	20.0605
Cacna2d1	calcium channel, voltage-dependent, alpha2/delta subunit 1	-0.510571	9.83464e-07	10.2309	12.9094
Ppp2r5b	protein phosphatase 2, regulatory subunit B', beta	0.56218	1.14791e-06	12.3846	8.22501
Runx2	runt related transcription factor 1	-3.56082	1.23959e-06	4.38761	8.70691
Runx1	runt related transcription factor 2	-0.990488	1.23959e-06	2.31747	28.043
Sorbs2	sorbin and SH3 domain containing 2	-0.886246	1.31051e-06	27.8687	50.5605
Shisa4	shisa family member 4	-1.16937	1.3973e-06	2.69189	5.63305
Papss2	3'-phosphoadenosine 5'-phosphosulfate synthase 2	1.0224	1.69257e-06	33.1262	15.9757
Phf20l1	PHD finger protein 20-like 1	-0.463386	1.73399e-06	12.0674	16.3236
Rusc1	RUN and SH3 domain containing 1	-1.14187	1.85272e-06	3.12845	7.17799
Acacb	acetyl-Coenzyme A carboxylase beta	0.620997	1.89359e-06	4.1936	2.61277
Znfx1	zinc finger, NFX1-type containing 1	0.447143	1.99271e-06	12.0104	8.56626
Zdhhc2	zinc finger, DHHC domain containing 2	0.636383	2.00743e-06	6.1106	3.75299
Ncoa7	nuclear receptor coactivator 7	-0.871379	2.10879e-06	7.77758	14.2116
Lrp5	low density lipoprotein receptor-related protein 5	0.509049	2.74112e-06	12.1699	8.55889
Rnf180	ring finger protein 180	-1.31484	2.96757e-06	4.4927	10.8035
Txndc2	thioredoxin domain containing 2 (spermatozoa)	-1.60846	3.20696e-06	4.03231	12.298
Slc24a4	solute carrier family 24 (sodium/potassium/calcium exchanger), member 4	0.951264	3.29557e-06	1.98447	1.07072
Mt3	metallothionein 3	1.94722	3.68039e-06	29.8798	7.58371
Itpkb	inositol 1,4,5-trisphosphate 3-kinase B	0.440719	4.22032e-06	19.625	14.0557
Art4	ADP-ribosyltransferase 4	0.735277	4.38844e-06	14.7802	8.68696
Boc	biregional cell adhesion molecule-related/down-regulated by oncogenes (Cdon) binding protein	0.663107	4.4117e-06	9.2771	5.66948
Sav1	salvador family WW domain containing 1	-0.677849	4.43874e-06	20.2959	31.8258
Ptk2b	PTK2 protein tyrosine kinase 2 beta	-0.569461	4.45013e-06	11.1558	16.1303
Fam129a	family with sequence similarity 129, member A	-0.44162	4.69403e-06	21.8611	29.16
Fras1	Fraser extracellular matrix complex subunit 1	0.54489	5.17739e-06	1.81692	1.19261
Pcdh7	protocadherin 7	-0.581124	6.48528e-06	6.90189	10.0917
Ctnna2	catenin (cadherin associated protein), alpha 2	-1.22068	6.91848e-06	5.52993	3.76503
Slc4a8	solute carrier family 4 (anion exchanger), member 8	0.643803	6.91848e-06	0.958823	2.17724
Cemip	cell migration inducing protein, hyaluronan binding	-3.00952	7.06679e-06	4.1621	33.1754
Nek6	NIMA (never in mitosis gene a)-related expressed kinase 6	-1.02929	8.05923e-06	2.91113	5.77679
Ltbp1	latent transforming growth factor beta binding protein 1	-1.51245	9.28287e-06	18.5151	51.383
Ust	uronyl-2-sulfotransferase	0.67341	9.86395e-06	3.86794	2.41045
Pi16	peptidase inhibitor 16	1.1107	1.01295e-05	1.54375	0.720258
Serpina3a	serine (or cysteine) peptidase inhibitor, clade A, member 3A	2.03984	1.18297e-05	2.1236	0.469247
Mtcl1	microtubule crosslinking factor 1	1.15923	1.24641e-05	7.74762	3.49154
Tpm4	tropomyosin 4	-0.482351	1.249e-05	91.4863	126.04
Zfp185	zinc finger protein 185	0.817786	1.28432e-05	8.05001	4.49053
Efr3b	EFR3 homolog B	0.936516	1.28432e-05	4.81508	2.4256
Capn6	calpain 6	1.50228	1.33159e-05	3.60913	1.26933
Ssu2	ssu-2 homolog (C. elegans)	-4.15009	1.37584e-05	0.348322	6.18966
Spag1	sperm associated antigen 1	-1.45299	1.49468e-05	4.21825	11.2717
Kcnj16	potassium inwardly-rectifying channel, subfamily J, member 16	-4.81123	1.49847e-05	0.024354	1.83323
Nav1	neuron navigator 1	-0.491386	1.57571e-05	6.73743	9.59948
Rasgrp4	RAS guanyl releasing protein 4	0.676507	1.60465e-05	4.03801	2.53937
Lrrc8b	leucine rich repeat containing 8 family, member B	-0.643029	1.62027e-05	3.38299	5.12517
Cntn3	contactin 3	-2.63339	1.62933e-05	0.165669	1.06429
Clec3b	C-type lectin domain family 3, member b	1.18014	1.82872e-05	6.98228	2.92659
Arhgap6	Rho GTPase activating protein 6	-0.648077	2.25221e-05	3.60289	5.73304
Nlrc5	NLR family, CARD domain containing 5	1.08994	2.29469e-05	2.97376	1.36897
Stx11	syntaxin 11	-1.38294	2.30835e-05	205.934	110.3
Prkar2b	protein kinase, cAMP dependent regulatory, type II beta	0.859571	2.30835e-05	1.32591	3.39771
Dock9	dedicator of cytokinesis 9	0.484652	2.32667e-05	34.2445	23.8248
Oca2	oculocutaneous albinism II	2.06123	2.34146e-05	3.48973	0.778463
Srxn1	sulfiredoxin 1 homolog (S. cerevisiae)	-0.62063	2.58912e-05	7.27457	11.1616
Tulp2	tubby-like protein 2	1.8438	2.60113e-05	16.2762	4.21217
Elovl2	elongation of very long chain fatty acids (FEN1/Elo2, SUR4/Elo3, yeast)-like 2	1.69041	2.75092e-05	3.71607	1.15117
Rhox8	reproductive homeobox 8	2.5415	2.86115e-05	8.54627	1.39086
Mmel1	membrane metallo-endopeptidase-like 1	-5.12246	2.91961e-05	0.262586	9.12861
Idh1	isocitrate dehydrogenase 1 (NADP+), soluble	-1.41267	3.15031e-05	142.544	371.972
Drd4	dopamine receptor D4	2.82249	3.15031e-05	1.49463	0.131096
Klhl23	kelch-like 23	0.440372	3.23881e-05	17.5065	12.7488
S100a13	S100 calcium binding protein A13	-0.68339	3.24526e-05	13.9997	21.6328
D030028A08Rik	RIKEN cDNA D030028A08 gene	-1.43032	3.39801e-05	3.75501	9.81589
Avpi1	arginine vasopressin-induced 1	-1.48921	3.44592e-05	6.14155	16.7996
Nipal1	NIPA-like domain containing 1	-1.08032	3.44592e-05	2.91654	1.53044
Axdnd1	axonemal dynein light chain domain containing 1	0.966739	3.44592e-05	1.23944	2.60203
Kcnd2	potassium voltage-gated channel, Shal-related family, member 2	-1.27432	3.58241e-05	2.23072	5.33193
Ephx2	epoxide hydrolase 2, cytoplasmic	-1.38307	3.7206e-05	85.0842	218.441
Nes	nestin	-0.830368	3.78619e-05	2.06292	3.52303
Tmem255a	transmembrane protein 255A	0.580314	4.35484e-05	10.7757	7.08145
Gm2a	GM2 ganglioside activator protein	-2.11987	5.08945e-05	41.1432	175.933
Cgn	cingulin	0.625052	5.14831e-05	15.4781	9.65649
4933431K23Rik	RIKEN cDNA 4933431K23 gene	-2.82145	5.17585e-05	0.211	1.60408
Prr36	proline rich 36	0.728703	5.3008e-05	2.02123	1.19651
Lrp8	low density lipoprotein receptor-related protein 8, apolipoprotein e receptor	-3.07387	5.45061e-05	11.3241	16.6081
Atp13a3	ATPase type 13A3	-0.583734	5.45061e-05	1.50669	13.4403
Mapkbp1	mitogen-activated protein kinase binding protein 1	0.684864	5.9095e-05	21.9159	13.3824
Rab27a	RAB27A, member RAS oncogene family	-2.75721	5.94831e-05	3.79051	25.5036
Them5	thioesterase superfamily member 5	-2.32454	5.94831e-05	0.445657	2.23724
Bzw1	basic leucine zipper and W2 domains 1	-0.686094	6.56313e-05	68.6304	107.294
Sdc1	syndecan 1	-1.09131	7.17617e-05	15.8028	33.3629
Adrb2	adrenergic receptor, beta 2	-1.27382	7.3413e-05	4.0455	6.56079
Hoxd10	homeobox D10	-0.798728	7.3413e-05	1.25967	3.00651
Gsto1	glutathione S-transferase omega 1	-0.844637	7.86526e-05	65.818	116.857
Lockd	lncRNA downstream of Cdkn1b	-1.61594	8.61004e-05	3.24037	9.68618
Sesn2	sestrin 2	0.597975	9.05226e-05	5.56726	3.62202
Fam126a	family with sequence similarity 126, member A	-1.32309	9.12382e-05	32.8174	21.6649
Mdfic	MyoD family inhibitor domain containing	0.527339	9.12382e-05	14.2771	34.8822
Gpc6	glypican 6	-0.607487	9.83708e-05	1.07571	1.59333
Lrp11	low density lipoprotein receptor-related protein 11	-1.6342	0.000100874	1.88997	5.8344
Wwp1	WW domain containing E3 ubiquitin protein ligase 1	-0.411175	0.00010144	8.90212	11.5672
Cyp4f15	cytochrome P450, family 4, subfamily f, polypeptide 15	0.951928	0.00010191	2.35187	1.20931
Arsb	arylsulfatase B	-0.714898	0.000103771	24.3149	39.1066
Lancl3	LanC lantibiotic synthetase component C-like 3 (bacterial)	0.992603	0.000108516	1.42693	0.695437
Acsl4	acyl-CoA synthetase long-chain family member 4	-1.35627	0.000114472	19.8866	49.7366
Igkv2-109	immunoglobulin kappa variable 2-109	5.02312	0.000115761	3.22606	0.0411132
Nudt4	nudix (nucleoside diphosphate linked moiety X)-type motif 4	-0.420884	0.000119374	53.8082	70.6859
Itga5	integrin alpha 5 (fibronectin receptor alpha)	-0.448074	0.000125831	7.98821	10.5139
H2-Q4	histocompatibility 2, Q region locus 4	0.568477	0.000134324	18.8538	12.7198
Fam136a	family with sequence similarity 136, member A	-0.735413	0.000135794	19.5786	31.7697
Mid1ip1	Mid1 interacting protein 1 (gastrulation specific G12-like (zebrafish))	0.764395	0.000135859	77.2069	44.0289
Mbp	myelin basic protein	-0.953458	0.000139848	4.4464	9.26302
Igkv8-28	immunoglobulin kappa variable 8-28	5.97283	0.000144132	2.48263	0.0265118
Rspo1	R-spondin 1	0.460084	0.000155232	13.3495	9.46139
Neb	nebulin	0.837417	0.000156401	5.27812	2.18874
Lrrc20	leucine rich repeat containing 20	-0.936725	0.000161813	1.77938	3.29383
7330423F06Rik	RIKEN cDNA 7330423F06 gene	-3.34045	0.000164357	0.334251	3.31316
Kcnh2	potassium voltage-gated channel, subfamily H (eag-related), member 2	0.689424	0.000171739	6.82301	4.27253
Ltbp2	latent transforming growth factor beta binding protein 2	0.6983	0.000171739	5.38874	3.22232
Slco2b1	solute carrier organic anion transporter family, member 2b1	0.676695	0.000174225	4.78833	2.92733
C7	complement component 7	1.31361	0.000178249	3.69139	1.53029
Gm42528	predicted gene 42528	-0.828007	0.000181833	3.09325	5.43789
Cadm4	cell adhesion molecule 4	-0.980441	0.000203915	1.96144	3.78234
Slc25a42	solute carrier family 25, member 42	0.930549	0.000211229	19.4159	9.7001
Slc35e2	solute carrier family 35, member E2	-0.617059	0.000218779	7.23777	12.0719
Zfp275	zinc finger protein 275	0.427576	0.000218831	10.5203	7.47547
Nsg1	neuron specific gene family member 1	-0.990697	0.000220836	10.8918	19.4
Zpr1	ZPR1 zinc finger	-0.900429	0.000220836	4.03537	7.60951
Fads6	fatty acid desaturase domain family, member 6	-1.1583	0.00022719	10.9376	23.6041
Cebpa	CCAAT/enhancer binding protein (C/EBP), alpha	1.08104	0.000230199	10.2258	4.77156
Gdnf	glial cell line derived neurotrophic factor	1.11548	0.000247786	3.9629	1.82402
Lhfp	lipoma HMGIC fusion partner	-0.805335	0.000260011	12.4377	21.4539
Epb41l3	erythrocyte membrane protein band 4.1 like 3	0.536061	0.00026149	5.75432	3.9435
Ttyh2	tweety family member 2	-1.04794	0.00027179	7.34171	14.7857
Mum1l1	PWWP domain containing 3B	0.856932	0.000279072	7.43589	4.06382
Homer3	homer scaffolding protein 3	-1.3268	0.000281624	10.1084	22.4555
Nrn1	neuritin 1	-2.26935	0.000283923	25.1959	119.664
Wnt4	wingless-type MMTV integration site family, member 4	-1.22885	0.000284073	9.72278	22.45
Susd4	sushi domain containing 4	-1.1325	0.000284073	3.95954	7.57345
Fzd1	frizzled class receptor 1	-0.961489	0.000284073	2.0516	4.4504
Phf13	PHD finger protein 13	0.645353	0.000290327	21.0489	13.2088
Ank3	ankyrin 3, epithelial	0.828182	0.000290327	11.3716	6.32074
Kcnk3	potassium channel, subfamily K, member 3	-1.66599	0.000303343	2.6251	8.2673
Nhs	NHS actin remodeling regulator	-0.593988	0.000307374	0.884329	1.27547
Gas2l1	growth arrest-specific 2 like 1	0.587448	0.000317327	13.7141	9.31707
Pcgf5	polycomb group ring finger 5	-0.731964	0.000318185	1.83785	3.01452
Ccdc8	coiled-coil domain containing 8	0.55425	0.000324427	14.831	9.91101
Olfr1250	olfactory receptor 1250	-1.98206	0.000330386	0.338641	1.20007
Apln	apelin	-2.61052	0.000331746	1.65761	9.65931
Prrg3	proline rich Gla (G-carboxyglutamic acid) 3 (transmembrane)	0.581217	0.00033218	6.49448	4.26942
Far1	fatty acyl CoA reductase 1	-0.705529	0.000337434	23.4368	38.9178
Aard	alanine and arginine rich domain containing protein	1.52679	0.000345834	11.1667	3.82534
Dpep1	dipeptidase 1	1.09826	0.000346782	6.22428	2.87788
Hap1	huntingtin-associated protein 1	0.722152	0.000355196	7.63988	4.59688
Tmem164	transmembrane protein 164	0.550481	0.000356622	26.9503	17.6398
Gm13301	predicted gene 13301	1.91745	0.000358135	4.03455	1.53721
Hsd17b1	hydroxysteroid (17-beta) dehydrogenase 1	0.768153	0.000359323	85.1	48.1929
Mras	muscle and microspikes RAS	0.646139	0.000365265	37.8945	23.7602
Ubash3b	ubiquitin associated and SH3 domain containing, B	0.835976	0.000405712	7.12121	3.20333
Slc22a15	solute carrier family 22 (organic anion/cation transporter), member 15	-0.91422	0.000407947	2.34634	4.96002
6330403K07Rik	RIKEN cDNA 6330403K07 gene	0.933299	0.000430758	5.06901	2.6329
Cxxc4	CXXC finger 4	0.791475	0.000433986	7.92335	4.54656
Zfp280b	zinc finger protein 280B	-0.787764	0.000434872	9.31458	15.7684
Thra	thyroid hormone receptor alpha	0.419854	0.00047061	41.3629	30.5731
Oxtr	oxytocin receptor	-1.99206	0.000477403	70.5728	43.8598
Tnni3	troponin I, cardiac 3	0.659889	0.000477403	6.55983	25.4164
Fam198b	golgi associated kinase 1B	-0.955606	0.000497334	4.76112	9.11172
Arhgap15	Rho GTPase activating protein 15	-1.31608	0.000507676	16.9066	8.12225
Sgpp2	sphingosine-1-phosphate phosphotase 2	0.768763	0.000507676	3.45877	1.95864
Ptgr1	prostaglandin reductase 1	1.02471	0.000507676	1.04313	2.4572
Ostf1	osteoclast stimulating factor 1	-0.566857	0.000511567	9.58277	14.0881
Layn	layilin	-0.770552	0.000515873	7.60635	12.6376
F730043M19Rik	RIKEN cDNA F730043M19 gene	-1.35438	0.000522702	14.437	10.1563
Bcar3	breast cancer anti-estrogen resistance 3	0.469587	0.000522702	0.552272	1.47596
Scrn2	secernin 2	0.496867	0.000544371	8.46254	5.80869
Mfsd4a	major facilitator superfamily domain containing 4A	-1.80881	0.000546447	1.22712	4.47205
Nap1l5	nucleosome assembly protein 1-like 5	0.872698	0.000547045	65.4966	35.0611
Gxylt2	glucoside xylosyltransferase 2	-0.837315	0.000577567	1.56003	2.78602
Sgk1	serum/glucocorticoid regulated kinase 1	-2.05698	0.000578396	25.1174	103.873
Smpdl3b	sphingomyelin phosphodiesterase, acid-like 3B	-1.00118	0.000581227	12.2067	23.5721
Paqr9	progestin and adipoQ receptor family member IX	0.70559	0.000611228	1.26064	0.742825
Aldh1a7	aldehyde dehydrogenase family 1, subfamily A7	0.831138	0.000616347	7.23415	3.998
Tmem37	transmembrane protein 37	-1.47888	0.000620529	0.842412	2.27601
Lpin3	lipin 3	-0.668374	0.00063456	3.64844	5.42725
Osbpl3	oxysterol binding protein-like 3	-0.707001	0.00066269	7.82195	12.7625
Gm12648	predicted gene 12648	-2.44644	0.000674087	0.154023	1.10815
Dnm3	dynamin 3	0.52767	0.000703773	6.56445	4.13619
Lrrn1	leucine rich repeat protein 1, neuronal	-2.76011	0.000791822	13.31	17.4116
Tcp11l2	t-complex 11 (mouse) like 2	-0.431122	0.000791822	8.5831	56.8426
Churc1	churchill domain containing 1	-0.901935	0.000851353	13.0309	17.7587
Camta1	calmodulin binding transcription activator 1	0.531696	0.000859051	13.5485	9.41464
Sema3g	sema domain, immunoglobulin domain (Ig), short basic domain, secreted, (semaphorin) 3G	1.01877	0.000872738	15.2431	7.33276
Esd	esterase D/formylglutathione hydrolase	-0.495767	0.000880042	54.4903	69.6295
Slc29a1	solute carrier family 29 (nucleoside transporters), member 1	0.731424	0.000895833	42.3767	24.0451
Scara5	scavenger receptor class A, member 5	1.03333	0.000897546	6.76547	3.19355
Slfn4	schlafen 4	1.11692	0.000911267	4.59389	2.02784
Sparc	secreted acidic cysteine rich glycoprotein	-0.560163	0.000929211	291.582	423.166
Scx	scleraxis	-1.69973	0.000934733	5.26558	7.56867
Large1	LARGE xylosyl- and glucuronyltransferase 1	-0.559765	0.000934733	1.37619	4.32601
Cpxm2	carboxypeptidase X 2 (M14 family)	-1.45875	0.000953027	3.32114	8.7022
Galnt7	polypeptide N-acetylgalactosaminyltransferase 7	-0.79552	0.00103555	7.56169	12.8894
Fam213a	peroxiredoxin like 2A	1.05505	0.00103897	143.325	68.6188
Srgap1	SLIT-ROBO Rho GTPase activating protein 1	-0.655406	0.00105872	11.2172	6.37902
Osbpl6	oxysterol binding protein-like 6	0.585962	0.00105872	1.18919	1.84673
Adgra3	adhesion G protein-coupled receptor A3	0.421227	0.00110105	23.0235	16.9748
Gsta3	glutathione S-transferase, alpha 3	0.563371	0.00110105	19.8305	12.818
Cmbl	carboxymethylenebutenolidase-like (Pseudomonas)	-0.893543	0.00113324	11.6633	20.5777
Plcb2	phospholipase C, beta 2	-1.34147	0.00113464	1.25235	3.44289
Tnfrsf12a	tumor necrosis factor receptor superfamily, member 12a	-1.20923	0.00117115	4.67835	10.603
ENSMUSG00000100323	-	-1.55184	0.00119672	6.12978	3.89248
Gss	glutathione synthetase	-0.526638	0.00119672	4.65891	6.75085
Sntb1	syntrophin, basic 1	0.603942	0.00119672	0.570867	1.69873
Mrap	melanocortin 2 receptor accessory protein	-1.33011	0.00122852	18.7533	45.5894
Cish	cytokine inducible SH2-containing protein	-1.2468	0.00122852	2.98587	6.33394
Wipf3	WAS/WASL interacting protein family, member 3	0.61152	0.00123838	3.1637	2.02058
5330417C22Rik	RIKEN cDNA 5330417C22 gene	-0.919644	0.00124447	2.08469	3.83869
Lmo7	LIM domain only 7	0.461746	0.00124841	17.8504	12.6849
Gnb5	guanine nucleotide binding protein (G protein), beta 5	0.409047	0.0012589	9.87581	7.37009
Epb41l1	erythrocyte membrane protein band 4.1 like 1	-0.751581	0.00125976	11.8057	16.6653
Rhou	ras homolog family member U	-0.544801	0.00125976	9.09093	14.9226
Pla2g1b	phospholipase A2, group IB, pancreas	1.37609	0.00125976	4.82917	1.63981
Bean1	brain expressed, associated with Nedd4, 1	-1.11264	0.00126283	2.61599	5.63508
Slc37a2	solute carrier family 37 (glycerol-3-phosphate transporter), member 2	-0.994767	0.00129306	2.98802	6.0729
Fosl2	fos-like antigen 2	-0.801174	0.00130122	33.7521	57.0288
Cd93	CD93 antigen	-0.584783	0.00139538	14.9336	7.53207
C4b	complement component 4B (Chido blood group)	0.950073	0.00139538	7.97764	11.6902
Ogdhl	oxoglutarate dehydrogenase-like	1.34519	0.00139638	8.15412	3.15665
Trappc9	trafficking protein particle complex 9	0.432659	0.00140482	8.75306	6.37674
Meis3	Meis homeobox 3	-0.55418	0.00146074	4.36494	6.38096
Svs5	seminal vesicle secretory protein 5	1.83247	0.00147173	3.70504	0.989426
Gm8186	predicted gene 8186	-0.605853	0.00148985	57.6941	73.918
Shisa5	shisa family member 5	-0.412556	0.00148985	14.1948	21.7605
Clca3a1	chloride channel accessory 3A1	0.461274	0.00148985	6.3032	4.48536
Gamt	guanidinoacetate methyltransferase	-0.997891	0.00150644	23.3311	13.0947
Kitl	kit ligand	0.78082	0.00150644	13.3183	26.1581
Gm28410	predicted gene 28410	1.03545	0.00153024	3.14832	1.49785
Pdgfrb	platelet derived growth factor receptor, beta polypeptide	-0.596867	0.0015404	9.03059	13.4472
Gstm1	glutathione S-transferase, mu 1	0.666087	0.00161867	532.297	329.594
Xpnpep2	X-prolyl aminopeptidase (aminopeptidase P) 2, membrane-bound	-1.36651	0.00162043	1.2367	3.05072
Nme1	NME/NM23 nucleoside diphosphate kinase 1	-0.673368	0.00163693	7.25374	12.7916
Sh3kbp1	SH3-domain kinase binding protein 1	0.412048	0.00163696	15.6408	12.2461
Tgfbi	transforming growth factor, beta induced	-0.509187	0.00166599	27.0206	37.4893
Pik3c2g	phosphatidylinositol-4-phosphate 3-kinase catalytic subunit type 2 gamma	-3.54027	0.00172187	0.425802	5.23972
Cadm3	cell adhesion molecule 3	2.45488	0.00175291	4.96132	0.86252
Rora	RAR-related orphan receptor alpha	-1.12987	0.00186965	3.23009	6.44124
Mia2	MIA SH3 domain ER export factor 2	-0.463142	0.00190459	41.0012	54.7201
Crybb1	crystallin, beta B1	-1.70771	0.0019102	0.352648	1.14747
Slc6a6	solute carrier family 6 (neurotransmitter transporter, taurine), member 6	-0.982473	0.00200175	26.526	50.8336
Parm1	prostate androgen-regulated mucin-like protein 1	-0.86325	0.00200448	5.92925	10.5558
Rgs5	regulator of G-protein signaling 5	-0.591368	0.00206814	15.2713	22.4752
Tusc5	trafficking regulator of GLUT4 (SLC2A4) 1	1.82974	0.00209075	3.09141	0.83438
Tmem178b	transmembrane protein 178B	-0.971508	0.00220958	20.3355	14.1881
Wdr62	WD repeat domain 62	0.467117	0.00220958	4.07262	2.9936
Tmem206	proton activated chloride channel 1	0.473628	0.00220958	1.03093	1.84277
Cdkn2c	cyclin dependent kinase inhibitor 2C	0.553571	0.00221205	20.6037	13.5092
Strbp	spermatid perinuclear RNA binding protein	-0.400346	0.00232248	14.8489	18.8852
Gramd1b	GRAM domain containing 1B	0.413048	0.00234321	76.1475	57.199
Abcc4	ATP-binding cassette, sub-family C (CFTR/MRP), member 4	-0.426224	0.00234639	3.89989	5.18195
Cst8	cystatin 8 (cystatin-related epididymal spermatogenic)	-2.33572	0.00240966	12.7474	18.4261
Tes	testis derived transcript	-0.580299	0.00240966	9.40284	49.8831
Fhl3	four and a half LIM domains 3	-0.748913	0.00243079	88.4594	60.9028
H2-D1	histocompatibility 2, D region locus 1	0.494918	0.00243079	1.3369	2.18922
Cryba4	crystallin, beta A4	-2.09808	0.00250598	0.417601	1.67203
Nuak1	NUAK family, SNF1-like kinase, 1	-0.646853	0.00250747	3.01721	4.56014
Ackr1	atypical chemokine receptor 1 (Duffy blood group)	1.65175	0.00253126	1.88167	0.585602
Sema3b	sema domain, immunoglobulin domain (Ig), short basic domain, secreted, (semaphorin) 3B	0.495335	0.0025431	6.14452	4.39279
Gpr37	G protein-coupled receptor 37	-1.07138	0.00255236	0.892386	1.68731
Gsg1l	GSG1-like	-2.12357	0.0025582	3.20119	13.7397
Sh2d4a	SH2 domain containing 4A	0.566231	0.00259156	16.5496	10.9153
Rasl11b	RAS-like, family 11, member B	-0.434676	0.00259518	6.47577	8.25011
Ccl8	chemokine (C-C motif) ligand 8	0.963255	0.00260668	7.61144	3.79997
Plin5	perilipin 5	-2.61409	0.00261107	1.39858	8.59233
Ltbp4	latent transforming growth factor beta binding protein 4	0.547899	0.0026912	30.2221	20.1667
Brinp2	bone morphogenic protein/retinoic acid inducible neural-specific 2	-2.84959	0.00269748	0.307244	2.16058
ENSMUSG00000103515	-	-0.858908	0.00270277	1.99063	3.43325
Pnpo	pyridoxine 5'-phosphate oxidase	-0.919601	0.00275099	14.6937	26.294
Rasa3	RAS p21 protein activator 3	-0.549961	0.00275099	7.18325	10.4409
Mark1	MAP/microtubule affinity regulating kinase 1	0.63141	0.00280783	14.0294	8.79178
Rims4	regulating synaptic membrane exocytosis 4	-0.987849	0.00289184	57.304	26.4748
Hp	haptoglobin	1.08462	0.00289184	8.39032	16.2851
Hmgcs1	3-hydroxy-3-methylglutaryl-Coenzyme A synthase 1	-1.63384	0.00300215	43.975	133.509
Nt5dc1	5'-nucleotidase domain containing 1	-0.418744	0.00303517	4.12725	5.40761
2300002M23Rik	RIKEN cDNA 2300002M23 gene	-1.10489	0.00303939	230.38	127.426
Dok2	docking protein 2	0.770219	0.00303939	4.23325	2.0429
Gsn	gelsolin	0.805191	0.00303939	3.41272	7.09463
4833422C13Rik	RIKEN cDNA 4833422C13 gene	-1.12141	0.00304104	0.506842	1.58026
Rabep2	rabaptin, RAB GTPase binding effector protein 2	0.442995	0.00307281	19.1218	13.8583
Rell2	RELT-like 2	1.33538	0.00307889	1.35406	0.52707
Stra6	stimulated by retinoic acid gene 6	-0.680324	0.00319943	9.97047	6.77643
Hipk2	homeodomain interacting protein kinase 2	0.534435	0.00319943	5.25446	8.13289
Ppat	phosphoribosyl pyrophosphate amidotransferase	0.760951	0.0032487	38.8329	21.0053
Ces2a	carboxylesterase 2A	-4.66407	0.00326187	0.163044	4.36284
Lrrc59	leucine rich repeat containing 59	-0.480518	0.00328499	38.0189	51.9833
Mfap5	microfibrillar associated protein 5	0.741617	0.00329432	13.955	7.89891
Pcyox1	prenylcysteine oxidase 1	-0.553228	0.00330225	31.7433	45.8261
Efna5	ephrin A5	-0.688809	0.00330595	2.93675	1.19636
Nxf3	nuclear RNA export factor 3	1.21234	0.00330595	1.68474	2.74229
Foxq1	forkhead box Q1	-1.06903	0.00341605	0.517317	1.05184
Tmem144	transmembrane protein 144	-0.658103	0.00342161	33.922	46.3338
Epb41l2	erythrocyte membrane protein band 4.1 like 2	-0.478405	0.00342161	1.10731	1.76945
Il1rl2	interleukin 1 receptor-like 2	-0.580418	0.00344027	6.56761	4.64731
Dmxl2	Dmx-like 2	0.477259	0.00344027	4.90784	7.06794
Slc6a15	solute carrier family 6 (neurotransmitter transporter), member 15	0.742306	0.00344027	3.28804	1.84978
Star	steroidogenic acute regulatory protein	-1.90956	0.00344728	53.3956	197.188
G0s2	G0/G1 switch gene 2	1.08352	0.00346831	10.3897	4.93531
Cela3b	chymotrypsin-like elastase family, member 3B	1.4702	0.00348688	1.27451	0.490617
Vwf	Von Willebrand factor	0.532652	0.00358365	2.55634	1.68183
Hacd1	3-hydroxyacyl-CoA dehydratase 1	-0.652446	0.0035914	7.73981	3.92458
Cbfa2t3	CBFA2/RUNX1 translocation partner 3	0.973081	0.0035914	7.45713	11.6411
Sema3e	sema domain, immunoglobulin domain (Ig), short basic domain, secreted, (semaphorin) 3E	0.744474	0.0036688	1.70225	1.01421
Abi3bp	ABI gene family, member 3 (NESH) binding protein	0.503495	0.0037129	7.25051	4.82736
Abca4	ATP-binding cassette, sub-family A (ABC1), member 4	0.687173	0.00371711	4.05993	2.62846
Pik3cg	phosphatidylinositol-4,5-bisphosphate 3-kinase catalytic subunit gamma	0.533278	0.00372376	1.54657	1.09409
Carnmt1	carnosine N-methyltransferase 1	-0.489769	0.00376362	10.3808	14.2737
Lpcat3	lysophosphatidylcholine acyltransferase 3	-0.557489	0.00380722	40.5907	55.5376
Tgfbr1	transforming growth factor, beta receptor I	-0.850621	0.00383556	18.7438	8.83175
8430429K09Rik	RIKEN cDNA 8430429K09 gene	-0.554443	0.00383556	16.7269	29.6268
Fshr	follicle stimulating hormone receptor	1.05397	0.00383556	3.90218	5.81414
8030451A03Rik	RIKEN cDNA 8030451A03 gene	0.772249	0.00383967	20.1468	11.575
Nrp2	neuropilin 2	-0.551529	0.00388447	658.583	382.44
Limch1	LIM and calponin homology domains 1	0.49362	0.00388447	13.7364	3.9873
H2-Q7	histocompatibility 2, Q region locus 7	0.638387	0.00388447	10.5681	15.3037
Gstm2	glutathione S-transferase mu 2	0.754788	0.00388447	7.20474	4.91044
Vcam1	vascular cell adhesion molecule 1	1.76249	0.00388447	7.06621	4.52713
Myrf	myelin regulatory factor	0.497878	0.00391112	8.98249	6.1852
Hao2	hydroxyacid oxidase 2	-1.08274	0.00397496	21.8661	45.811
Armcx4	armadillo repeat containing, X-linked 4	-0.546759	0.00397496	5.77539	8.08274
Lacc1	laccase domain containing 1	-0.516008	0.00397496	2.74045	3.87106
Slc37a4	solute carrier family 37 (glucose-6-phosphate transporter), member 4	-0.654368	0.0041568	19.8282	13.9492
Ralb	v-ral simian leukemia viral oncogene B	0.501909	0.0041568	2.89269	4.39629
Fmn1	formin 1	-0.63805	0.00430203	0.934809	1.37747
Arhgap10	Rho GTPase activating protein 10	0.550701	0.00439495	19.4686	13.0384
Rapsn	receptor-associated protein of the synapse	1.68514	0.00439495	2.05083	0.726218
Wisp1	cellular communication network factor 4	-0.600062	0.00445422	9.44472	6.20134
Srgap3	SLIT-ROBO Rho GTPase activating protein 3	0.534918	0.00445422	1.20805	1.80214
Lgalsl	lectin, galactoside binding-like	-0.622994	0.00450265	14.4877	22.0927
Cyb5r4	cytochrome b5 reductase 4	-0.478874	0.00454312	13.6637	18.1554
Specc1	sperm antigen with calponin homology and coiled-coil domains 1	-0.464308	0.00460193	1.80265	2.5285
Gfpt2	glutamine fructose-6-phosphate transaminase 2	0.646283	0.00460991	7.59145	4.8231
Kcnma1	potassium large conductance calcium-activated channel, subfamily M, alpha member 1	-0.784469	0.00471259	3.54941	5.7993
Syne2	spectrin repeat containing, nuclear envelope 2	0.438594	0.00471485	55.3737	35.6053
C430049B03Rik	RIKEN cDNA C430049B03 gene	0.613601	0.00478892	27.6842	18.0235
Trp53inp2	transformation related protein 53 inducible nuclear protein 2	-0.547024	0.00479899	26.9571	39.7993
Clip4	CAP-GLY domain containing linker protein family, member 4	0.456195	0.00485739	4.50174	3.17337
Greb1	gene regulated by estrogen in breast cancer protein	0.933212	0.00491783	131.271	68.5212
Cyp27a1	cytochrome P450, family 27, subfamily a, polypeptide 1	0.407005	0.00493782	9.87212	7.43138
Tmx1	thioredoxin-related transmembrane protein 1	-0.457605	0.00494517	24.025	32.0699
Adcyap1	adenylate cyclase activating polypeptide 1	-3.96124	0.00498698	2.12289	1.02712
Gm4926	T-cell immunoglobulin and mucin domain containing 2 pseudogene	0.949413	0.00498698	0.188248	3.3454
Fam83g	family with sequence similarity 83, member G	-0.821964	0.00503616	44.3843	30.7162
Adipor2	adiponectin receptor 2	0.488007	0.00503616	1.07356	1.90112
Asl	argininosuccinate lyase	-0.427232	0.00512763	9.45468	13.5329
Uqcrfs1	ubiquinol-cytochrome c reductase, Rieske iron-sulfur polypeptide 1	-0.409905	0.00514894	27.2756	35.68
Dsc2	desmocollin 2	-1.74886	0.0051781	3.82073	7.77741
Rhod	ras homolog family member D	-1.08638	0.0051781	1.85744	5.99711
Serpina3g	serine (or cysteine) peptidase inhibitor, clade A, member 3G	1.09951	0.00524387	27.1092	12.0954
Etv6	ets variant 6	-0.521696	0.00528037	13.654	19.2274
Gm15401	predicted gene 15401	1.7749	0.00534676	1.1719	0.280163
Rab33a	RAB33A, member RAS oncogene family	-1.23567	0.00535187	1.77198	4.15051
Parp16	poly (ADP-ribose) polymerase family, member 16	-0.6079	0.00540587	3.44035	5.18905
Enpp1	ectonucleotide pyrophosphatase/phosphodiesterase 1	-0.454491	0.0055874	3.35541	4.79914
Pitpnc1	phosphatidylinositol transfer protein, cytoplasmic 1	-0.716744	0.00563391	2.7987	4.5083
Smoc2	SPARC related modular calcium binding 2	1.06193	0.00564045	95.1429	44.9789
Ccdc68	coiled-coil domain containing 68	0.788199	0.00566754	10.9808	6.19552
Gm26935	predicted gene 26935	-0.813448	0.00570516	1.98592	3.16162
Ednrb	endothelin receptor type B	-0.490857	0.0059237	3.24295	4.42952
Gpx3	glutathione peroxidase 3	-0.888836	0.00609735	223.222	408.471
Gjc1	gap junction protein, gamma 1	-0.410068	0.00621336	5.01638	6.32932
Atp1a3	ATPase, Na+/K+ transporting, alpha 3 polypeptide	-1.36044	0.00624205	11.4763	17.7363
Igsf11	immunoglobulin superfamily, member 11	-0.674495	0.00624205	2.43309	6.1678
Klk1	kallikrein 1	1.20148	0.00658047	16.2712	6.89825
Cited4	Cbp/p300-interacting transactivator, with Glu/Asp-rich carboxy-terminal domain, 4	-0.713225	0.00662047	7.20406	11.6466
Malsu1	mitochondrial assembly of ribosomal large subunit 1	-0.579003	0.00662691	16.1818	22.619
Homer1	homer scaffolding protein 1	-0.537583	0.00662691	3.64192	5.3185
Tspan4	tetraspanin 4	-0.534408	0.00662691	2.7377	3.88936
Uck2	uridine-cytidine kinase 2	-0.611904	0.00663463	9.10622	13.3668
A430057M04Rik	RIKEN cDNA A430057M04 gene	-1.7575	0.00686244	0.392244	1.11262
Klhl14	kelch-like 14	0.665591	0.00689367	3.79471	2.29989
Rnaseh2a	ribonuclease H2, large subunit	-0.72267	0.00706777	11.8468	22.2999
Itpr2	inositol 1,4,5-triphosphate receptor 2	-0.582944	0.00709849	86.7567	120.257
Mrfap1	Morf4 family associated protein 1	-0.490052	0.00709849	3.97877	5.73469
Sbk1	SH3-binding kinase 1	-0.597582	0.0071097	7.277	10.7349
Zdhhc14	zinc finger, DHHC domain containing 14	0.590737	0.00716516	2.01786	1.27341
Scube2	signal peptide, CUB domain, EGF-like 2	-0.719228	0.00745815	1.73793	2.73946
Gata4	GATA binding protein 4	0.629709	0.0074882	54.0782	34.1015
Inha	inhibin alpha	0.498671	0.00751002	509.213	352.289
Ndufaf2	NADH:ubiquinone oxidoreductase complex assembly factor 2	-0.43328	0.00756282	11.8773	15.9661
Slc12a8	solute carrier family 12 (potassium/chloride transporters), member 8	-2.01542	0.0078515	1.72128	6.64489
Serpina5	serine (or cysteine) peptidase inhibitor, clade A, member 5	1.64314	0.00786809	49.3045	15.5962
Tle4	transducin-like enhancer of split 4	0.431358	0.00797311	3.36503	2.43501
Xpo4	exportin 4	-0.636544	0.00810384	4.06648	6.20419
Hacd3	3-hydroxyacyl-CoA dehydratase 3	-0.541256	0.00818307	47.569	68.2105
Mfap3l	microfibrillar-associated protein 3-like	0.616584	0.00819746	2.62587	1.66729
Inpp5j	inositol polyphosphate 5-phosphatase J	-1.11101	0.00830237	3.47335	1.74247
Dnah2	dynein, axonemal, heavy chain 2	0.962241	0.00830237	0.93618	1.85929
Pnpt1	polyribonucleotide nucleotidyltransferase 1	-0.403243	0.0083696	14.5196	18.6428
Rpl22l1	ribosomal protein L22 like 1	-0.403239	0.00839945	37.5521	49.3347
Inf2	inverted formin, FH2 and WH2 domain containing	-0.49452	0.00844221	7.61309	10.5081
Zfp36l1-ps	zinc finger protein 36, C3H type-like 1, pseudogene	1.42104	0.00851921	7.54793	2.79638
Sgf29	SAGA complex associated factor 29	0.495087	0.00865226	10.4199	7.31878
Mycn	v-myc avian myelocytomatosis viral related oncogene, neuroblastoma derived	0.603843	0.00879041	5.82578	3.65202
Kif1a	kinesin family member 1A	0.530371	0.00894689	1.90594	1.28003
Hsd17b3	hydroxysteroid (17-beta) dehydrogenase 3	1.46145	0.0089817	1.5711	0.605822
Fgd3	FYVE, RhoGEF and PH domain containing 3	-0.595353	0.00912011	1.9863	3.07383
Prrg1	proline rich Gla (G-carboxyglutamic acid) 1	-0.730806	0.0092379	2.85389	4.6177
Gm14410	predicted gene 14410	-1.18394	0.00933298	9.67249	20.8264
Tpcn2	two pore segment channel 2	-0.405069	0.0094849	3.89838	5.12169
Plagl1	pleiomorphic adenoma gene-like 1	0.658294	0.00949204	35.3456	22.1897
Icosl	icos ligand	0.519087	0.00951747	16.7037	11.529
Zfp219	zinc finger protein 219	0.425977	0.00952599	11.8331	8.35634
Pex5	peroxisomal biogenesis factor 5	-0.40978	0.00952688	11.9742	15.1146
Tspan5	tetraspanin 5	-0.51136	0.00956408	4.95914	8.52396
Gja1	gap junction protein, alpha 1	0.559988	0.00957365	508.964	339.408
Lilra5	leukocyte immunoglobulin-like receptor, subfamily A (with TM domain), member 5	0.849223	0.00957365	1.06863	0.605461
Serpina3n	serine (or cysteine) peptidase inhibitor, clade A, member 3N	1.75682	0.009677	18.1864	5.11411
Dmrt2	doublesex and mab-3 related transcription factor 2	2.13919	0.00983239	1.15707	0.258201
Rgs10	regulator of G-protein signalling 10	-0.821048	0.00990742	16.0497	27.1837
1110032F04Rik	RIKEN cDNA 1110032F04 gene	1.78247	0.00994134	11.6035	3.37585
Slc28a2	solute carrier family 28 (sodium-coupled nucleoside transporter), member 2	0.93005	0.00997075	1.10553	0.511615
Nnt	nicotinamide nucleotide transhydrogenase	-0.778021	0.0103067	13.19	21.9505
Gm9899	predicted gene 9899	-1.14024	0.0103438	2.39846	8.08049
Coq3	coenzyme Q3 methyltransferase	-0.424137	0.0105577	5.48613	6.85384
Fabp3	fatty acid binding protein 3, muscle and heart	0.900845	0.0106672	42.738	22.3296
Clcf1	cardiotrophin-like cytokine factor 1	-0.503882	0.0109464	3.40561	4.35838
Gng13	guanine nucleotide binding protein (G protein), gamma 13	1.29351	0.0110002	9.30498	3.58438
Ephx1	epoxide hydrolase 1, microsomal	0.407778	0.0111731	151.138	111.832
Trpc6	transient receptor potential cation channel, subfamily C, member 6	0.526412	0.0111731	3.10545	2.07229
Itga2	integrin alpha 2	-0.700872	0.0112804	34.052	24.2431
Tspan14	tetraspanin 14	0.458502	0.0112804	6.42795	3.59437
Smim10l2a	small integral membrane protein 10 like 2A	0.800057	0.0112804	1.80611	2.82561
Baiap3	BAI1-associated protein 3	-3.05791	0.0113807	0.13125	1.29592
Plppr3	phospholipid phosphatase related 3	0.590261	0.0115062	3.00342	2.11821
Atp8b2	ATPase, class I, type 8B, member 2	-0.431416	0.0115722	13.0627	16.766
Rps4l	ribosomal protein S4-like	0.717238	0.0116329	5.48199	3.14913
Me1	malic enzyme 1, NADP(+)-dependent, cytosolic	-0.888175	0.0116637	147.387	267.654
Glis2	GLIS family zinc finger 2	0.432015	0.0116936	11.0734	8.02036
Nhp2	NHP2 ribonucleoprotein	-0.516594	0.0118598	26.0691	36.8885
Dpysl4	dihydropyrimidinase-like 4	-2.11347	0.0120224	5.42649	24.2072
Tfrc	transferrin receptor	-0.717575	0.0120224	5.07727	7.95922
Smad6	SMAD family member 6	1.0496	0.0120224	1.66898	0.776792
Slc2a9	solute carrier family 2 (facilitated glucose transporter), member 9	-0.694006	0.0121743	0.67212	1.04582
Angpt1	angiopoietin 1	-0.948542	0.0122023	2.6236	5.05832
Slc16a2	solute carrier family 16 (monocarboxylic acid transporters), member 2	-0.790971	0.0122105	16.5277	28.0946
Atf7ip2	activating transcription factor 7 interacting protein 2	-1.37703	0.0122129	0.374175	1.03678
Usp46	ubiquitin specific peptidase 46	-0.495701	0.0122158	9.86075	13.6799
Sntg2	syntrophin, gamma 2	-0.535995	0.0123005	24.8925	32.4463
Nmt2	N-myristoyltransferase 2	-0.422477	0.0123005	2.27355	3.52281
Paqr8	progestin and adipoQ receptor family member VIII	0.443411	0.0123073	6.32036	4.5194
Pla1a	phospholipase A1 member A	-0.864943	0.0125099	13.3775	9.40309
Tgfa	transforming growth factor alpha	-0.675092	0.0125099	7.39625	11.4076
Dagla	diacylglycerol lipase, alpha	0.43555	0.0125099	3.20662	5.77048
Ptgis	prostaglandin I2 (prostacyclin) synthase	0.480057	0.0125099	1.98536	1.46489
Cpt2	carnitine palmitoyltransferase 2	-0.564251	0.0125563	14.736	21.2053
Iglc3	immunoglobulin lambda constant 3	1.6394	0.0126473	4.17968	1.56213
Chek1	checkpoint kinase 1	-1.2151	0.0127389	3.51846	7.87755
D630023F18Rik	RIKEN cDNA D630023F18 gene	-3.19445	0.0127785	1.70028	15.9083
Zmpste24	zinc metallopeptidase, STE24	-0.503916	0.0128285	22.2826	30.7038
ENSMUSG00000102340	-	0.849851	0.0129176	1.06862	0.637954
Plch2	phospholipase C, eta 2	-1.53908	0.0129273	14.8207	21.7391
Edem3	ER degradation enhancer, mannosidase alpha-like 3	-0.572226	0.0129273	2.24687	6.58718
Maoa	monoamine oxidase A	-0.676849	0.0129823	11.9229	18.7561
Rad18	RAD18 E3 ubiquitin protein ligase	-0.421656	0.0130546	31.3084	20.4393
Tom1l1	target of myb1-like 1 (chicken)	0.614185	0.0130546	3.7352	4.82567
Hunk	hormonally upregulated Neu-associated kinase	0.794567	0.0131619	5.21633	2.93314
Nol4l	nucleolar protein 4-like	-0.939839	0.0131993	5.0135	9.52145
Mrs2	MRS2 magnesium transporter	-0.448122	0.0133842	7.21261	9.57624
Npl	N-acetylneuraminate pyruvate lyase	-0.956821	0.013409	4.70737	9.0844
Mdfi	MyoD family inhibitor	-0.859676	0.0134549	13.8098	10.0848
Kank1	KN motif and ankyrin repeat domains 1	0.411805	0.0134549	4.10923	7.68402
Fetub	fetuin beta	-0.72083	0.0135452	2.87639	4.80245
AU021092	expressed sequence AU021092	0.878974	0.0135584	74.8382	40.5772
Tceal3	transcription elongation factor A (SII)-like 3	0.689607	0.0135703	10.8666	6.73855
Prelid3b	PRELI domain containing 3B	-0.484056	0.0135881	23.7632	32.3657
Nudt12	nudix (nucleoside diphosphate linked moiety X)-type motif 12	-0.41047	0.0136962	3.05778	3.76893
Plxna2	plexin A2	-0.474331	0.0138053	3.20227	4.43285
Prkca	protein kinase C, alpha	-0.738988	0.0138114	1.92039	3.1467
Mgl2	macrophage galactose N-acetyl-galactosamine specific lectin 2	0.766011	0.0139662	9.3615	5.29232
St3gal6	ST3 beta-galactoside alpha-2,3-sialyltransferase 6	0.558256	0.0140667	14.1433	9.17833
Igfbp2	insulin-like growth factor binding protein 2	-0.672133	0.0140781	12.6549	19.6614
Rgs7bp	regulator of G-protein signalling 7 binding protein	0.540183	0.0140781	1.96612	1.33069
Dock4	dedicator of cytokinesis 4	0.46229	0.0142876	8.63411	6.10806
Chst8	carbohydrate sulfotransferase 8	0.774785	0.0143608	7.99999	4.54769
Map1lc3a	microtubule-associated protein 1 light chain 3 alpha	-0.569085	0.0147206	38.4009	57.071
Adam19	a disintegrin and metallopeptidase domain 19 (meltrin beta)	-0.637994	0.0150193	48.4787	26.9043
Trib2	tribbles pseudokinase 2	0.816223	0.0150193	3.92756	6.0555
Epha7	Eph receptor A7	-0.55554	0.0153331	13.2838	9.41736
Mcu	mitochondrial calcium uniporter	-0.512508	0.0153331	5.78382	8.33176
Csdc2	cold shock domain containing C2, RNA binding	0.426092	0.0153331	0.777587	1.10213
Arxes2	adipocyte-related X-chromosome expressed sequence 2	0.556592	0.0155168	24.545	15.6994
Fbxw7	F-box and WD-40 domain protein 7	0.586592	0.0155749	14.883	9.55205
Dock8	dedicator of cytokinesis 8	0.66041	0.0156838	8.07713	5.0012
Plod2	procollagen lysine, 2-oxoglutarate 5-dioxygenase 2	0.611034	0.0156964	119.069	76.0774
Cd36	CD36 molecule	0.899002	0.0160926	42.9019	22.6602
Plpp3	phospholipid phosphatase 3	-0.503027	0.0161145	31.1336	42.9993
Gm28730	predicted gene 28730	1.04175	0.0161235	2.58085	1.13987
Snrpg	small nuclear ribonucleoprotein polypeptide G	-0.422974	0.0161709	39.4976	51.6
Cldn11	claudin 11	0.865302	0.0161709	3.2782	1.69033
Stxbp6	syntaxin binding protein 6 (amisyn)	-0.847558	0.0162015	8.07582	14.3021
Skil	SKI-like	-0.720626	0.0162116	8.97354	14.9268
Ap4b1	adaptor-related protein complex AP-4, beta 1	-0.835207	0.0162807	6.16118	6.95302
Clic3	chloride intracellular channel 3	-2.08225	0.0163358	1.24426	5.04026
D16Ertd472e	DNA segment, Chr 16, ERATO Doi 472, expressed	-0.628856	0.0163993	4.28822	6.35776
St8sia1	ST8 alpha-N-acetyl-neuraminide alpha-2,8-sialyltransferase 1	0.880525	0.0164513	1.01567	0.53477
Gm14085	solute carrier family 28 member 2b	2.16515	0.0165459	2.35866	0.539085
Sesn3	sestrin 3	-0.826868	0.0166748	8.60911	14.986
9530077C05Rik	RIKEN cDNA 9530077C05 gene	0.515991	0.0167329	3.11209	2.0197
Itga4	integrin alpha 4	-0.501352	0.0169155	23.9138	16.2852
Tmem100	transmembrane protein 100	0.535053	0.0169155	5.22377	3.22344
Tex15	testis expressed gene 15	0.67127	0.0169155	0.813717	1.11766
Acot7	acyl-CoA thioesterase 7	-0.519254	0.0169463	16.8479	23.0962
Jakmip3	janus kinase and microtubule interacting protein 3	-1.52204	0.0171672	4.89518	15.0934
Ypel2	yippee like 2	-0.649411	0.0171707	11.0603	16.9085
Mapre2	microtubule-associated protein, RP/EB family, member 2	0.508051	0.0173302	19.8273	13.5945
Rcan2	regulator of calcineurin 2	-0.817097	0.0173833	5.14964	7.38026
Cacna1c	calcium channel, voltage-dependent, L type, alpha 1C subunit	-0.539488	0.0173833	3.46457	5.86185
Pex5l	peroxisomal biogenesis factor 5-like	1.03837	0.0174046	1.67908	0.687423
Slc25a30	solute carrier family 25, member 30	-0.907675	0.0178166	16.4332	30.5191
Cela1	chymotrypsin-like elastase family, member 1	-0.985956	0.0178276	1.63812	3.18455
Jph1	junctophilin 1	-1.04837	0.0178493	0.751442	1.53023
Usp53	ubiquitin specific peptidase 53	-0.558785	0.0180353	7.50057	10.8936
Pgap2	post-GPI attachment to proteins 2	0.435936	0.0185337	26.7965	19.7646
Gm5141	predicted gene 5141	0.646181	0.0185981	2.72977	1.74014
St6galnac6	ST6 (alpha-N-acetyl-neuraminyl-2,3-beta-galactosyl-1,3)-N-acetylgalactosaminide alpha-2,6-sialyltransferase 6	-0.517358	0.0186003	11.431	15.2855
Golm1	golgi membrane protein 1	-0.414324	0.0191398	7.5441	9.59152
Dera	deoxyribose-phosphate aldolase (putative)	-0.406317	0.0191895	3.80228	4.92899
Sel1l3	sel-1 suppressor of lin-12-like 3 (C. elegans)	0.892648	0.0192386	10.5371	5.54186
Atp1a2	ATPase, Na+/K+ transporting, alpha 2 polypeptide	0.825705	0.0192854	10.0459	5.58155
Cpm	carboxypeptidase M	-0.692843	0.0193086	1.12605	1.86849
Scn3b	sodium channel, voltage-gated, type III, beta	0.798466	0.0193776	2.17769	1.36109
Pde8b	phosphodiesterase 8B	0.415457	0.0194375	5.91712	4.50699
Ube2ql1	ubiquitin-conjugating enzyme E2Q family-like 1	-1.36868	0.0195115	0.594808	1.51253
Usp43	ubiquitin specific peptidase 43	-0.885375	0.0196001	1.93497	1.19561
Fbln7	fibulin 7	0.703362	0.0196001	1.73913	2.62959
Grasp	GRP1 (general receptor for phosphoinositides 1)-associated scaffold protein	0.456894	0.0197556	9.84267	6.93993
Cdh13	cadherin 13	0.693647	0.0198824	3.24919	1.98769
Nmrk1	nicotinamide riboside kinase 1	-0.532203	0.0199539	3.69154	5.14596
Slc23a2	solute carrier family 23 (nucleobase transporters), member 2	-0.551048	0.0200171	12.1797	17.5079
Cntfr	ciliary neurotrophic factor receptor	0.562088	0.02006	4.0965	2.70037
Plin1	perilipin 1	1.19063	0.0200617	12.0838	5.14374
Xylt1	xylosyltransferase 1	-1.44767	0.0201679	0.842071	2.187
Heg1	heart development protein with EGF-like domains 1	-0.949897	0.0203407	47.9902	63.5709
Col4a1	collagen, type IV, alpha 1	-0.441197	0.0203407	29.3778	55.275
Cd7	CD7 antigen	0.812902	0.0203652	4.27312	2.38604
Fdxr	ferredoxin reductase	-0.685149	0.0204597	60.5245	95.7916
Cd209f	CD209f antigen	1.01593	0.0204771	2.25842	1.13659
Gas2	growth arrest specific 2	-0.565273	0.0205189	2.50999	3.79726
Anxa3	annexin A3	0.475654	0.0206133	56.9517	40.672
Adora1	adenosine A1 receptor	-0.700133	0.0209299	7.84489	12.0876
Prss35	protease, serine 35	-0.971515	0.0209551	121.687	233.095
Bex1	brain expressed X-linked 1	0.407612	0.0209551	16.552	12.379
Pcolce	procollagen C-endopeptidase enhancer protein	-0.562635	0.0209841	69.2328	98.6458
Pdcd1	programmed cell death 1	-1.40696	0.0209853	2.09612	4.45294
Slc27a6	solute carrier family 27 (fatty acid transporter), member 6	-1.08719	0.0209853	0.502785	1.33345
Clcn5	chloride channel, voltage-sensitive 5	-0.777949	0.0211924	3.0773	5.03314
Lep	leptin	2.16405	0.0213201	7.76401	1.67068
Tmem45a	transmembrane protein 45a	0.757106	0.0218912	11.2589	6.59628
Tns3	tensin 3	-0.416483	0.0219523	24.8615	32.3969
Angpt2	angiopoietin 2	0.719184	0.0223229	9.02381	5.40599
Sh3bgr	SH3-binding domain glutamic acid-rich protein	-0.827781	0.0224395	10.1363	18.3704
Ptger3	prostaglandin E receptor 3 (subtype EP3)	0.922646	0.0224395	3.73683	1.98971
Gm5868	solute carrier family 10 (sodium/bile acid cotransporter family), member 4 like	-1.31703	0.0224478	0.461246	1.10015
Gm5294	predicted gene 5294	3.39147	0.0227834	1.86387	0.180168
Col4a2	collagen, type IV, alpha 2	-0.416077	0.0229029	29.7532	38.8483
Spata1	spermatogenesis associated 1	-0.558414	0.0229178	3.17251	4.08468
Cidec	cell death-inducing DFFA-like effector c	1.77083	0.0229667	30.1019	8.5658
Mrpl33	mitochondrial ribosomal protein L33	-0.437095	0.02299	40.4493	51.4451
Pnpla3	patatin-like phospholipase domain containing 3	1.8191	0.023351	4.53183	1.26506
Orm1	orosomucoid 1	1.6052	0.0235394	10.7109	3.479
D630003M21Rik	RIKEN cDNA D630003M21 gene	0.638764	0.023568	1.22377	0.702211
Zfp189	zinc finger protein 189	-0.460788	0.0239016	2.64869	3.56519
Lrrn3	leucine rich repeat protein 3, neuronal	-0.652249	0.0240606	0.935866	1.3691
Dydc1	DPY30 domain containing 1	0.955065	0.024116	2.24479	1.15252
Tex38	testis expressed 38	-1.44741	0.0242429	0.472882	1.14917
H2-M3	histocompatibility 2, M region locus 3	0.541005	0.0243345	7.29772	4.90297
Iqch	IQ motif containing H	1.03541	0.0243928	1.03481	0.441235
Itga1	integrin alpha 1	-0.427711	0.0244037	3.24107	4.2073
Slco1a5	solute carrier organic anion transporter family, member 1a5	-1.91394	0.024493	0.349144	1.35988
Dhx32	DEAH (Asp-Glu-Ala-His) box polypeptide 32	-0.435186	0.0245213	12.1619	16.2587
Ubxn2b	UBX domain protein 2B	-0.409581	0.0245603	6.6828	8.72847
Cyp11a1	cytochrome P450, family 11, subfamily a, polypeptide 1	-0.861273	0.0252148	752.671	1353.48
Neat1	nuclear paraspeckle assembly transcript 1 (non-protein coding)	-0.410927	0.0252862	145.396	168.081
Serpina1e	serine (or cysteine) peptidase inhibitor, clade A, member 1E	-1.60149	0.0253517	28.8953	86.6171
Sema3c	sema domain, immunoglobulin domain (Ig), short basic domain, secreted, (semaphorin) 3C	0.561147	0.025379	20.5373	13.715
Hecw2	HECT, C2 and WW domain containing E3 ubiquitin protein ligase 2	0.626585	0.025379	1.3228	0.816842
Phb2	prohibitin 2	-0.453756	0.0254175	51.3111	68.2774
Ppic	peptidylprolyl isomerase C	-0.400869	0.0254211	42.4483	54.7052
Ldb2	LIM domain binding 2	-0.504414	0.0256453	7.83925	10.902
Gm21955	endoplasmic reticulum metallopeptidase 1	0.830476	0.0259398	1.74003	0.936858
Ggt1	gamma-glutamyltransferase 1	0.683774	0.0260146	1.52692	0.820961
Fdps	farnesyl diphosphate synthetase	-1.37962	0.0260488	38.3847	86.4541
Apbb2	amyloid beta (A4) precursor protein-binding, family B, member 2	-0.416338	0.0263873	6.33831	8.24204
Cyfip2	cytoplasmic FMR1 interacting protein 2	-0.948115	0.0265937	12.2974	16.2844
Lhpp	phospholysine phosphohistidine inorganic pyrophosphate phosphatase	-0.4448	0.0265937	11.9912	22.6184
1110008F13Rik	RAB5 interacting factor	-0.405577	0.0266376	32.1103	41.7709
Gm23289	probable multidrug resistance-associated protein lethal(2)03659	1.79477	0.0267212	1.9669	0.413865
Jarid2	jumonji, AT rich interactive domain 2	-0.571354	0.0269355	6.1453	8.92312
Tox2	TOX high mobility group box family member 2	0.528438	0.0272089	14.4915	9.72856
Drp2	dystrophin related protein 2	1.02414	0.0272355	1.40661	0.779605
Cyb561d1	cytochrome b-561 domain containing 1	-0.682177	0.0273416	3.22016	4.63657
Fam213b	peroxiredoxin like 2B	-1.12334	0.0274009	5.05512	11.0141
Cst12	cystatin 12	-0.96615	0.0282679	5.92826	11.3124
Kcnj3	potassium inwardly-rectifying channel, subfamily J, member 3	0.706182	0.0285606	4.71647	2.92164
Adgrg1	adhesion G protein-coupled receptor G1	0.526669	0.0288188	39.8314	27.1668
P4ha1	procollagen-proline, 2-oxoglutarate 4-dioxygenase (proline 4-hydroxylase), alpha 1 polypeptide	0.405946	0.0290212	21.4383	15.3637
Tmeff2	transmembrane protein with EGF-like and two follistatin-like domains 2	0.61956	0.0292868	1.51434	0.943516
Lpar2	lysophosphatidic acid receptor 2	-0.655195	0.0293217	1.66468	2.57331
Nt5c	5',3'-nucleotidase, cytosolic	-0.57171	0.0293525	23.6235	33.7103
Cnih2	cornichon family AMPA receptor auxiliary protein 2	0.903754	0.0294928	2.25737	1.20235
C1qtnf12	C1q and tumor necrosis factor related 12	-0.616256	0.0296646	9.64083	4.80342
Lrat	lecithin-retinol acyltransferase (phosphatidylcholine-retinol-O-acyltransferase)	0.984212	0.0296646	4.9563	7.44091
Prdx2	peroxiredoxin 2	-0.435407	0.0297996	98.9845	134.377
Acsbg1	acyl-CoA synthetase bubblegum family member 1	0.621178	0.029926	259.646	165.443
Sfrp2	secreted frizzled-related protein 2	-1.95507	0.0303399	107.891	181.209
Mgarp	mitochondria localized glutamic acid rich protein	-0.792577	0.0303399	1.53062	6.02419
Slc7a2	solute carrier family 7 (cationic amino acid transporter, y+ system), member 2	-0.524857	0.0304697	5.27536	6.59928
Gm37607	predicted gene 37607	-0.422616	0.0311165	3.15326	4.13557
Aes	TLE family member 5, transcriptional modulator	-0.578196	0.0311313	143.407	208.192
A430105I19Rik	coiled-coil domain containing 9B	-0.413358	0.031177	4.18162	5.49965
Susd3	sushi domain containing 3	0.891067	0.0312634	23.0084	11.997
Sbsn	suprabasin	-0.845245	0.0314594	22.2433	14.8516
Sik2	salt inducible kinase 2	0.435968	0.0314594	16.6842	32.9365
Amhr2	anti-Mullerian hormone type 2 receptor	0.561606	0.0314594	9.60464	7.15754
Adamts6	a disintegrin-like and metallopeptidase (reprolysin type) with thrombospondin type 1 motif, 6	-0.629504	0.0315693	7.2206	4.39824
Ppp4r4	protein phosphatase 4, regulatory subunit 4	0.528736	0.0315693	1.70134	2.55413
Acp5	acid phosphatase 5, tartrate resistant	0.631635	0.0315693	1.36699	0.960583
Tmem182	transmembrane protein 182	0.97412	0.0316621	1.23978	0.60796
Slc7a5	solute carrier family 7 (cationic amino acid transporter, y+ system), member 5	0.609162	0.0317465	32.4237	20.7814
Rasl10a	RAS-like, family 10, member A	0.703472	0.0317684	8.55788	5.13564
Hs3st1	heparan sulfate (glucosamine) 3-O-sulfotransferase 1	-0.73403	0.0318132	20.8487	34.2207
Sybu	syntabulin (syntaxin-interacting)	0.686383	0.0318132	2.89301	1.72777
C6	complement component 6	1.48205	0.0318132	1.24046	0.396206
Gcnt4	glucosaminyl (N-acetyl) transferase 4, core 2 (beta-1,6-N-acetylglucosaminyltransferase)	0.434067	0.0319424	6.58669	4.8131
Gm19705	predicted gene, 19705	-1.06715	0.0319564	1.31979	2.7861
Nudt7	nudix (nucleoside diphosphate linked moiety X)-type motif 7	-0.402067	0.0319967	5.23554	6.84615
Irgm1	immunity-related GTPase family M member 1	0.412112	0.0320819	23.4209	17.0575
Zfp808	zinc finger protein 808	0.558694	0.0320819	3.06884	1.41748
Gm15201	predicted gene 15201	1.05212	0.0320819	2.57183	1.70294
Ksr1	kinase suppressor of ras 1	0.546628	0.0320875	9.85367	6.68387
Syt15	synaptotagmin XV	0.52603	0.0320941	1.67692	1.12332
Slc35f6	solute carrier family 35, member F6	-0.539937	0.0322659	8.56809	4.02153
Retnla	resistin like alpha	1.00685	0.0322659	6.91841	10.297
Cds1	CDP-diacylglycerol synthase 1	0.524167	0.0325447	8.35267	5.62588
Fndc4	fibronectin type III domain containing 4	0.497922	0.0326905	12.6241	9.0216
Syne4	spectrin repeat containing, nuclear envelope family member 4	0.610779	0.0330926	8.65829	5.54544
Ccdc13	coiled-coil domain containing 13	0.529948	0.0331699	2.42844	1.6801
Gm15543	predicted gene 15543	-1.11726	0.0332912	5.51596	11.8809
Aebp1	AE binding protein 1	-0.508736	0.0334724	82.901	113.989
Lgr4	leucine-rich repeat-containing G protein-coupled receptor 4	-0.489568	0.0336622	12.1247	16.6527
Cdh11	cadherin 11	-0.48952	0.0336983	14.4816	20.0703
Bves	blood vessel epicardial substance	-0.766589	0.0337628	1.12883	1.94302
Atp6v0e2	ATPase, H+ transporting, lysosomal V0 subunit E2	-0.875355	0.0338051	34.2758	61.2049
Arhgap31	Rho GTPase activating protein 31	0.407261	0.0339571	20.5665	15.2319
Mir450b	microRNA 450b	1.71731	0.0343838	4.11581	0.971267
Mmp11	matrix metallopeptidase 11	-0.489187	0.0350278	34.6458	47.6642
Xrcc2	X-ray repair complementing defective repair in Chinese hamster cells 2	0.565528	0.0351254	4.2784	2.8146
Lnx1	ligand of numb-protein X 1	0.788985	0.0352493	4.18167	2.26582
Bnc2	basonuclin 2	0.544821	0.035343	12.2857	8.43898
Secisbp2l	SECIS binding protein 2-like	-0.402611	0.0354832	11.8324	15.2826
Smad1	SMAD family member 1	-0.721887	0.035658	9.45194	15.0916
Oplah	5-oxoprolinase (ATP-hydrolysing)	0.408785	0.0357199	10.1539	7.42056
Plekhf1	pleckstrin homology domain containing, family F (with FYVE domain) member 1	-0.848517	0.0357613	4.26111	7.69579
Mx2	MX dynamin-like GTPase 2	0.789845	0.035884	2.88595	1.61362
Trim62	tripartite motif-containing 62	0.548242	0.0359695	7.30925	4.80896
Lgmn	legumain	-0.874772	0.0359934	55.6182	100.793
Mgst2	microsomal glutathione S-transferase 2	-1.59534	0.0361071	13.2053	42.3348
Mthfd1l	methylenetetrahydrofolate dehydrogenase (NADP+ dependent) 1-like	-0.47295	0.0366422	29.6444	39.4692
Il10rb	interleukin 10 receptor, beta	-0.436828	0.0366422	17.8613	12.7446
Pla2g16	phospholipase A and acyltransferase 3	0.426933	0.0366422	4.58637	3.01446
Bpifa3	BPI fold containing family A, member 3	0.502566	0.0366422	1.96369	2.6827
Pdlim4	PDZ and LIM domain 4	-0.772047	0.0368171	20.4852	34.4338
Sncg	synuclein, gamma	1.61117	0.0368855	23.4849	7.58087
Fut8	fucosyltransferase 8	-0.726436	0.0369919	19.8004	32.39
Loxl2	lysyl oxidase-like 2	-0.486454	0.0370136	15.4364	20.5305
Pik3cd	phosphatidylinositol-4,5-bisphosphate 3-kinase catalytic subunit delta	-0.454959	0.0370294	3.19598	4.54699
Fam184a	family with sequence similarity 184, member A	0.440866	0.0370372	2.6582	1.90635
Hsd17b7	hydroxysteroid (17-beta) dehydrogenase 7	-2.47584	0.0372594	7.71032	41.0839
Gng7	guanine nucleotide binding protein (G protein), gamma 7	-0.470728	0.0373282	1.4086	1.89096
Folr1	folate receptor 1 (adult)	0.431891	0.0377208	51.4604	36.283
Plpp2	phospholipid phosphatase 2	-0.42924	0.0377653	5.09066	6.69232
Lrg1	leucine-rich alpha-2-glycoprotein 1	1.40859	0.0377653	2.08688	0.765474
Abcb1b	ATP-binding cassette, sub-family B (MDR/TAP), member 1B	-2.41699	0.0378454	20.7074	106.546
Galc	galactosylceramidase	-0.495687	0.0378454	9.99511	13.1504
Nppc	natriuretic peptide type C	1.11371	0.0378454	9.14462	3.50022
Dcpp2	demilune cell and parotid protein 2	1.39432	0.0378454	7.09433	3.23917
Mir351	microRNA 351	0.757701	0.03794	17.5831	9.95134
Osr1	odd-skipped related transcription factor 1	0.867758	0.0381323	2.04081	1.10906
Aif1l	allograft inflammatory factor 1-like	-1.52562	0.0382391	16.0627	7.07353
Kazald1	Kazal-type serine peptidase inhibitor domain 1	1.10333	0.0382391	13.4067	36.6775
Rdh11	retinol dehydrogenase 11	-0.531957	0.038308	8.48887	11.8797
Gsdme	gasdermin E	0.782265	0.038308	1.22025	0.702609
Zbed4	zinc finger, BED type containing 4	-0.423836	0.0383679	2.76688	3.73527
Olfm1	olfactomedin 1	-0.536593	0.038613	6.57487	9.15222
Smtnl2	smoothelin-like 2	0.52193	0.0390651	5.06302	3.42087
Tom1l2	target of myb1-like 2 (chicken)	0.463137	0.0395639	23.6902	16.522
Rin1	Ras and Rab interactor 1	-0.548423	0.0397976	1.1551	1.68373
Rasd1	RAS, dexamethasone-induced 1	1.48795	0.0402225	48.572	16.9379
Pde1b	phosphodiesterase 1B, Ca2+-calmodulin dependent	-0.606546	0.0422033	1.61135	2.41813
Ccdc126	coiled-coil domain containing 126	-0.721234	0.0423173	2.75549	4.38207
Folh1	folate hydrolase 1	0.942492	0.0425783	1.02121	0.512672
Aff2	AF4/FMR2 family, member 2	0.523692	0.0426609	10.394	7.07029
Plvap	plasmalemma vesicle associated protein	0.599442	0.0429861	4.89783	3.21423
Sfn	stratifin	0.743118	0.0431329	2.56103	1.49701
Colgalt2	collagen beta(1-O)galactosyltransferase 2	-0.705653	0.0431853	2.64002	4.21433
Zbtb8b	zinc finger and BTB domain containing 8b	0.91682	0.0432735	9.9611	5.1867
Zbtb16	zinc finger and BTB domain containing 16	0.77765	0.0433282	1.98923	1.18957
Ephb2	Eph receptor B2	-1.59646	0.04335	1.16908	3.62502
BC034090	cDNA sequence BC034090	0.539609	0.0434114	9.622	6.6297
Dynlt1	dynein light chain Tctex-type 1B	-0.854587	0.0434669	58.3705	96.2939
Fam124a	family with sequence similarity 124, member A	0.508047	0.0435432	2.26258	1.35765
Pcyt1a	phosphate cytidylyltransferase 1, choline, alpha isoform	-0.634942	0.0437947	11.9448	18.6996
Morn3	MORN repeat containing 3	0.671829	0.0440792	6.56083	4.15219
Gm37261	predicted gene 37261	-1.46609	0.0449053	1.50768	4.52474
Ttc38	tetratricopeptide repeat domain 38	-0.568177	0.0456502	11.6663	6.43639
Iigp1	interferon inducible GTPase 1	0.807565	0.0456502	10.5793	4.08164
Rbp4	retinol binding protein 4, plasma	1.21579	0.0456502	5.9833	8.62462
Vil1	villin 1	-0.983203	0.0457058	1.01479	1.86883
Ndufc2	NADH:ubiquinone oxidoreductase subunit C2	-0.519314	0.0458803	31.6284	44.6776
Espn	espin	0.580444	0.046194	10.1426	6.51312
Efcab6	EF-hand calcium binding domain 6	0.686961	0.046194	2.52011	1.52509
Pde4a	phosphodiesterase 4A, cAMP specific	-0.429399	0.046436	1.61053	2.38764
Ankrd9	ankyrin repeat domain 9	-1.14963	0.0465342	0.69734	1.66006
Ntn4	netrin 4	-0.585254	0.0466074	8.03606	11.6541
Rnase6	ribonuclease, RNase A family, 6	0.653276	0.0471899	2.65436	1.63327
Apol10b	apolipoprotein L 10B	0.546767	0.0473623	2.29972	1.57925
Fbln1	fatty acid synthase	0.470537	0.0474922	40.4085	28.8317
Fasn	fibulin 1	0.790895	0.0474922	34.0511	19.2207
Epha3	Eph receptor A3	-0.615833	0.0477174	0.735304	1.10853
Gm15687	trypsin-1	-1.15237	0.0481267	0.693527	1.84391
Fcrls	Fc receptor-like S, scavenger receptor	0.575263	0.048417	5.19803	3.3137
Crispld2	cysteine-rich secretory protein LCCL domain containing 2	0.701492	0.0487246	32.7094	19.892
5330411J11Rik	RIKEN cDNA 5330411J11 gene	1.28606	0.0487566	1.41744	0.569174
Parvb	parvin, beta	-1.50338	0.0488748	6.37901	21.0819
Csmd1	CUB and Sushi multiple domains 1	0.659135	0.0489122	2.30451	1.45247
Prrt1	proline-rich transmembrane protein 1	0.629378	0.0489186	2.29039	1.41668
Enpp6	ectonucleotide pyrophosphatase/phosphodiesterase 6	-1.82959	0.0491854	2.61656	1.33924
Krt20	keratin 20	0.94796	0.0491854	1.55347	0.798959
Angpt4	angiopoietin 4	0.948814	0.0491854	1.24033	3.59002
Map3k15	mitogen-activated protein kinase kinase kinase 15	-1.0398	0.0495881	0.98587	1.75955
Mylk3	myosin light chain kinase 3	0.67491	0.0497081	1.79667	1.15027
Prdx6	peroxiredoxin 6	-0.632635	0.04971	41.522	60.5081
Dennd2a	DENN/MADD domain containing 2A	-0.402089	0.0497139	4.75581	6.05179

## Sheet: BP downregulated (KO) DEGs 
Biological pathways downregulated DEGs
Term	p-value	Genes
Lipid metabolic process	2.43017e-06	Acsl4	Hmgcs1
		Cpt2	Hsd17b7
		Cyp11a1	Lpcat3
		Enpp6	Lpin3
		Ephx2	Pcyt1a
		Fads6	Pla1a
		Fam213b	Plcb2
		Far1	Plch2
		Fdps	Plin5
		Fdxr	Prdx6
		Galc	Sgms1
		Gm2a	Smpdl3b
		Hacd1	Them5
		Hacd3
Cell adhesion	5.29566e-05	Bves	Itga5
		Cadm4	Nuak1
		Cd93	Parvb
		Cdh11	Plpp3
		Clstn3	Prkca
		Cntn3	Ptk2b
		Ctnna2	Sdc3
		Cyfip2	Sorbs2
		Dsc2	Tgfbi
		Igsf11	Thbs4
		Itga1	Tnfrsf12a
		Itga2	Wisp1
		Itga4
Positive regulation of collagen biosynthetic process	0.000151244	F2r	Pdgfrb
		Itga2	Scx
		Ltbp1	Wnt4
Oxidation-reduction process	0.000618806	Cyb561d1	Me1
		Cyb5r4	Mthfd1L
		Cyp11a1	Ndufc2
		Fads6	Nnt
		Fam213b	Pcyox1
		Far1	Pnpo
		Fdxr	Prdx2
		Gpx3	Prdx6
		Gsto1	Rdh11
		Hao2	Sesn3
		Hsd17b7	Srxn1
		Idh1	Tmx1
		Loxl2	Txndc2
		Maoa	Uqcrfs1
Ion transport	0.00185702	Atp1A3	Lrrc8b
		Atp6v0e2	Mcu
		Cacna1c	Mrs2
		Cacna2d1	Nipal1
		Clcn5	Slc12a8
		Clic3	Slc22a15
		Itpr2	Slc23a2
		Kcnab3	Slc38a3
		Kcnd2	Slco1a5
		Kcnj16	Tmem37
		Kcnk3	Tpcn2
		Kcnma1	Ttyh2
Positive regulation of synapse assembly	0.00287255	Clstn3	Lrrn3
		Efna5	Oxtr
		Ephb2	Prkca
		Lrrn1
Angiogenesis	0.00349043	Angpt1	Ptk2B
		Apold1	Rora
		Col4A1	Tgfa
		Col4A2	Tgfbi
		Ephb2	Tgfbr1
		Nrp2	Tnfrsf12A
		Prkca
Response to drug	0.00388841	Abcb1b	Lrp8
		Atp1a3	Oxtr
		Cdkn1b	Ptk2b
		Fzd1	Sfrp2
		Hmgcs1	Smad1
		Igfbp2	Star
		Itga2	Tgfa
		Kcnk3	Uqcrfs1
Response to estrogen	0.0040568	Arsb	Pdgfrb
		Cited4	Star
		Igfbp2	Tgfbr1
		Kcnma1
Positive regulation of peptidyl-tyrosine phosphorylation	0.00437778	Angpt1	Plpp3
		Efna5	Ptk2b
		Itga5	Tgfa
		Lrp8	Thbs4
Regulation of ion transmembrane transport	0.0061466	Cacna1c	Kcnj16
		Cacna2d1	Kcnma1
		Clic3	Tmem37
		Kcnab3	Tpcn2
		Kcnd2
Lipid catabolic process	0.00661967	Adora1	Plcb2
		Enpp6	Plch2
		Galc	Prdx6
		Pla1A	Smpdl3b
Heart development	0.00695864	Adam19	Itga4
		Adamts6	Nrp2
		Bves	Oxtr
		Cacna1c	Sparc
		Ednra	Stra6
		Gjc1	Tgfbr1
		Heg1
Cellular response to TNF beta stimulus	0.00769577	Col4a2	Star
		Runx1	Tgfbr1
		Scx	Wnt4
Integrin-mediated signaling pathway	0.0113738	Adam19	Itga4
		Fut8	Itga5
		Itga1	Ptk2B
		Itga2
Positive regulation of osteoblast differentiation	0.0120348	Fbn2	Sfrp2
		Runx2	Smad1
		Scube2	Wnt4
Potassium ion transport	0.0146388	Atp1A3	Kcnj16
		Cdkn1B	Kcnk3
		Kcnab3	Kcnma1
		Kcnd2	Slc12A8
Transport	0.015627	Abca7	Pex5
		Abcb1B	Pitpnc1
		Atp1A3	Pnpt1
		Atp6V0E2	Rims4
		Atp8B2	S100a13
		Cacna1c	Slc12a8
		Cacna2d1	Slc16a2
		Clcn5	Slc22a15
		Clic3	Slc23a2
		Cpt2	Slc25a30
		Cyb561d1	Slc35f6
		Dennd2a	Slc37a2
		Fdxr	Slc38a3
		Itpr2	Slc6a6
		Kcnab3	Slc7a2
		Kcnd2	Slco1a5
		Kcnj16	Star
		Kcnk3	Stra6
		Kcnma1	Stx11
		Lrrc8B	Tmem37
		Mcu	Tmx1
		Mfsd4A	Tpcn2
		Mrs2	Ttyh2
		Ndufc2	Uqcrfs1
		Nipal1	Xpo4
		Osbpl3
Cell migration	0.0157072	Epha3	Sdc1
		Fut8	Sdc3
		Gpc6	Sorbs2
		Itga4	Srgap1
		Pdgfrb	Tns3
Response to nutrient	0.0159925	Acsl4	Sfrp2
		Arsb	Slc37a4
		Igfbp2	Star
Response to hypoxia	0.0161996	Adora1	Itga2
		Apold1	Itpr2
		Cdkn1b	Kcnma1
		Ednra	Loxl2
		Fosl2	Ptk2B
Transmembrane transport	0.0163655	Abcb1b	Slc16a2
		Cacna1C	Slc22a15
		Clcn5	Slc23a2
		Itpr2	Slc25a30
		Kcnd2	Slc37a2
		Kcnma1	Slc37a4
		Mfsd4a	Tpcn2
		Slc12a8
Positive regulation of cell migration	0.022265	Cemip	Prkca
		F2r	Ptk2b
		Itga5	Rhod
		Pdgfrb	Tgfbr1
		Pik3cd	Vil1
Regulation of cell shape	0.0228402	Arhgap15	Ptk2b
		Bves	Rhou
		Epb41L2	S100A13
		Gas2	Vil1
Extracellular matrix organization	0.028121	2300002M23Rik	Mmp11
		Apbb2	Ntn4
		Col4a1	Tgfbi
		Col4a2
Calcium ion transmembrane transport	0.0327635	Cacna1c	Mcu
		Cacna2d1	Tmem37
		Itpr2	Tpcn2
Positive regulation of ERK1 and ERK2 cascade	0.0372999	Abca7	Pdgfrb
		Adcyap1	Phb2
		Angpt1	Prkca
		Ednra	Ptk2B
		F2R
Cell-cell adhesion	0.0382371	Bzw1	Prdx6
		Ctnna2	Stxbp6
		Epb41L1	Tagln2
		Idh1	Tes
		Lrrc59
Fatty acid metabolic process	0.0392032	Acsl4	Hacd1
		Cpt2	Hacd3
		Fads6	Lpin3
		Fam213b	Them5
Wound healing	0.0417061	Adrb2	Sdc1
		Itga2	Sparc
		Pdgfrb	Tgfa
Negative regulation of neuron apoptotic process	0.0439398	Angpt1	Nes
		Clcf1	Prdx2
		F2r	Ptk2B
		Lgmn	Star
Positive regulation of cell proliferation	0.0495859	Adcyap1	Ptk2B
		Adrb2	Runx2
		Apln	S100a13
		Cdkn1B	Scx
		Clcf1	Sfrp2
		Ednra	Slc35f6
		Ednrb	Tgfa
		F2r	Tgfbr1
		Pdgfrb	Tns3

## Sheet: BP upregulated (KO) DEGs
Biological pathways upregulated DEGs
Term	p-value	Genes
Regulation of protein phosphorylation	0.000675228	Fshr	Ppp2r5b
		Itpkb	Prkar2b
		Lep	Sesn2
		Pik3cg
Lipid metabolic process	0.00104993	Acacb	Lep
		Acsbg1	Mid1Ip1
		Adipor2	Pla2g16
		Cds1	Pla2g1b
		Dagla	Plin1
		Elovl2	Pnpla3
		Fasn	Ptgis
		Hpgd	St8Sia1
		Hsd17b1	Sult1a1
		Hsd17b3
Neural crest cell migration	0.00149574	Gdnf	Sema3c
		Kitl	Sema3e
		Sema3b	Sema3g
Positive regulation of angiogenesis	0.00495261	Angpt2	Gata4
		Angpt4	Hipk2
		Anxa3	Lrg1
		C6	Ptgis
Fatty acid metabolic process	0.00565569	Acacb	Fasn
		Acsbg1	Hpgd
		Adipor2	Prkar2B
		Cd36	Ptgis
		Elovl2
TNF beta receptor signaling pathway	0.00943586	Amhr2	Hpgd
		Gdnf	Ltbp4
		Hipk2	Smad6
Male gonad development	0.0129084	Amhr2	Kitl
		Gata1	Mamld1
		Gata4	Rbp4
		Inha
Negative regulation of peptidase activity	0.0157283	Eppin	Serpina3g
		Pi16	Serpina3n
		Serpina3a	Serpina5
		Serpina3c
Small GTPase mediated signal transduction	0.0213174	Arhgap31	Mras
		Bcar3	Ralb
		Dock4	Rasd1
		Dock8	Rasgrp4
		Dock9	Rasl10A
Ossification	0.0250456	Clec3b	Nppc
		Col11a1	Pkdcc
		Kazald1	Thra
Signal transduction	0.0270434	Ackr1	Lancl3
		Adgra3	Lep
		Adgrg1	Mras
		Adgrg7	Pde8b
		Amhr2	Plppr3
		Ank3	Plxnc1
		Arhgap10	Ppp2r5b
		Arhgap31	Ptger3
		Bcar3	Ralb
		Drd4	Rasd1
		Fshr	Rasl10a
		Gja1	Smoc2
		Gnb5	Srgap3
		Gng13	Tom1L1
		Grasp	Tom1L2
		Icosl	Zfp219
Glucose homeostasis	0.0275533	Adipor2	Lep
		Cd36	Rbp4
		Cebpa	Sesn2
		Csmd1
Response to hypoxia	0.0486512	Angpt2	Nppc
		Cbfa2t3	Plod2
		Lep	Ptgis
		Mt3	Vcam1

## Sheet: BP all (KO) DEGs
Biological pathways of all DEGs
Term	p-value	Genes
Lipid metabolic process	3.90594e-09	Acacb	Hsd17B1
		Acsbg1	Hsd17B3
		Acsl4	Hsd17B7
		Adipor2	Lep
		Cds1	Lpcat3
		Cpt2	Lpin3
		Cyp11A1	Mid1Ip1
		Dagla	Pcyt1A
		Elovl2	Pla1A
		Enpp6	Pla2G16
		Ephx2	Pla2G1B
		Fads6	Plcb2
		Fam213B	Plch2
		Far1	Plin1
		Fasn	Plin5
		Fdps	Pnpla3
		Fdxr	Prdx6
		Galc	Ptgis
		Gm2A	Sgms1
		Hacd1	Smpdl3B
		Hacd3	St8Sia1
		Hmgcs1	Sult1A1
		Hpgd	Them5
Cell adhesion	0.000170436	Adgrg1	Itga1
		Aoc3	Itga2
		Boc	Itga4
		Bves	Itga5
		Cadm3	Kitl
		Cadm4	Nuak1
		Cd36	Parvb
		Cd93	Plpp3
		Cdh11	Prkca
		Cdh13	Ptk2B
		Cldn11	Sdc3
		Clstn3	Sorbs2
		Cntn3	Tgfbi
		Ctnna2	Thbs4
		Cyfip2	Tnfrsf12A
		Dsc2	Vcam1
		Fbln7	Vwf
		Igsf11	Wisp1
Fatty acid metabolic process	0.000254953	Acacb	Fasn
		Acsbg1	Hacd1
		Acsl4	Hacd3
		Adipor2	Hpgd
		Cd36	Lpin3
		Cpt2	Pla2G1B
		Elovl2	Prkar2B
		Fads6	Ptgis
		Fam213B	Them5
Positive regulation of peptidyl-tyrosine phosphorylation	0.00038983	Adcyap1	Lep
		Angpt1	Lrp8
		Angpt4	Lrrn3
		Cd36	Mt3
		Ednra	Pik3Cg
		Ednrb	Plpp3
		Efna5	Ppp2R5B
		Epha7	Prkar2B
		Fam129A	Prkca
		Fshr	Ptger3
		Fzd1	Ptk2B
		Gata1	Ptprz1
		Gata4	Ralb
		Hipk2	Rspo1
		Itga5	Sesn2
		Itpkb	Tgfa
		Kitl	Thbs4
TGF beta receptor signaling pathway	0.000466816	Amhr2	Ltbp1
		Angpt1	Ltbp4
		Angpt2	Pdgfrb
		Clec3B	Runx1
		Col4A2	Scx
		Dok2	Skil
		Epha3	Smad1
		Epha7	Smad6
		Ephb2	Star
		Fut8	Tgfbr1
		Gdnf	Tom1L1
		Hipk2	Wnt4
		Hpgd
Positive regulation of angiogenesis	0.00060627	Adrb2	Hipk2
		Angpt2	Lrg1
		Angpt4	Prkca
		Anxa3	Ptgis
		C6	Ptk2B
		Cd36	Runx1
		Cela1	Sema3E
		Col4A2	Sfrp2
		Ddah1	Sparc
		Gata4	Thbs4
Lipid catabolic process	0.000781488	Adora1	Plcb2
		Dagla	Plch2
		Enpp6	Plin1
		Galc	Pnpla3
		Pla1A	Prdx6
		Pla2G16	Smpdl3B
		Pla2G1B
Heart development	0.000859638	Adam19	Lep
		Adamts6	Nrp2
		Adgrg1	Osr1
		Adipor2	Oxtr
		Angpt1	Pik3Cg
		Angpt2	Prkca
		Angpt4	Ptk2B
		Apold1	Rbp4
		Bves	Rora
		Cacna1C	Sema3C
		Col4A1	Sema3E
		Col4A2	Sparc
		Ednra	Stra6
		Ephb2	Tgfa
		Gata1	Tgfbi
		Gata4	Tgfbr1
		Gja1	Tmem100
		Gjc1	Tnfrsf12A
		Heg1	Tnni3
		Itga4	Vcam1
Response to hypoxia	0.00091653	Adora1	Kcnma1
		Adrb2	Lep
		Angpt2	Loxl2
		Angpt4	Mgarp
		Apold1	Mt3
		Cbfa2T3	Nppc
		Cdkn1B	Plod2
		Ednra	Ptgis
		Fosl2	Ptk2B
		Itga2	Rora
		Itpr2	Slc29A1
		Kcnd2	Trpc6
		Kcnk3	Vcam1
Positive regulation of osteoblast differentiation	0.000937883	Cebpa	Runx2
		Fam20C	Scube2
		Fbn2	Sfrp2
		Gja1	Smad1
		Nppc	Wnt4
Oxidation-reduction process	0.0016878	Aldh1A1	Loxl2
		Aldh1A7	Maoa
		Aoc3	Me1
		Cyb561D1	Mthfd1L
		Cyb5R4	Ndufc2
		Cyp11A1	Nnt
		Cyp27A1	P4Ha1
		Fads6	Pcyox1
		Fam213A	Plod2
		Fam213B	Pnpo
		Far1	Prdx2
		Fasn	Prdx6
		Fdxr	Ptgis
		Gpx3	Ptgr1
		Gsto1	Rdh11
		Hao2	Sesn2
		Hpgd	Sesn3
		Hsd17B1	Srxn1
		Hsd17B3	Tmx1
		Hsd17B7	Txndc2
		Idh1	Uqcrfs1
Response to estrogen	0.00189648	Arsb	Kcnma1
		Cited4	Pdgfrb
		Dhh	Smad6
		Gata4	Star
		Igfbp2	Tgfbr1
Glutathione metabolic process	0.00218564	Ggt1	Gstm2
		Gpx3	Gsto1
		Gsta3	Idh1
		Gstm1	Oplah
Neural crest cell migration	0.00218564	Ednrb	Sema3B
		Gdnf	Sema3C
		Kitl	Sema3E
		Nrp2	Sema3G
Ion transport	0.00239652	Atp1A2	Mrs2
		Atp1A3	Nipal1
		Atp6V0E2	Scara5
		Cacna1A	Scn3B
		Cacna1C	Slc12A8
		Cacna2D1	Slc22A15
		Clcn5	Slc23A2
		Clic3	Slc24A4
		Cnnm1	Slc26A7
		Itpr2	Slc38A3
		Kcnab3	Slc4A8
		Kcnd2	Slc6A15
		Kcnh2	Slco1A5
		Kcnj16	Slco2B1
		Kcnj3	Tmem37
		Kcnk3	Tpcn2
		Kcnma1	Trpc6
		Lrrc8B	Ttyh2
		Mcu
Positive regulation of collagen biosynthetic process	0.00247888	F2R	Pdgfrb
		Itga2	Scx
		Ltbp1	Wnt4
Male gonad development	0.00318709	Amhr2	Mamld1
		Gata1	Rbp4
		Gata4	Sfrp2
		Hmgcs1	Star
		Inha	Tgfbr1
		Kitl	Wnt4
Extracellular matrix organization	0.00365516	2300002M23Rik	Loxl2
		Abi3Bp	Mmp11
		Apbb2	Ntn4
		Col11A1	P4Ha1
		Col4A1	Scx
		Col4A2	Sfrp2
		Crispld2	Smoc2
		Fbln1	Tgfbi
		Kazald1	Tgfbr1
Positive regulation of cell migration	0.00414806	Angpt4	Rhod
		Anxa3	Sema3B
		Cdh13	Sema3C
		Cemip	Sema3E
		F2R	Sema3G
		Itga5	Sparc
		Pdgfrb	Syne2
		Pik3Cd	Tgfbr1
		Prkca	Vil1
		Ptk2B
Regulation of ion transmembrane transport	0.00480103	Cacna1A	Kcnj16
		Cacna1C	Kcnj3
		Cacna2D1	Kcnma1
		Clic3	Scn3B
		Kcnab3	Tmem37
		Kcnd2	Tpcn2
		Kcnh2
Signal transduction	0.00493279	Ackr1	Oxtr
		Adgra3	Pde1B
		Adgrg1	Pde4A
		Adgrg7	Pde8B
		Adora1	Pdgfrb
		Adrb2	Pitpnc1
		Amhr2	Plcb2
		Ank3	Plch2
		Apln	Plpp2
		Arhgap10	Plppr3
		Arhgap15	Plxna2
		Arhgap31	Plxnc1
		Arhgap6	Ppp2R5B
		Bcar3	Ptger3
		Drd4	Ptk2B
		Ednra	Ralb
		Ednrb	Rasa3
		F2R	Rasd1
		Fshr	Rasl10A
		Fzd1	Rasl11B
		Gja1	Rgs5
		Gnb5	Rin1
		Gng13	Sav1
		Gng7	Smoc2
		Gpr37	Sparc
		Grasp	Srgap1
		Icosl	Srgap3
		Igfbp2	Tgfbr1
		Il1Rl2	Tom1L1
		Lancl3	Tom1L2
		Lep	Wisp1
		Lgr4	Wnt4
		Mras	Zfp219
Response to peptide hormone	0.00584369	Cdkn1B	Serpina3C
		Gja1	Serpina3G
		Lrp5	Serpina3N
		Oxtr	Sparc
		Serpina1E
Regulation of cell shape	0.00604942	Arhgap15	S100A13
		Bves	Sema3E
		Epb41L2	Sh3Kbp1
		Epb41L3	Strip2
		Gas2	Vil1
		Ptk2B	Wipf3
		Rhou
Cholesterol metabolic process	0.00605562	Cebpa	Hsd17B1
		Cela3B	Hsd17B3
		Cyp11A1	Hsd17B7
		Cyp27A1	Lep
		Fdps	Lrp5
		Fdxr	Star
		Hmgcs1
Negative regulation of neuron apoptotic process	0.00723282	Angpt1	Lgmn
		Cacna1A	Mt3
		Clcf1	Nes
		Cntfr	Prdx2
		F2R	Ptk2B
		Gdnf	Star
		Hipk2	Xrcc2
Potassium ion transport	0.00819219	Atp1A2	Kcnj16
		Atp1A3	Kcnj3
		Cdkn1B	Kcnk3
		Kcnab3	Kcnma1
		Kcnd2	Slc12A8
		Kcnh2	Slc24A4
Semaphorin-plexin signaling pathway	0.00820034	Plxna2	Sema3C
		Plxnc1	Sema3E
		Sema3B	Sema3G
Regulation of blood pressure	0.00824806	Adcyap1	Ednrb
		Adrb2	Gja1
		Aoc3	Kcnma1
		Apln	Lep
		Atp1A2	Lrp5
		Cacna1C	Nppc
		Ednra	Sult1A1
Positive regulation of cytosolic calcium ion concentration	0.00979773	Adcyap1	Gja1
		Cacna1A	Oxtr
		Cacna1C	Pik3Cg
		Cd36	Ptger3
		Ednra	Ptk2B
		Ednrb	Trpc6
		F2R
Positive regulation of ERK1 and ERK2 cascade	0.0113473	Abca7	Fshr
		Adcyap1	Gata4
		Angpt1	Mt3
		Ccl8	Pdgfrb
		Cd36	Phb2
		Ednra	Prkca
		F2R	Ptk2B
		Fbxw7
Glucose homeostasis	0.0113861	Adipor2	Lep
		Cacna1C	Mcu
		Cd36	Rbp4
		Cebpa	Sesn2
		Csmd1	Sesn3
		Cyb5R4	Slc37A4
Positive regulation of bone mineralization	0.0117211	Adrb2	Osr1
		Fam20C	Pkdcc
		Fbn2	Wnt4
Response to ethanol	0.0124581	Adcyap1	Ptk2B
		Aldh1A1	Rbp4
		Gsn	Sparc
		Lep	Star
		Nppc	Vcam1
		Prkca
Negative regulation of peptidase activity	0.0124581	Cst12	Serpina3A
		Cst8	Serpina3C
		Eppin	Serpina3G
		Fetub	Serpina3N
		Pi16	Serpina5
		Serpina1E
Metabolic process	0.0157956	Acacb	Gsta3
		Acsbg1	Gstm1
		Acsl4	Gstm2
		Aldh1A1	Gstm6
		Aldh1A7	Gsto1
		Arsb	Hmgcs1
		Cemip	Large1
		Edem3	Npl
		Enpp1	Pak3
		Enpp6	Papss2
		Ephx2	Pnpla3
		Fasn	Prdx6
		Folh1	Smpdl3B
		Galc	Uck2
Transmembrane transport	0.0191202	Abcb1B	Slc16A2
		Cacna1A	Slc22A15
		Cacna1C	Slc23A2
		Clcn5	Slc24A4
		Gja1	Slc25A30
		Itpr2	Slc25A42
		Kcnd2	Slc26A7
		Kcnh2	Slc37A2
		Kcnma1	Slc37A4
		Mfsd4A	Tpcn2
		Oca2	Trpc6
		Slc12A8
Response to nutrient	0.0192629	Acsl4	Sfrp2
		Adipor2	Slc37A4
		Arsb	Star
		Igfbp2	Vcam1
Regulation of cell growth	0.0209518	Adipor2	Gja1
		Apbb2	Igfbp2
		Cdkn1B	Kazald1
		Cdkn2C	Mt3
		Clstn3	Sesn2
		Enpp1	Sfrp2
		Epb41L1	Sgk1
		Epb41L3	Wisp1
		Gas2L1
Peptidyl-threonine phosphorylation	0.0215687	Chek1	Prkca
		Hipk2	Sbk1
		Osr1	Tgfbr1
Liver development	0.026009	Asl	Runx1
		Cebpa	Slco2B1
		Hmgcs1	Vwf
		Hp	Wnt4
		Jarid2
Chondrocyte differentiation	0.0280506	Osr1	Runx2
		Prkca	Scx
		Runx1	Tgfbi
Visual learning	0.0301241	Atp1A2	Pde8B
		Atp1A3	Sgk1
		Cacna1C	Tanc1
		Pde1B
Response to mechanical stimulus	0.0301241	Angpt2	Inhbb
		Cd36	Lrp11
		Gata4	Ptk2B
		Igfbp2
Response to cytokine	0.0319376	Acp5	Serpina3G
		Oxtr	Serpina3N
		Serpina1E	Skil
		Serpina3C	Sparc
Ureteric bud development	0.0329897	Gdnf	Sdc1
		Gsta3	Smad1
		Osr1	Smad6
Cell development	0.0356494	Cyb5R4	Gjc1
		Gata1	Inha
		Gata4	Pex5
Positive regulation of fat cell differentiation	0.0356494	Cebpa	Sav1
		Dact1	Sfrp2
		Lrp5	Zbtb16
Cell-cell signaling	0.0394156	Adrb2	Gja1
		Dhh	Gjc1
		Fzd1	Wisp1
		Gata1	Wnt4
		Gata4
Endocytosis	0.0399424	Clcn5	Rabep2
		Dnm3	Rin1
		Lrp11	Scara5
		Lrp5	Sh3Kbp1
		Lrp8	Tfrc
		Nme1	Wipf3
		Pik3Cg
Lung development	0.0433852	Aard	Mycn
		Cebpa	Rbp4
		Crispld2	Sparc
		Fbxw7	Stra6
		Heg1	Wwp1
Nervous system development	0.0461952	Adcyap1	Nes
		Adgrg1	Nme1
		Bex1	Nrn1
		Cntn3	Nrp2
		Dact1	Olfm1
		Efna5	Scn3B
		Epha7	Sema3B
		Ephb2	Sema3C
		Gdnf	Sema3E
		Glis2	Slc7A5
		Nav1	Thbs4
Calcium ion transmembrane transport	0.0468149	Cacna1A	Mcu
		Cacna1C	Tmem37
		Cacna2D1	Tpcn2
		Itpr2	Trpc6
Positive regulation of synapse assembly	0.0468568	Clstn3	Lrrn3
		Efna5	Oxtr
		Ephb2	Prkca
		Lrrn1
Positive regulation of DNA-binding transcription factor activity	0.0475875	Anxa3	Plpp3
		Fzd1	Ppp2R5B
		Hipk2	Sav1
		Lrp5	Trim62
		Phb2
Skeletal system development	0.0475875	Aes	Runx1
		Clec3B	Runx2
		Fam20C	Tgfbr1
		Hoxd10	Zbtb16
		Pkdcc
Canonical Wnt signaling pathway	0.0492477	Dact1	Plpp3
		Fzd1	Rspo1
		Gata4	Sdc1
		Lrp5	Wnt4
