# Supplementary material for: Ovarian ERβ cistrome and transcriptome reveal chromatin interaction with LRH-1
Source: BMC Biol. 2023 Nov 29;21:277. doi: 10.1186/s12915-023-01773-1 (PMC10688478; doi:10.1186/s12915-023-01773-1)
Supplement: Supplementary file 5 — Additional file 5: Table S4. ERβ-binding sites by nuclear receptors. [file 12915_2023_1773_MOESM5_ESM.xlsx]

## Sheet: Nuclear receptors and coreg
PeakID	Chr	Start	End	Strand	Peak Score	Annotation	Distance to TSS	Gene Name
Estrogen receptors
Merged-chr10-4632229-2	chr10	4632128	4632331	+	6.365	intron (NM_007956, intron 1 of 8)	20240	Esr1
Merged-chr12-76184485-3	chr12	76184378	76184592	+	11.7667	Intergenic	-7226	Esr2
Merged-chr12-76046801-3	chr12	76046696	76046906	+	10.6033	intron (NM_001005510, intron 84 of 115)	130458	Esr2
Merged-chr12-76132566-3	chr12	76132443	76132683	+	10.3067	intron (NM_010157, intron 7 of 8)	44696	Esr2
NR5A family
Merged-chr1-137177336-3	chr1	137177234	137177440	+	21.5333	Intergenic	-216889	Nr5a2
Merged-chr1-137031996-2	chr1	137031876	137032116	+	11.75	Intergenic	-71548	Nr5a2
Merged-chr1-137129009-3	chr1	137128878	137129128	+	8.99333	Intergenic	-168555	Nr5a2
Merged-chr1-137142356-2	chr1	137142238	137142474	+	7.04	Intergenic	-181908	Nr5a2
Merged-chr1-137204482-2	chr1	137204375	137204590	+	6.7	Intergenic	-244034	Nr5a2
Merged-chr2-38704536-3	chr2	38704433	38704638	+	83.4667	intron (NM_001316687, intron 4 of 6)	7699	Nr5a1
Merged-chr2-38706929-3	chr2	38706827	38707031	+	25.7667	intron (NM_001316687, intron 4 of 6)	5305	Nr5a1
Other nuclear receptors
Merged-chr4-133553054-3	chr4	133552919	133553193	+	15.8667	promoter-TSS (NM_011850)	-320	Nr0b2
Merged-chr4-133557512-3	chr4	133557395	133557636	+	10.9633	TTS (NM_011850)	4139	Nr0b2
Merged-chr16-38285150-3	chr16	38285042	38285259	+	17.8667	intron (NM_001098404, intron 1 of 8)	9674	Nr1i2
Merged-chr13-79065275-2	chr13	79065168	79065382	+	10.25	Intergenic	-866402	Nr2f1
Merged-chr7-70780850-2	chr7	70780723	70780977	+	4.795	Intergenic	-414104	Nr2f2
Merged-chr18-39581766-3	chr18	39581650	39581885	+	7.91667	Intergenic	-94522	Nr3c1
Merged-chr15-101248200-3	chr15	101248096	101248309	+	20.8	Intergenic	-18644	Nr4a1
Merged-chr9-8970483-2	chr9	8970373	8970593	+	10.095	Intergenic	70650	Pgr
Nuclear receptors coregulators (selected)
Merged-chr16-76321783-3	chr16	76321679	76321890	+	96.2667	intron (NM_001358238, intron 3 of 3)	51265	Nrip1
Merged-chr16-76373695-3	chr16	76373587	76373804	+	15.6	promoter-TSS (NM_173440)	132	Nrip1
Merged-chr12-4477351-3	chr12	4477244	4477463	+	15.3067	promoter-TSS (NM_010881)	-171	Ncoa1
Merged-chr1-13291695-3	chr1	13291580	13291820	+	7.47	intron (NM_008678, intron 1 of 22)	80729	Ncoa2
Merged-chr5-125165121-3	chr5	125165015	125165232	+	36.6667	intron (NM_001253905, intron 1 of 42)	14091	Ncor2
Merged-chr5-125203603-2	chr5	125203482	125203724	+	6.255	Intergenic	-24389	Ncor2
Merged-chr5-125175590-3	chr5	125175477	125175706	+	6.07667	intron (NM_001253905, intron 1 of 42)	3623	Ncor2
