# Supplementary material for: Ovarian ERβ cistrome and transcriptome reveal chromatin interaction with LRH-1
Source: BMC Biol. 2023 Nov 29;21:277. doi: 10.1186/s12915-023-01773-1 (PMC10688478; doi:10.1186/s12915-023-01773-1)
Supplement: Supplementary file 6 — Additional file 6: Table S5. Conserved ERβ-binding sites between mouse and human. [file 12915_2023_1773_MOESM6_ESM.xlsx]

## Sheet: All conserved ERb-binding sites
Gene	Gene name	Mouse (endogenous) ERβ ChIP-Seq			Human (exogenous) ERβ ChIP-Seq
Abat	4-aminobutyrate aminotransferase	Intergenic			Intron	Promoter
Abca4	ATP-binding cassette, sub-family A (ABC1), member 4	Intron			Intron
Abcc12	ATP-binding cassette, sub-family C (CFTR/MRP), member 12	Intergenic			Intergenic
Abcc3	ATP-binding cassette, sub-family C (CFTR/MRP), member 3	Intergenic			Exon	Intron
Abl2	v-abl Abelson murine leukemia viral oncogene 2 (arg, Abelson-related gene)	Intergenic			Intron
Ablim2	actin-binding LIM protein 2	Intron			Intron
Abtb2	ankyrin repeat and BTB (POZ) domain containing 2	Intron			Intron
Ackr3	atypical chemokine receptor 3	Intergenic			Intergenic
Aco2	aconitase 2, mitochondrial	Promoter			Promoter	Intron
Acp6	acid phosphatase 6, lysophosphatidic	Intergenic			Intron
Acsbg1	acyl-CoA synthetase bubblegum family member 1	Intron	Intergenic		Intron
Acsf2	acyl-CoA synthetase family member 2	Intron			Intron
Acsm5	acyl-CoA synthetase medium-chain family member 5	Promoter			Intron
Actbl2	actin, beta-like 2	Intergenic			Intergenic
Actn1	actinin, alpha 1	Intron			Intron
Adam19	a disintegrin and metallopeptidase domain 19 (meltrin beta)	Intergenic			Intron
Adamts6	a disintegrin-like and metallopeptidase (reprolysin type) with thrombospondin type 1 motif, 6	Intergenic	Intron		Intron
Adarb1	adenosine deaminase, RNA-specific, B1	Intron			Intron
Adcy5	adenylate cyclase 5	Intron	Intergenic		Intron	Intergenic
Adcy7	adenylate cyclase 7	5' UTR	TTS		Intron	Intergenic
Adcy9	adenylate cyclase 9	Intron	Exon	Intergenic	Intergenic	Intron
Adgrf5	adhesion G protein-coupled receptor F5	Intron	Intergenic		Intron
Adgrg1	adhesion G protein-coupled receptor G1	Intron			Intron	Promoter
Adgrg6	adhesion G protein-coupled receptor G6	Intron			Intron
Adgrl2	adhesion G protein-coupled receptor L2	Intergenic			Intron
Adgrl3	adhesion G protein-coupled receptor L3	Intron	Intergenic		Intron
Adora1	adenosine A1 receptor	Intron			Intron
Adra2C	adrenergic receptor, alpha 2c	Intergenic			Intergenic
Adrb1	adrenergic receptor, beta 1	Intergenic			Intergenic
Afap1L2	actin filament associated protein 1-like 2	Intron			Intron
Afdn	afadin, adherens junction formation factor	Intergenic			Intron
Aff1	AF4/FMR2 family, member 1	Intron	Intergenic		Intron
Aff3	AF4/FMR2 family, member 3	Intron			Intron
Agl	amylo-1,6-glucosidase, 4-alpha-glucanotransferase	Promoter			Intron
Agpat2	1-acylglycerol-3-phosphate O-acyltransferase 2 (lysophosphatidic acid acyltransferase, beta)	Promoter			Intergenic	Intron
Agpat4	1-acylglycerol-3-phosphate O-acyltransferase 4 (lysophosphatidic acid acyltransferase, delta)	Intron			Intergenic
Agt	angiotensinogen (serpin peptidase inhibitor, clade A, member 8)	Promoter			Intron	Exon	5' UTR
Ahdc1	AT hook, DNA binding motif, containing 1	Intergenic			Intron
Ahnak	AHNAK nucleoprotein (desmoyokin)	Intron			Promoter
Ahsg	alpha-2-HS-glycoprotein	TSS			Intergenic
Aif1L	allograft inflammatory factor 1-like	Intron			3' UTR	Intron
Ak2	adenylate kinase 2	Intergenic			Exon
Akap2	A kinase (PRKA) anchor protein 2	Promoter			Intron
Akap6	A kinase (PRKA) anchor protein 6	Intron			Intergenic	Intron
Akap7	A kinase (PRKA) anchor protein 7	Intron			Intron
Alas1	aminolevulinic acid synthase 1	Intron			Intergenic
Aldh2	aldehyde dehydrogenase 2, mitochondrial	Intron			Intergenic
Aldh3A1	aldehyde dehydrogenase family 3, subfamily A1	Intron			3' UTR
Aldh3B1	aldehyde dehydrogenase 3 family, member B1	Promoter			Exon	Intron
Alox5Ap	arachidonate 5-lipoxygenase activating protein	Intergenic			Intron
Alpk3	alpha-kinase 3	Intron	Intergenic		Intron
Als2Cl	ALS2 C-terminal like	Exon	Intron		Intron
Ambp	alpha 1 microglobulin/bikunin	Intron			Intergenic
Amn1	antagonist of mitotic exit network 1	Intergenic			Intergenic
Amotl1	angiomotin-like 1	Intron			Intron
Amotl2	angiomotin-like 2	Intron	Promoter		Promoter
Ampd3	adenosine monophosphate deaminase 3	Intron			Intron
Anapc7	anaphase promoting complex subunit 7	TTS	Intron		Intron
Angpt4	angiopoietin 4	Intron	Intergenic		Intergenic	Intron
Angptl2	angiopoietin-like 2	Intron			Intron
Ank1	ankyrin 1, erythroid	Promoter			Intron
Ankfy1	ankyrin repeat and FYVE domain containing 1	Intron			Intron
Ankrd11	ankyrin repeat domain 11	Intron			Intron
Ankrd33	ankyrin repeat domain 33	Exon			Intergenic
Ankrd40	ankyrin repeat domain 40	TTS			Intron
Ankrd46	ankyrin repeat domain 46	Intergenic	Intron		Intergenic
Ankrd50	ankyrin repeat domain 50	Intergenic	Intron		Intergenic
Ankrd55	ankyrin repeat domain 55	Intron			Intergenic
Ano1	anoctamin 1, calcium activated chloride channel	Intron	Intergenic		Intron
Ano2	anoctamin 2	Intron			Intron
Ano4	anoctamin 4	Intergenic			Intron
Ano5	anoctamin 5	Promoter			Intergenic
Anxa3	annexin A3	Intergenic	Intron		Intron
Anxa9	annexin A9	TTS			Promoter
Ap1M1	adaptor-related protein complex AP-1, mu subunit 1	Intergenic			Promoter
Ap3B1	adaptor-related protein complex 3, beta 1 subunit	Intron			Intron
Ap4E1	adaptor-related protein complex AP-4, epsilon 1	Intron			Intergenic	Intron
Apbb1Ip	amyloid beta (A4) precursor protein-binding, family B, member 1 interacting protein	Intergenic			Intron
Apbb2	amyloid beta (A4) precursor protein-binding, family B, member 2	Intron			Intron
Apoa4	apolipoprotein A-IV	TTS			Intergenic
Apob	apolipoprotein B	Intergenic			Intergenic
Apoc3	apolipoprotein C-III	Intron			Intron
Aqp5	aquaporin 5	Promoter			Promoter	TTS
Ar	androgen receptor	Intergenic			Intergenic
Arfgap3	ADP-ribosylation factor GTPase activating protein 3	Intron			Intron
Arfgef2	ADP-ribosylation factor guanine nucleotide-exchange factor 2 (brefeldin A-inhibited)	Intron			Intron
Arhgap20	Rho GTPase activating protein 20	Intron			Intron
Arhgap29	Rho GTPase activating protein 29	Intergenic			Intergenic	Promoter
Arhgap40	Rho GTPase activating protein 40	Intron			Intergenic	Intron
Arhgef10L	Rho guanine nucleotide exchange factor (GEF) 10-like	Intron			Intergenic	Intron
Arhgef26	Rho guanine nucleotide exchange factor (GEF) 26	Intergenic			Intron
Arhgef28	Rho guanine nucleotide exchange factor (GEF) 28	Intron			Intron	Intergenic
Arhgef7	Rho guanine nucleotide exchange factor (GEF7)	Intron			Promoter
Arid1B	AT rich interactive domain 1B (SWI-like)	Intergenic			Intergenic
Arid3A	AT rich interactive domain 3A (BRIGHT-like)	Intron			Intron
Arid5B	AT rich interactive domain 5B (MRF1-like)	Intron			Promoter	Intron	Intergenic
Arrdc2	arrestin domain containing 2	Intergenic			Intergenic	Promoter
Arrdc3	arrestin domain containing 3	Intergenic			Intergenic
Arvcf	armadillo repeat gene deleted in velocardiofacial syndrome	Promoter	Intron		Intron
Asap2	ArfGAP with SH3 domain, ankyrin repeat and PH domain 2	Intron			Intergenic	Intron
Ascc1	activating signal cointegrator 1 complex subunit 1	Intron			Intergenic
Ass1	argininosuccinate synthetase 1	Intergenic			Intron	Exon
Atf1	activating transcription factor 1	Intron			Intron	Intron
Atf3	activating transcription factor 3	Intron			Intergenic
Atp10D	ATPase, class V, type 10D	Promoter			Promoter
Atp11B	ATPase, class VI, type 11B	Intron			Intergenic
Atp13A2	ATPase type 13A2	Intron			Intron	Intergenic
Atp1A1	ATPase, Na+/K+ transporting, alpha 1 polypeptide	Intergenic			Intergenic
Atp2A2	ATPase, Ca++ transporting, cardiac muscle, slow twitch 2	Intergenic			Intergenic	Exon
Atp2A3	ATPase, Ca++ transporting, ubiquitous	Intergenic			Intron
Atp2B4	ATPase, Ca++ transporting, plasma membrane 4	Intron	Intergenic		Intergenic	Intron
Atp6Ap1L	ATPase, H+ transporting, lysosomal accessory protein 1-like	Intergenic			Intergenic
Atp8B1	ATPase, class I, type 8B, member 1	Intron			Intron	Intergenic
Atp8B2	ATPase, class I, type 8B, member 2	Intron			Intron
Atp9A	ATPase, class II, type 9A	Intron			Intron
Atxn1	ataxin 1	Intron	Intergenic		Exon	Intron
Atxn7L1	ataxin 7-like 1	Intron	Intergenic		Intron	TTS
Atxn7L3B	ataxin 7-like 3B	Intergenic			Intergenic
Auts2	autism susceptibility candidate 2	Intron			Intron
Axdnd1	axonemal dynein light chain domain containing 1	Intron			Intron
Axin2	axin 2	Intergenic			Intron	Intergenic
B3Galnt1	UDP-GalNAc:betaGlcNAc beta 1,3-galactosaminyltransferase, polypeptide 1	Intron	Intergenic		Intron
B3Gnt2	UDP-GlcNAc:betaGal beta-1,3-N-acetylglucosaminyltransferase 2	Intron			Intron	Intergenic
Bag3	BCL2-associated athanogene 3	Intron			Intron
Baiap2	brain-specific angiogenesis inhibitor 1-associated protein 2	Intron			Intron
Bcar1	breast cancer anti-estrogen resistance 1	Intergenic			Intron	Promoter
Bcar3	breast cancer anti-estrogen resistance 3	Intron	5' UTR	Intergenic	Intron	Promoter
Bcat2	branched chain aminotransferase 2, mitochondrial	Intron			Intron
Bcl2	B cell leukemia/lymphoma 2	Intron			Intron
Bcl9	B cell CLL/lymphoma 9	Intron	Intergenic		Intergenic
Bcl9L	B cell CLL/lymphoma 9-like	Exon	Intron		Intergenic	Promoter
Bcor	BCL6 interacting corepressor	Intergenic			Intron	Intergenic
Bhlhe40	basic helix-loop-helix family, member e40	Intron			Intron
Bhlhe41	basic helix-loop-helix family, member e41	Intergenic			Intergenic
Bicd1	BICD cargo adaptor 1	Intergenic			Intron
Bicd2	BICD cargo adaptor 2	Intron			Intergenic	Intron
Bmp3	bone morphogenetic protein 3	Intergenic			Intron
Bmp6	bone morphogenetic protein 6	Intron			Intergenic
Bmper	BMP-binding endothelial regulator	Intron	Intergenic		Intron	Intergenic
Bmpr1B	bone morphogenetic protein receptor, type 1B	Intron			Intron
Bmpr2	bone morphogenetic protein receptor, type II (serine/threonine kinase)	Intron	Intergenic		Intergenic	Intron
Bnc2	basonuclin 2	Intron			Intergenic
Bnip2	BCL2/adenovirus E1B interacting protein 2	Intergenic			Intergenic
Btbd3	BTB (POZ) domain containing 3	Intergenic	Intron		Intergenic
Btd	biotinidase	Intron			Intron
Bzw1	basic leucine zipper and W2 domains 1	Intron			Intron
C1Qtnf6	C1q and tumor necrosis factor related protein 6	Intergenic			Intergenic	Intron
Cabin1	calcineurin binding protein 1	5' UTR			Intron
Cables1	CDK5 and Abl enzyme substrate 1	Intergenic			Exon	Intergenic
Cables2	CDK5 and Abl enzyme substrate 2	Intron			Intron
Cabp7	calcium binding protein 7	Intron			TTS	Intergenic	3' UTR
Cacna1D	calcium channel, voltage-dependent, L type, alpha 1D subunit	Intron			Intron
Cacna1H	calcium channel, voltage-dependent, T type, alpha 1H subunit	Exon			Exon
Cacna1I	calcium channel, voltage-dependent, alpha 1I subunit	Intron			Intron	Intergenic
Cacna1S	calcium channel, voltage-dependent, L type, alpha 1S subunit	Intron			Intron
Calm2	calmodulin 2	Intergenic			Exon	Intron
Camk2B	calcium/calmodulin-dependent protein kinase II, beta	Intron			Intron
Camkk2	calcium/calmodulin-dependent protein kinase kinase 2, beta	Intron	Intergenic		Intron
Camta1	calmodulin binding transcription activator 1	Intron			Intron
Cap1	CAP, adenylate cyclase-associated protein 1 (yeast)	Intergenic			Intergenic
Capn12	calpain 12	TTS			Intron
Capn2	calpain 2	Intron			Promoter	5' UTR	Intron
Capn5	calpain 5	Intron	Promoter		Intron
Capn8	calpain 8	Intergenic			Intron	Intergenic
Capn9	calpain 9	3' UTR	Intron		Intron
Capzb	capping protein (actin filament) muscle Z-line, beta	Intron			Intron	Intergenic
Card10	caspase recruitment domain family, member 10	Promoter			Intron	Intergenic
Carhsp1	calcium regulated heat stable protein 1	Intron			Intergenic
Caskin1	CASK interacting protein 1	Intron			Intron
Casq2	calsequestrin 2	Promoter			Intron
Casz1	castor zinc finger 1	Intron			Intron	Intergenic
Cbfa2T3	core-binding factor, runt domain, alpha subunit 2, translocated to, 3 (human)	Intron			Intron	Intergenic
Cbx4	chromobox 4	Intergenic			Intergenic	TTS
Cbx7	chromobox 7	Intron	Intergenic		Intergenic
Ccdc170	coiled-coil domain containing 170	Intron			Intron
Ccdc185	coiled-coil domain containing 185	Intergenic			Intergenic
Ccdc190	coiled-coil domain containing 190	Intergenic			Intergenic
Ccdc3	coiled-coil domain containing 3	Intron	Promoter		Intergenic	Intron
Ccdc6	coiled-coil domain containing 6	Intron			Intron
Ccdc68	coiled-coil domain containing 68	Intron			Promoter
Ccdc81	coiled-coil domain containing 81	Intron			Intron
Ccdc85C	coiled-coil domain containing 85C	Intron			Intron
Ccl17	chemokine (C-C motif) ligand 17	TTS			Intron	Intergenic
Ccnjl	cyclin J-like	Intron			Intron
Ccnk	cyclin K	TTS	Intron		3' UTR
Ccnl1	cyclin L1	Intron	Exon	Intergenic	Intergenic
Cd180	CD180 antigen	Intergenic			Intergenic	Intron
Cd34	CD34 antigen	Intergenic			Intron
Cd82	CD82 antigen	Intergenic			Intron
Cdadc1	cytidine and dCMP deaminase domain containing 1	Intergenic			Intron
Cdc14A	CDC14 cell division cycle 14A	Intron			Intergenic
Cdc42Ep1	CDC42 effector protein (Rho GTPase binding) 1	Intron			Intron	Intergenic
Cdc42Ep3	CDC42 effector protein (Rho GTPase binding) 3	Intron			Intergenic
Cdc42Ep4	CDC42 effector protein (Rho GTPase binding) 4	Intron			Intron
Cdca7	cell division cycle associated 7	Intron			Intergenic
Cdh11	cadherin 11	Intergenic			Intergenic	Intron
Cdh2	cadherin 2	Intron			Intergenic
Cdh26	cadherin-like 26	Intergenic			Intron
Cdhr3	cadherin-related family member 3	Intron			Intron	Intergenic
Cdk1	cyclin-dependent kinase 1	Intergenic			Intergenic
Cdk18	cyclin-dependent kinase 18	3' UTR			Intergenic
Cdkal1	CDK5 regulatory subunit associated protein 1-like 1	Intron			Intron
Cdkn2Aip	CDKN2A interacting protein	5' UTR			Promoter
Cds1	CDP-diacylglycerol synthase 1	Intergenic			Promoter
Cdyl	chromodomain protein, Y chromosome-like	Intron	Intergenic		Intron
Cebpa	CCAAT/enhancer binding protein (C/EBP), alpha	Intergenic			Intergenic
Cebpg	CCAAT/enhancer binding protein (C/EBP), gamma	Intron			Promoter	Intron
Cela2A	chymotrypsin-like elastase family, member 2A	Exon	Intron		Intron
Celsr1	cadherin, EGF LAG seven-pass G-type receptor 1	Intron			Intron
Cenpf	centromere protein F	Intergenic			Intergenic
Cenpx	centromere protein X	Intron			Intron	Promoter
Cep131	centrosomal protein 131	Intron			Intron
Cep135	centrosomal protein 135	Intergenic			Intergenic
Cep85L	centrosomal protein 85-like	Intergenic			Intron
Cers3	ceramide synthase 3	Intron			Intron
Cers6	ceramide synthase 6	Intron			Intergenic	Promoter
Cetn3	centrin 3	Intron			Promoter
Cfap126	cilia and flagella associated protein 126	Intergenic			Intergenic
Cfap161	cilia and flagella associated protein 161	Intergenic			Intergenic
Cfap61	cilia and flagella associated protein 61	Intron			Promoter
Cfap69	cilia and flagella associated protein 69	3' UTR			Intron
Chac2	ChaC, cation transport regulator 2	Intergenic			Intron
Chd9	chromodomain helicase DNA binding protein 9	Intron			Intron	Promoter
Chdh	choline dehydrogenase	Intron			Intron	Promoter
Cherp	calcium homeostasis endoplasmic reticulum protein	Intron			Intron
Chka	choline kinase alpha	Intergenic			Intergenic
Chn2	chimerin 2	Promoter	TTS		Intron
Chpt1	choline phosphotransferase 1	Intron	Promoter		Promoter
Chst14	carbohydrate (N-acetylgalactosamine 4-0) sulfotransferase 14	Intergenic			Exon
Chst3	carbohydrate (chondroitin 6/keratan) sulfotransferase 3	Intron	Intergenic		Intergenic
Chst8	carbohydrate (N-acetylgalactosamine 4-0) sulfotransferase 8	Intron			Intron
Chsy1	chondroitin sulfate synthase 1	Intron			Intron	Intergenic
Cirbp	cold inducible RNA binding protein	Intron			Intergenic	TTS
Cited2	Cbp/p300-interacting transactivator, with Glu/Asp-rich carboxy-terminal domain, 2	Intergenic			Intergenic
Cited4	Cbp/p300-interacting transactivator, with Glu/Asp-rich carboxy-terminal domain, 4	Intergenic			Intergenic
Cldn2	claudin 2	Intergenic			Intergenic
Clic5	chloride intracellular channel 5	Intron			Intergenic
Clic6	chloride intracellular channel 6	Intergenic	Intron		Intron
Clint1	clathrin interactor 1	Intron			Intergenic
Clk3	CDC-like kinase 3	Intergenic			TTS	Intron
Cmip	c-Maf inducing protein	Intron	Intergenic		Intron
Cndp1	carnosine dipeptidase 1 (metallopeptidase M20 family)	Intergenic			Intron
Cnnm2	cyclin M2	Intron			Intron
Cnot7	CCR4-NOT transcription complex, subunit 7	Intron			Intron
Coa7	cytochrome c oxidase assembly factor 7	Intergenic	Exon		Intron
Col16A1	collagen, type XVI, alpha 1	Intron			Intron	Exon	Intergenic
Col28A1	collagen, type XXVIII, alpha 1	Intron			Intron
Col6A2	collagen, type VI, alpha 2	Intergenic			Intergenic
Col6A3	collagen, type VI, alpha 3	Intergenic	Intron		TTS
Comp	cartilage oligomeric matrix protein	Intron	Intergenic		Intron
Cops8	COP9 signalosome subunit 8	Intergenic			Intergenic
Cox4I2	cytochrome c oxidase subunit 4I2	Intron			Intron
Cox7A2L	cytochrome c oxidase subunit VIIa polypeptide 2-like	Intron			Intron	Promoter
Cplx2	complexin 2	Intergenic			Intron	Intergenic
Cpm	carboxypeptidase M	Promoter			Intron	Intergenic
Cpn2	carboxypeptidase N, polypeptide 2	Intergenic			Intron	Intergenic
Cpt1A	carnitine palmitoyltransferase 1a, liver	Intron			Intron	Intergenic
Cpxcr1	CPX chromosome region, candidate 1	Intergenic			Intergenic
Cpxm1	carboxypeptidase X 1 (M14 family)	TTS			Intergenic
Cr2	complement receptor 2	Intergenic			Intergenic
Crabp2	cellular retinoic acid binding protein II	Intergenic			Intergenic
Cradd	CASP2 and RIPK1 domain containing adaptor with death domain	Intron			Intergenic	Intron
Crb1	crumbs family member 1, photoreceptor morphogenesis associated	Intron			Intergenic
Crb2	crumbs family member 2	Intron			Intergenic	Exon	Promoter
Creb3L2	cAMP responsive element binding protein 3-like 2	Intron			Intron
Creld2	cysteine-rich with EGF-like domains 2	Intergenic			Intergenic
Crispld2	cysteine-rich secretory protein LCCL domain containing 2	Intron			Intergenic	Intron
Crtc1	CREB regulated transcription coactivator 1	Intron			Promoter	Intron
Csf3	colony stimulating factor 3 (granulocyte)	Intergenic			TTS	Intergenic
Csmd3	CUB and Sushi multiple domains 3	Intergenic			Intron
Csrnp3	cysteine-serine-rich nuclear protein 3	Intron			Intron
Cst8	cystatin 8 (cystatin-related epididymal spermatogenic)	Intron			Intergenic
Ctdspl	CTD (carboxy-terminal domain, RNA polymerase II, polypeptide A) small phosphatase-like	Intron			Intron
Ctif	CBP80/20-dependent translation initiation factor	Intron			Intron
Ctnna2	catenin (cadherin associated protein), alpha 2	Intron	Intergenic		Intergenic
Ctr9	CTR9 homolog, Paf1/RNA polymerase II complex component	Intergenic			Intergenic
Ctsh	cathepsin H	Intergenic			5' UTR
Cttn	cortactin	Intron			Intron
Cuedc1	CUE domain containing 1	Intron			Intron	Promoter
Cxxc5	CXXC finger 5	Intron			Intergenic	Intron
Cyp1B1	cytochrome P450, family 1, subfamily b, polypeptide 1	Intergenic			Promoter	Intergenic
Cyp2S1	cytochrome P450, family 2, subfamily s, polypeptide 1	Promoter			Intergenic
Cyr61	cysteine rich protein 61	Intergenic			Intergenic
Cyyr1	cysteine and tyrosine-rich protein 1	Intergenic			Intergenic
Daam1	dishevelled associated activator of morphogenesis 1	Intergenic			Intron	Intergenic
Dab2	disabled 2, mitogen-responsive phosphoprotein	Intron	5' UTR		Intergenic
Dach1	dachshund family transcription factor 1	Intergenic			Intron
Dact2	dishevelled-binding antagonist of beta-catenin 2	Intergenic			Intron
Dap	death-associated protein	Intron	Intergenic		Promoter	Intergenic	Intron
Dapk1	death associated protein kinase 1	Intron	Intergenic		Intron	Intergenic	Promoter
Dcn	decorin	Intergenic			Intergenic
Dctd	dCMP deaminase	Promoter			Intron
Ddah1	dimethylarginine dimethylaminohydrolase 1	Intron			Intron
Ddhd1	DDHD domain containing 1	Intergenic			Intron
Ddit4	DNA-damage-inducible transcript 4	Intergenic			Intergenic
Ddx3X	DEAD/H (Asp-Glu-Ala-Asp/His) box polypeptide 3, X-linked	Intergenic			Intergenic
Dennd2A	DENN/MADD domain containing 2A	Intron			Intron
Derl1	Der1-like domain family, member 1	Intron			Intergenic
Dgki	diacylglycerol kinase, iota	Intron			Intron
Dhcr24	24-dehydrocholesterol reductase	Promoter			Intron	Promoter
Dhcr7	7-dehydrocholesterol reductase	Promoter			Promoter
Dhrs3	dehydrogenase/reductase (SDR family) member 3	Intron	Exon	Intergenic	Intron	Promoter	Intergenic
Diablo	diablo, IAP-binding mitochondrial protein	TTS			Promoter
Disc1	disrupted in schizophrenia 1	Intron			Intron
Dkk3	dickkopf WNT signaling pathway inhibitor 3	Intron			Intron
Dlc1	deleted in liver cancer 1	Intron			Promoter	Intron
Dlg1	discs large MAGUK scaffold protein 1	Intergenic			Intergenic
Dnaja4	DnaJ heat shock protein family (Hsp40) member A4	Promoter			Intron	Exon
Dnajb12	DnaJ heat shock protein family (Hsp40) member B12	Intron			Intergenic	3' UTR
Dnajc21	DnaJ heat shock protein family (Hsp40) member C21	Intergenic			Intergenic
Dnmbp	dynamin binding protein	Intron	Promoter		Intergenic	Intron
Dnmt3A	DNA methyltransferase 3A	Intron			Intron	Promoter
Dock1	dedicator of cytokinesis 1	Intron			Intron	Intergenic
Dock4	dedicator of cytokinesis 4	Intron			Intron
Dock9	dedicator of cytokinesis 9	Intron			Intron
Dok7	docking protein 7	Intron	Promoter		Promoter	Intron	Intergenic
Dpf1	D4, zinc and double PHD fingers family 1	Intron			Intron	Promoter
Dpp10	dipeptidylpeptidase 10	Intergenic			Intergenic
Dpysl4	dihydropyrimidinase-like 4	Intron			Intron
Dsc2	desmocollin 2	Intron			Intron
Dsp	desmoplakin	Intergenic			Promoter	Intergenic
Dst	dystonin	Intron			Intron
Dstn	destrin	Intron			Intron
Dtnbp1	dystrobrevin binding protein 1	Intron			Intergenic
Dupd1	dual specificity phosphatase and pro isomerase domain containing 1	Intron			Intergenic
Dusp10	dual specificity phosphatase 10	Intergenic			Intergenic	Promoter	Intron
Dym	dymeclin	Intron			Intron
Dynap	dynactin associated protein	Intergenic			Intergenic
Dynlrb2	dynein light chain roadblock-type 2	Intergenic			Promoter	Intron
Dysf	dysferlin	Intron			Intergenic	Intron
Ebag9	estrogen receptor-binding fragment-associated gene 9	Promoter			Promoter
Ebf2	early B cell factor 2	Intergenic			Intergenic
Ece1	endothelin converting enzyme 1	Intron	Intergenic		Intron	Intergenic
Echdc3	enoyl Coenzyme A hydratase domain containing 3	Exon			Intergenic
Eda2R	ectodysplasin A2 receptor	3' UTR			Intergenic
Edil3	EGF-like repeats and discoidin I-like domains 3	Intergenic			Intergenic
Edn1	endothelin 1	Intergenic			Intergenic
Edn2	endothelin 2	Intergenic			Intron	Intergenic
Edn3	endothelin 3	Intergenic			Intergenic
Efcab1	EF-hand calcium binding domain 1	Intergenic			Intergenic
Efna3	ephrin A3	Intergenic			Intergenic
Efna5	ephrin A5	Intergenic	3' UTR		Intron
Efr3B	EFR3 homolog B	Intergenic			Intron
Egr3	early growth response 3	Intron			Intron
Ehd2	EH-domain containing 2	Intron			Intron
Eif2Ak4	eukaryotic translation initiation factor 2 alpha kinase 4	Intron			Exon
Eif4E3	eukaryotic translation initiation factor 4E member 3	Intron			Promoter
Eif4G3	eukaryotic translation initiation factor 4 gamma, 3	Intron			Intergenic
Elf1	E74-like factor 1	Promoter			Intron	Intergenic
Elf2	E74-like factor 2	Intron			Intron
Elf3	E74-like factor 3	Intergenic	Intron		Intergenic
Emilin2	elastin microfibril interfacer 2	Intron			Intron
Emx1	empty spiracles homeobox 1	Intron			Intron
Emx2Os	Emx2 opposite strand/antisense transcript (non-protein coding)	Intron			Intergenic
Endog	endonuclease G	Exon			TTS
Engase	endo-beta-N-acetylglucosaminidase	Intron			Intergenic
Entpd1	ectonucleoside triphosphate diphosphohydrolase 1	Intron			Intron
Epas1	endothelial PAS domain protein 1	Intron	Intergenic		Intron	Intergenic
Epb41	erythrocyte membrane protein band 4.1	Intron			Intron	Intergenic
Epb41L1	erythrocyte membrane protein band 4.1 like 1	Promoter			Intergenic	Intron	Intergenic
Epb41L2	erythrocyte membrane protein band 4.1 like 2	Promoter	Intron		Exon	Intron	Promoter
Epha3	Eph receptor A3	Intron			Intergenic
Epha5	Eph receptor A5	Intergenic			Intron
Ephx1	epoxide hydrolase 1, microsomal	Intron			Intergenic
Erg	ETS transcription factor	Intron			Promoter	Intron
Erh	ERH mRNA splicing and mitosis factor	Intron	Intergenic		Intergenic	Intron
Errfi1	ERBB receptor feedback inhibitor 1	Intergenic			Intergenic	Intron	Promoter
Esco1	establishment of sister chromatid cohesion N-acetyltransferase 1	Intron			Intron
Esr1	estrogen receptor 1 (alpha)	Intron			Intron	Intergenic	Promoter
Esr2	estrogen receptor 2 (beta)	Intron	Intergenic		Intron
Esrrg	estrogen-related receptor gamma	Intron			Intron
Esyt3	extended synaptotagmin-like protein 3	Intron	Intergenic		Intron
Etfa	electron transferring flavoprotein, alpha polypeptide	Intron			Intron
Etfb	electron transferring flavoprotein, beta polypeptide	Promoter			Intron
Etfbkmt	electron transfer flavoprotein beta subunit lysine methyltransferase	Intergenic			Promoter
Etnk2	ethanolamine kinase 2	Intergenic			Intron
Etnppl	ethanolamine phosphate phospholyase	Intron			Intergenic
Ets2	E26 avian leukemia oncogene 2, 3' domain	Intergenic			Intergenic
Etv6	ets variant 6	Intron			Intron
Evl	Ena-vasodilator stimulated phosphoprotein	Intron			Intron
Evpl	envoplakin	Exon			Intron
Exoc4	exocyst complex component 4	Intron			Intergenic
Exoc6B	exocyst complex component 6B	Intron			Intron
Eya2	EYA transcriptional coactivator and phosphatase 2	Intron	Intergenic		Intron	Intergenic
Eya3	EYA transcriptional coactivator and phosphatase 3	Intergenic			Intron	Intergenic
Ezr	ezrin	Intron	Intergenic		Intergenic
Fadd	Fas (TNFRSF6)-associated via death domain	Intron			5' UTR
Fam110B	family with sequence similarity 110, member B	Intron			Intron
Fam110C	family with sequence similarity 110, member C	Intergenic			Intergenic
Fam117B	family with sequence similarity 117, member B	Intergenic	TTS	Exon	Intron
Fam122A	family with sequence similarity 122, member A	Intron			Intron
Fam180A	family with sequence similarity 180, member A	Intron			Intergenic	Intron
Fam181B	family with sequence similarity 181, member B	Intergenic			Intergenic
Fam189A2	family with sequence similarity 189, member A2	Intergenic			Intron
Fam196A	family with sequence similarity 196, member A	Intron			Intron
Fam19A5	family with sequence similarity 19, member A5	Intron	Intergenic		Intron	Intergenic
Fam220A	family with sequence similarity 220, member A	Intergenic			Intron
Fam222A	family with sequence similarity 222, member A	Intron			Intron
Fam3C	family with sequence similarity 3, member C	Intron	Intergenic		Promoter
Fam49B	family with sequence similarity 49, member B	Intron	Promoter	Intergenic	Intergenic	Intron	Promoter
Fam53A	family with sequence similarity 53, member A	Intron			Intergenic
Fam83D	family with sequence similarity 83, member D	Intron			Intron
Fance	Fanconi anemia, complementation group E	3' UTR			Intron
Fank1	fibronectin type 3 and ankyrin repeat domains 1	Intron			Intron
Fasn	fatty acid synthase	Intron			Intron
Fat1	FAT atypical cadherin 1	Intron			Intergenic	Intron
Faxc	failed axon connections homolog	Intron			Intron
Fbln2	fibulin 2	Intergenic			Intergenic
Fbxo15	F-box protein 15	Intergenic			Intergenic
Fbxo32	F-box protein 32	Intron	Intergenic		Intergenic
Fbxw8	F-box and WD-40 domain protein 8	Intron			Intron
Fdft1	farnesyl diphosphate farnesyl transferase 1	Intron			Intergenic
Fgd3	FYVE, RhoGEF and PH domain containing 3	Intron	Intergenic		Intron
Fgd4	FYVE, RhoGEF and PH domain containing 4	Intron			Intron
Fgf20	fibroblast growth factor 20	Intergenic			Intergenic
Fgfr2	fibroblast growth factor receptor 2	Intergenic			Intron	Intergenic
Fgfrl1	fibroblast growth factor receptor-like 1	Intergenic			Intergenic
Filip1L	filamin A interacting protein 1-like	Intron			Intron
Fkbp4	FK506 binding protein 4	Intron			Intron
Fkbp5	FK506 binding protein 5	Intron	Intergenic		Intron
Flvcr2	feline leukemia virus subgroup C cellular receptor 2	Intergenic			Intergenic
Fmn1	formin 1	Intron			Promoter	Intron	Intergenic
Fndc3B	fibronectin type III domain containing 3B	Intron	Intergenic		Intron
Fos	FBJ osteosarcoma oncogene	Intergenic			Intergenic
Fosl2	fos-like antigen 2	Promoter	Intergenic	Intron	Intergenic
Foxn3	forkhead box N3	Intron			Intron	Intergenic
Foxo3	forkhead box O3	Intron			Intron	Promoter
Foxo6	forkhead box O6	Intron			Promoter	Intron
Foxp1	forkhead box P1	Intron	3' UTR		Intron	Promoter	Intergenic
Frk	fyn-related kinase	Intergenic			Intergenic
Frmd7	FERM domain containing 7	Intergenic			Intron
Frs2	fibroblast growth factor receptor substrate 2	Intergenic			Intergenic
Frs3	fibroblast growth factor receptor substrate 3	Promoter			Intron
Fshr	follicle stimulating hormone receptor	Intron			Intergenic
Fst	follistatin	Intron			Intergenic	Promoter	Intron
Fth1	ferritin heavy polypeptide 1	Intergenic			Intergenic	3' UTR
Fto	fat mass and obesity associated	Intron			Intron
Furin	furin (paired basic amino acid cleaving enzyme)	Intergenic			Intergenic
Fut10	fucosyltransferase 10	Intergenic			Intergenic
Fxr1	fragile X mental retardation gene 1, autosomal homolog	Intergenic			Promoter	Intron
Fyb2	FYN binding protein 2	Intron			Intron
Fyn	Fyn proto-oncogene	Intron			Intron
Fzd1	frizzled class receptor 1	Intergenic			Intergenic
Gab2	growth factor receptor bound protein 2-associated protein 2	Intron			Intron	Intergenic
Gabrp	gamma-aminobutyric acid (GABA) A receptor, pi	Intron			Intergenic
Gadd45A	growth arrest and DNA-damage-inducible 45 alpha	Intergenic			Intergenic
Gadd45B	growth arrest and DNA-damage-inducible 45 beta	Intergenic			Intron	Intergenic
Gadd45G	growth arrest and DNA-damage-inducible 45 gamma	Intergenic	Intron		Exon	Intergenic
Galnt15	polypeptide N-acetylgalactosaminyltransferase 15	Intron	Intergenic		Intergenic
Galnt16	polypeptide N-acetylgalactosaminyltransferase 16	Intron			Intron
Galnt2	polypeptide N-acetylgalactosaminyltransferase 2	Intergenic			Intron
Gapvd1	GTPase activating protein and VPS9 domains 1	Intergenic			Intron	3' UTR
Gas6	growth arrest specific 6	Intron	Intergenic		Promoter
Gas7	growth arrest specific 7	Intergenic			Intron
Gata4	GATA binding protein 4	Promoter	Intergenic		Intron	Intergenic
Gata6	GATA binding protein 6	Promoter	Intergenic		Intergenic
Gatad2A	GATA zinc finger domain containing 2A	Promoter			Intron
Gbx2	gastrulation brain homeobox 2	Intron			Intron
Gch1	GTP cyclohydrolase 1	Intron			Promoter
Gcm1	glial cells missing homolog 1	Intergenic			Intron
Gcnt4	glucosaminyl (N-acetyl) transferase 4, core 2 (beta-1,6-N-acetylglucosaminyltransferase)	Intron			Intergenic
Gdpd5	glycerophosphodiester phosphodiesterase domain containing 5	Intron			Intron
Gga2	golgi associated, gamma adaptin ear containing, ARF binding protein 2	Intron			Intron
Ghr	growth hormone receptor	Intergenic			Intron
Gin1	gypsy retrotransposon integrase 1	Intron			Intron	Intergenic
Gipc2	GIPC PDZ domain containing family, member 2	Intron			Intron
Gli2	GLI-Kruppel family member GLI2	Intergenic			Intron
Gls	glutaminase	Intergenic			Intergenic
Gmds	GDP-mannose 4, 6-dehydratase	Intergenic			Intron
Gna12	guanine nucleotide binding protein, alpha 12	Intron			Intron
Gna14	guanine nucleotide binding protein, alpha 14	Intron			Intron	Intergenic
Gnaq	guanine nucleotide binding protein, alpha q polypeptide	Intergenic			Intron
Gnat3	guanine nucleotide binding protein, alpha transducing 3	Intergenic			Intron
Gng4	guanine nucleotide binding protein (G protein), gamma 4	Intron			Intron
Gng7	guanine nucleotide binding protein (G protein), gamma 7	Intron			Intron
Gnpnat1	glucosamine-phosphate N-acetyltransferase 1	Intergenic			Intergenic
Gpam	glycerol-3-phosphate acyltransferase, mitochondrial	Intergenic	Intron		Intergenic
Gpbp1	GC-rich promoter binding protein 1	Intergenic	Intron		Intergenic
Gpc4	glypican 4	Intergenic			Intron
Gpc6	glypican 6	Intergenic			Intergenic	Intron
Gpd2	glycerol phosphate dehydrogenase 2, mitochondrial	Intron	Promoter		Intergenic	Intron
Gpr12	G-protein coupled receptor 12	Intergenic			Intergenic
Gpr135	G protein-coupled receptor 135	Intergenic			Intergenic
Gpr22	G protein-coupled receptor 22	Intron			Intron
Gpr37	G protein-coupled receptor 37	Intergenic			Intergenic
Gpr37L1	G protein-coupled receptor 37-like 1	Intergenic			Intergenic	TTS
Gpr68	G protein-coupled receptor 68	Intron			Intron
Gpr84	G protein-coupled receptor 84	Exon			Exon	Intron
Gpsm1	G-protein signalling modulator 1 (AGS3-like, C. elegans)	Promoter			Promoter
Gpx3	glutathione peroxidase 3	Intron	Intergenic		Intergenic
Gpx4	glutathione peroxidase 4	Promoter			Intergenic
Gramd1B	GRAM domain containing 1B	Intron			Intron
Grb14	growth factor receptor bound protein 14	Intron			Intron
Grb7	growth factor receptor bound protein 7	Intron			Intron
Greb1	gene regulated by estrogen in breast cancer protein	Intron			Promoter	Intergenic	Intron
Greb1L	growth regulation by estrogen in breast cancer-like	Intron			Intron	Intergenic
Grem2	gremlin 2, DAN family BMP antagonist	Intron	Intergenic		TTS	Intergenic
Grhl3	grainyhead like transcription factor 3	Intron			TTS
Grik3	glutamate receptor, ionotropic, kainate 3	Intergenic			Intergenic	Intron
Grm4	glutamate receptor, metabotropic 4	Exon			Intron	Intron
Grtp1	GH regulated TBC protein 1	Intergenic			Intergenic
Gse1	genetic suppressor element 1, coiled-coil protein	Intergenic			Intergenic	Intron
Gsg1L	GSG1-like	Intron			Intron	Intergenic
Gsk3B	glycogen synthase kinase 3 beta	Intergenic			Intergenic	Intron
Gtf2A1	general transcription factor II A, 1	Intergenic	3' UTR	Intron	Intron
H3F3A	H3 histone, family 3A	Promoter			Promoter
Hapln2	hyaluronan and proteoglycan link protein 2	Intergenic			Intron
Harbi1	harbinger transposase derived 1	TTS			Promoter
Hdhd3	haloacid dehalogenase-like hydrolase domain containing 3	3' UTR	Intron		Intergenic	3' UTR
Hdhd5	haloacid dehalogenase like hydrolase domain containing 5	Intron			Intergenic
Hdlbp	high density lipoprotein (HDL) binding protein	Intron			Intron
Hectd1	HECT domain E3 ubiquitin protein ligase 1	Intron			Intergenic
Hecw2	HECT, C2 and WW domain containing E3 ubiquitin protein ligase 2	Intron			Intergenic
Heg1	heart development protein with EGF-like domains 1	Intron			Intergenic
Hes1	hes family bHLH transcription factor 1	Intergenic	Exon		Intergenic	Exon
Hexim2	hexamethylene bis-acetamide inducible 2	Intergenic			5' UTR
Hey1	hairy/enhancer-of-split related with YRPW motif 1	Intergenic			Exon
Hey2	hairy/enhancer-of-split related with YRPW motif 2	Intron	Intergenic		Exon
Hif1A	hypoxia inducible factor 1, alpha subunit	Intron	Intergenic		Intergenic	Intron
Higd1A	HIG1 domain family, member 1A	Intron			Intergenic	Intron
Hilpda	hypoxia inducible lipid droplet associated	Intergenic			Intergenic
Hist1H4H	histone cluster 1, H4h	Intergenic			Intergenic	Promoter
Hk1	hexokinase 1	Intron			Intron	Promoter
Hlcs	holocarboxylase synthetase (biotin- [propriony-Coenzyme A-carboxylase (ATP-hydrolysing)] ligase)	Intron			Intron
Hmgcl	3-hydroxy-3-methylglutaryl-Coenzyme A lyase	Intergenic			Intron
Hmgcs2	3-hydroxy-3-methylglutaryl-Coenzyme A synthase 2	Intergenic			Intergenic
Hoxd11	homeobox D11	Intron			Intergenic
Hpcal1	hippocalcin-like 1	Intron			Intergenic	Intron
Hpf1	histone PARylation factor 1	Intergenic			Intergenic
Hsd11B2	hydroxysteroid 11-beta dehydrogenase 2	Intergenic			Intergenic	Intron
Hsd3B1	hydroxy-delta-5-steroid dehydrogenase, 3 beta- and steroid delta-isomerase 1	Intergenic			Intergenic
Hspa8	heat shock protein 8	Intron			Intron
Hspg2	perlecan (heparan sulfate proteoglycan 2)	Intron			Intron	Intergenic
Hsph1	heat shock 105kDa/110kDa protein 1	Intergenic			Intergenic
Htr1D	5-hydroxytryptamine (serotonin) receptor 1D	Intergenic			Intergenic
Htra3	HtrA serine peptidase 3	Intergenic	Intron	5' UTR	Intergenic
Hunk	hormonally upregulated Neu-associated kinase	Intron			Intron
Hus1B	HUS1 checkpoint clamp component B	Intron			Exon
Icam2	intercellular adhesion molecule 2	Intron			Intron
Id3	inhibitor of DNA binding 3	Intergenic	Intergenic		Intergenic
Id4	inhibitor of DNA binding 4	Intron			Intergenic
Ier2	immediate early response 2	Intron			Intergenic	TTS
Igf1	insulin-like growth factor 1	Intron	Intergenic		Intergenic
Igf2Bp3	insulin-like growth factor 2 mRNA binding protein 3	Intergenic			Intron
Igsf3	immunoglobulin superfamily, member 3	Intron			Intron	Promoter
Ihh	Indian hedgehog	Intron			Intron
Ikbkb	inhibitor of kappaB kinase beta	Intergenic			Intron
Ikbkg	inhibitor of kappaB kinase gamma	Intron			Promoter	Intron
Il12Rb1	interleukin 12 receptor, beta 1	Intergenic	Intron		Intron
Il16	interleukin 16	Intergenic	Intron		Intron
Il17B	interleukin 17B	Intergenic			Intron
Il17Rd	interleukin 17 receptor D	Intron			Intron
Il21R	interleukin 21 receptor	Intron			3' UTR	TTS
Incenp	inner centromere protein	Intergenic			Intron	Intergenic
Inha	inhibin alpha	Promoter			Promoter
Inhbb	inhibin beta-B	Intergenic	Intergenic		Intergenic
Inpp5A	inositol polyphosphate-5-phosphatase A	Intron			Intron	Intergenic
Insig1	insulin induced gene 1	Intergenic			Intergenic
Ipo5	importin 5	Intergenic			Intergenic
Ippk	inositol 1,3,4,5,6-pentakisphosphate 2-kinase	Intron	Intron		Intron	Intergenic
Iqgap2	IQ motif containing GTPase activating protein 2	Intron			Intron	Intergenic
Irf1	interferon regulatory factor 1	Intron			Intron	TTS
Irf2Bp2	interferon regulatory factor 2 binding protein 2	Intergenic			Intergenic
Irf2Bpl	interferon regulatory factor 2 binding protein-like	Intergenic			Exon	Intergenic
Irf5	interferon regulatory factor 5	Intron			Exon
Irs1	insulin receptor substrate 1	Intron			Intron
Isca1	iron-sulfur cluster assembly 1	Promoter			Intron
Isoc1	isochorismatase domain containing 1	Intron			Intergenic
Isyna1	myo-inositol 1-phosphate synthase A1	Intron	TTS	Exon	Intron
Itih2	inter-alpha trypsin inhibitor, heavy chain 2	Intergenic			Intergenic
Itih5	inter-alpha (globulin) inhibitor H5	Intron			Intergenic
Itm2C	integral membrane protein 2C	Intergenic			Intron	Promoter
Itpr1	inositol 1,4,5-trisphosphate receptor 1	Intron			Intron
Itpr2	inositol 1,4,5-triphosphate receptor 2	Intron			Intron
Ivns1Abp	influenza virus NS1A binding protein	Intergenic			Promoter
Izumo2	IZUMO family member 2	Intergenic			Intergenic
Jak1	Janus kinase 1	Intron	Intergenic		Intron
Jcad	junctional cadherin 5 associated	Intergenic			Intergenic
Jmy	junction-mediating and regulatory protein	Intron			Intergenic
Jpt2	Jupiter microtubule associated homolog 2	Intron			Intron	TTS
Jund	jun D proto-oncogene	Intergenic			Promoter
Jup	junction plakoglobin	Intron			Intergenic	Intron
Kank1	KN motif and ankyrin repeat domains 1	Intron	5' UTR		Intron
Kat6B	K(lysine) acetyltransferase 6B	Intron	Intergenic	Exon	Intergenic	Intron
Kazn	kazrin, periplakin interacting protein	Intron	Intron		Intron
Kcnab1	potassium voltage-gated channel, shaker-related subfamily, beta member 1	Intron			Intron
Kcne4	potassium voltage-gated channel, Isk-related subfamily, gene 4	Intron			Intergenic
Kcnh3	potassium voltage-gated channel, subfamily H (eag-related), member 3	Exon			Intron
Kcnk1	potassium channel, subfamily K, member 1	Intergenic	Intron		Intergenic	Intron
Kcnk5	potassium channel, subfamily K, member 5	Intron			Intergenic	Intron
Kcnma1	potassium large conductance calcium-activated channel, subfamily M, alpha member 1	Intron			Intron	Intergenic
Kcnq1	potassium voltage-gated channel, subfamily Q, member 1	Intron			Intron
Kcnt1	potassium channel, subfamily T, member 1	Intron			Intron
Kctd15	potassium channel tetramerisation domain containing 15	3' UTR			Intergenic	Intron
Kctd3	potassium channel tetramerisation domain containing 3	Intergenic			Intergenic	Intron	Promoter
Kdm7A	lysine (K)-specific demethylase 7A	Intergenic			Intron
Kdr	kinase insert domain protein receptor	Intergenic			Intergenic
Kif13B	kinesin family member 13B	Intron			Intergenic	Intron
Kif16B	kinesin family member 16B	Intron			Intron
Kif21A	kinesin family member 21A	Intergenic			Promoter
Kifc3	kinesin family member C3	Intergenic			Intron
Kit	KIT proto-oncogene receptor tyrosine kinase	Intergenic			Intergenic	Intron
Klc1	kinesin light chain 1	Intron			Promoter
Klc2	kinesin light chain 2	Intergenic			Intron
Klf10	Kruppel-like factor 10	Intron			Promoter	Intergenic
Klf9	Kruppel-like factor 9	Intergenic			Exon	Intergenic
Klhl25	kelch-like 25	Intergenic	3' UTR	Intron	Intron
Klhl31	kelch-like 31	Intergenic			Intergenic
Klhl38	kelch-like 38	Promoter			Intergenic
Kmt5A	lysine methyltransferase 5A	5' UTR			Promoter
Knop1	lysine rich nucleolar protein 1	Exon	Intron		Intron
Kpna1	karyopherin (importin) alpha 1	Intergenic			Intron	3' UTR
Kpna3	karyopherin (importin) alpha 3	Promoter			Intron
Kras	Kirsten rat sarcoma viral oncogene homolog	Intron			Intergenic
Krt78	keratin 78	Intergenic			Intergenic
Ksr1	kinase suppressor of ras 1	Intron			Intron	Intergenic	Promoter
Lama3	laminin, alpha 3	Intron			Intron
Lama5	laminin, alpha 5	Intron			Promoter
Lamb1	laminin B1	Intron			Intron	Exon
Laptm4A	lysosomal-associated protein transmembrane 4A	Intergenic			Intergenic	Intron
Laptm4B	lysosomal-associated protein transmembrane 4B	Intergenic			Intergenic
Laptm5	lysosomal-associated protein transmembrane 5	Intron			Intron
Large2	LARGE xylosyl- and glucuronyltransferase 2	Intron	Promoter		Intron	TTS
Lax1	lymphocyte transmembrane adaptor 1	Intron	Intergenic		Intergenic
Lcmt1	leucine carboxyl methyltransferase 1	Intron			Intron
Ldb1	LIM domain binding 1	Promoter			Promoter	Intron
Ldlr	low density lipoprotein receptor	Intron			Intron
Ldlrad3	low density lipoprotein receptor class A domain containing 3	Intron			Intron	Intergenic
Ldlrap1	low density lipoprotein receptor adaptor protein 1	Promoter			3' UTR	Intergenic
Lekr1	leucine, glutamate and lysine rich 1	Intron			Intron
Leo1	Leo1, Paf1/RNA polymerase II complex component	Intron			Intergenic
Lgmn	legumain	Intron			Intron
Lhfpl2	lipoma HMGIC fusion partner-like 2	Intron	Intergenic		Intron
Lhx2	LIM homeobox protein 2	Intergenic			Intergenic
Lhx3	LIM homeobox protein 3	Intergenic	Intron		Intergenic
Lias	lipoic acid synthetase	Intron			Exon
Lif	leukemia inhibitory factor	Intergenic			Intergenic
Lifr	leukemia inhibitory factor receptor	Promoter	Intron	Intergenic	Promoter
Limch1	LIM and calponin homology domains 1	Intron			Intron
Limk2	LIM motif-containing protein kinase 2	Intron	Exon		Intron
Lingo1	leucine rich repeat and Ig domain containing 1	Intron			Intergenic	Intron
Litaf	LPS-induced TN factor	Intergenic	Intron		Intergenic
Llgl2	LLGL2 scribble cell polarity complex component	Intron			Intron
Lmbr1	limb region 1	Intron			Intron	Promoter
Lmntd1	lamin tail domain containing 1	Intergenic			Exon	Intron
Lmo1	LIM domain only 1	Intergenic	Intron		Intergenic	Intron
Lmo7	LIM domain only 7	Intergenic	Intron		Intron
Lpar1	lysophosphatidic acid receptor 1	5' UTR			Promoter	Intron
Lpcat4	lysophosphatidylcholine acyltransferase 4	TTS			Promoter
Lpin1	lipin 1	Intergenic			Intron
Lpin2	lipin 2	TTS	Intergenic		Intron	Intergenic
Lpl	lipoprotein lipase	Promoter			Intron
Lpp	LIM domain containing preferred translocation partner in lipoma	Intron			Intron
Lrch1	leucine-rich repeats and calponin homology (CH) domain containing 1	Intron			Intron
Lrig1	leucine-rich repeats and immunoglobulin-like domains 1	Intron			Intron
Lrmda	leucine rich melanocyte differentiation associated	Intron	Intergenic		Intron
Lrp5	low density lipoprotein receptor-related protein 5	Intron			Intron	Intergenic
Lrrc1	leucine rich repeat containing 1	Intron			Intron
Lrrc10B	leucine rich repeat containing 10B	Intron	TTS		Intron	TTS
Lrrfip1	leucine rich repeat (in FLII) interacting protein 1	Intron			Intron	Promoter
Lrrfip2	leucine rich repeat (in FLII) interacting protein 2	Intron			Intergenic
Lrrtm3	leucine rich repeat transmembrane neuronal 3	Intron			Intron
Lsm14A	LSM14A mRNA processing body assembly factor	Intron			Intergenic
Luc7L2	LUC7-like 2 (S. cerevisiae)	Intergenic			Intergenic
Lyrm9	LYR motif containing 9	Intergenic			Intergenic
Lzts2	leucine zipper, putative tumor suppressor 2	Intron			Intron
Maf	avian musculoaponeurotic fibrosarcoma oncogene homolog	Intron			Intron	Intergenic
Mafb	v-maf musculoaponeurotic fibrosarcoma oncogene family, protein B (avian)	Intergenic			Intergenic
Malat1	metastasis associated lung adenocarcinoma transcript 1 (non-coding RNA)	Promoter	Intergenic		Intergenic
Mall	mal, T cell differentiation protein-like	Intron			Intron
Mamld1	mastermind-like domain containing 1	Intergenic			Intergenic
Maneal	mannosidase, endo-alpha-like	Intron			Promoter
Map1B	microtubule-associated protein 1B	Intron			Intergenic
Map1Lc3B	microtubule-associated protein 1 light chain 3 beta	Intergenic			3' UTR
Map2K2	mitogen-activated protein kinase kinase 2	Intron			Intron
Map2K7	mitogen-activated protein kinase kinase 7	Promoter			Intron
Map3K14	mitogen-activated protein kinase kinase kinase 14	Intergenic			Intron
Map3K20	mitogen-activated protein kinase kinase kinase 20	Intron			Intron
Map3K7	mitogen-activated protein kinase kinase kinase 7	Intron	Intergenic		Intergenic
Map4K3	mitogen-activated protein kinase kinase kinase kinase 3	Intron			Intron
Map7	microtubule-associated protein 7	Intron			Intron
Mapk13	mitogen-activated protein kinase 13	Intergenic			Intergenic
Mapk8	mitogen-activated protein kinase 8	Intron	Intergenic		Intergenic	Promoter
Mapkap1	mitogen-activated protein kinase associated protein 1	Intron			Intron
Mapkbp1	mitogen-activated protein kinase binding protein 1	Intron			Intron
Mapre3	microtubule-associated protein, RP/EB family, member 3	Intron			Intron
Marcks	myristoylated alanine rich protein kinase C substrate	Intergenic			Intron
Marcksl1	MARCKS-like 1	Exon	Intergenic		TTS
Mark1	MAP/microtubule affinity regulating kinase 1	Intron	Intergenic		Intergenic
Mark2	MAP/microtubule affinity regulating kinase 2	Intron			Intron
Mast4	microtubule associated serine/threonine kinase family member 4	Intron			Intron	Intergenic
Max	Max protein	Intron	Intergenic		Intergenic
Mb	myoglobin	Intergenic			Promoter	Intergenic
Mb21D2	Mab-21 domain containing 2	Intron			Intron
Mbd6	methyl-CpG binding domain protein 6	Promoter			Promoter
Mbnl2	muscleblind like splicing factor 2	Intron			Intron
Mboat1	membrane bound O-acyltransferase domain containing 1	Intron	Intergenic		Intron	Intergenic
Mboat2	membrane bound O-acyltransferase domain containing 2	Intron			Intergenic
Mcf2L	mcf.2 transforming sequence-like	Intron			Promoter	Intron
Mdfic	MyoD family inhibitor domain containing	Promoter			Intergenic
Me3	malic enzyme 3, NADP(+)-dependent, mitochondrial	Intron			Intron
Med13L	mediator complex subunit 13-like	Intergenic			Intron
Mef2A	myocyte enhancer factor 2A	Intergenic			Promoter
Megf10	multiple EGF-like-domains 10	Intergenic			Intergenic
Megf9	multiple EGF-like-domains 9	Intergenic			Intron	Intergenic
Mex3C	mex3 RNA binding family member C	Intergenic			Intergenic
Mfsd2A	major facilitator superfamily domain containing 2A	Intron			Intergenic
Mgat5	mannoside acetylglucosaminyltransferase 5	5' UTR			Intergenic	Intron
Mgmt	O-6-methylguanine-DNA methyltransferase	Intron			Intergenic	Intron
Mgst2	microsomal glutathione S-transferase 2	Intron			Intron	Intergenic
Mical2	microtubule associated monooxygenase, calponin and LIM domain containing 2	Intron	Intergenic		Promoter	Intron
Mical3	microtubule associated monooxygenase, calponin and LIM domain containing 3	Intergenic			Intron
Micalcl	MICAL C-terminal like	Intron			Intron
Micall1	microtubule associated monooxygenase, calponin and LIM domain containing -like 1	5' UTR			Intron	Promoter
Mid1Ip1	Mid1 interacting protein 1 (gastrulation specific G12-like (zebrafish))	Intergenic			Promoter
Midn	midnolin	Intron			Intron
Minos1	mitochondrial inner membrane organizing system 1	Promoter			Promoter
Mir148A	microRNA 148a	Intergenic			Intergenic
Mir181C	microRNA 181c	Promoter	Intergenic		Intron
Mir23A	microRNA 23a	Intergenic			Intergenic
Mir32	microRNA 32	Intron			Exon
Mir488	microRNA 488	Intron			Intron
Mir652	microRNA 652	TTS	Intron		Intron
Mitf	melanogenesis associated transcription factor	Intron			Intron
Mkl2	MKL/myocardin-like 2	Intron			Intron
Mkln1	muskelin 1, intracellular mediator containing kelch motifs	Intron			Intron
Mlxipl	MLX interacting protein-like	Intron			Intron
Mnt	max binding protein	Promoter			Promoter	3' UTR
Mocs2	molybdenum cofactor synthesis 2	Intron	Intergenic		Intron
Mok	MOK protein kinase	Intron			Intron
Mpc1	mitochondrial pyruvate carrier 1	Intron			Intron	Promoter
Mreg	melanoregulin	Intergenic			Intron	3' UTR
Mrfap1	Morf4 family associated protein 1	Intergenic			Intergenic
Mrln	myoregulin	Intron			3' UTR
Mrpl35	mitochondrial ribosomal protein L35	TTS			Intron
Mrps10	mitochondrial ribosomal protein S10	Intron			3' UTR	Intron
Mrps22	mitochondrial ribosomal protein S22	Intergenic			Intergenic
Mrps23	mitochondrial ribosomal protein S23	Intergenic			Intergenic	Intron
Msrb2	methionine sulfoxide reductase B2	Intergenic			Intergenic
Mtmr2	myotubularin related protein 2	Intergenic			Intron
Mtss	#N/A	Intron			Intron
Mtus1	mitochondrial tumor suppressor 1	Intron			Intergenic	Intron	Exon
Mutyh	mutY DNA glycosylase	Intron			Intron
Mybpc3	myosin binding protein C, cardiac	Intron			Exon
Myl10	myosin, light chain 10, regulatory	Intergenic			Intergenic
Mylk3	myosin light chain kinase 3	Promoter			Intron
Myo10	myosin X	Intron			Intron
Myo18A	myosin XVIIIA	Intron	Intergenic		Intron	Intergenic
Myo1B	myosin IB	Intron			Intron
Myo7A	myosin VIIA	Intron			Exon
Myof	myoferlin	Intron			Intron	Promoter
Myog	myogenin	Intergenic			Intergenic	Intron
Myoz2	myozenin 2	Intron			Intergenic
Myrip	myosin VIIA and Rab interacting protein	Promoter			Intron
N4Bp2	NEDD4 binding protein 2	Intron			Intron
N6Amt1	N-6 adenine-specific DNA methyltransferase 1 (putative)	Intron			Intergenic
Naca	nascent polypeptide-associated complex alpha polypeptide	5' UTR			Intron
Nacc2	nucleus accumbens associated 2, BEN and BTB (POZ) domain containing	Intergenic			Intron
Nampt	nicotinamide phosphoribosyltransferase	Intergenic			Intergenic
Nanos3	nanos C2HC-type zinc finger 3	Intron			Intergenic	Intron	Exon
Nans	N-acetylneuraminic acid synthase (sialic acid synthase)	Intergenic			Intron
Nars2	asparaginyl-tRNA synthetase 2 (mitochondrial)(putative)	Intron			Intron
Nav1	neuron navigator 1	Intron			Intergenic	Intron
Nav2	neuron navigator 2	Intron			Intron
Nbl1	neuroblastoma, suppression of tumorigenicity 1	Intron			Intron
Nck2	non-catalytic region of tyrosine kinase adaptor protein 2	Intron			Intron	Intergenic
Nckap5L	NCK-associated protein 5-like	Intron			Intron
Ncoa1	nuclear receptor coactivator 1	Promoter			Intergenic
Ncoa2	nuclear receptor coactivator 2	Intron			Intron
Ncor2	nuclear receptor co-repressor 2	Intron	Intergenic		Intergenic	Intron
Ndst1	N-deacetylase/N-sulfotransferase (heparan glucosaminyl) 1	Intron			Intron
Ndst2	N-deacetylase/N-sulfotransferase (heparan glucosaminyl) 2	5' UTR	Intron		Intron
Ndufb7	NADH dehydrogenase (ubiquinone) 1 beta subcomplex, 7	Promoter			Intron
Ndufv2	NADH dehydrogenase (ubiquinone) flavoprotein 2	Intron			Intergenic
Neat1	nuclear paraspeckle assembly transcript 1 (non-protein coding)	Exon	Promoter	Intergenic	Intergenic
Neb	nebulin	Intron			Exon
Nectin1	nectin cell adhesion molecule 1	Intron	Intergenic		Intron
Nedd4	neural precursor cell expressed, developmentally down-regulated 4	Intron			Intron
Nedd4L	neural precursor cell expressed, developmentally down-regulated gene 4-like	Intron	Promoter		Intron	Exon
Nedd9	neural precursor cell expressed, developmentally down-regulated gene 9	Intron			Intergenic	Intron
Nek10	NIMA (never in mitosis gene a)- related kinase 10	Intron			Intron
Nek6	NIMA (never in mitosis gene a)-related expressed kinase 6	Intron	Intergenic		Intron
Nek8	NIMA (never in mitosis gene a)-related expressed kinase 8	Intron			Promoter
Nenf	neuron derived neurotrophic factor	Promoter			Intergenic
Nfatc1	nuclear factor of activated T cells, cytoplasmic, calcineurin dependent 1	Intron			Intron
Nfe2L1	nuclear factor, erythroid derived 2,-like 1	5' UTR	Intron		Intron
Nfil3	nuclear factor, interleukin 3, regulated	Intergenic			Intron
Nfkbia	nuclear factor of kappa light polypeptide gene enhancer in B cells inhibitor, alpha	Intron			Intron	Intergenic
Nhlh2	nescient helix loop helix 2	Intergenic			Intergenic
Nipsnap2	nipsnap homolog 2	Intron			Intron
Nkx2-5	NK2 homeobox 5	Intergenic			Intergenic
Nmd3	NMD3 ribosome export adaptor	Intergenic			Intergenic
Nmnat3	nicotinamide nucleotide adenylyltransferase 3	Intergenic			5' UTR
Nol4L	nucleolar protein 4-like	Intron	Intergenic		Promoter
Notch2	notch 2	Intron	Intergenic		Intron
Nr0B2	nuclear receptor subfamily 0, group B, member 2	TTS	Promoter		Promoter
Nr1I2	nuclear receptor subfamily 1, group I, member 2	Intron			Intron
Nr2F2	nuclear receptor subfamily 2, group F, member 2	Intergenic			Intergenic	Intron
Nr3C1	nuclear receptor subfamily 3, group C, member 1	Intergenic			Promoter
Nr4A1	nuclear receptor subfamily 4, group A, member 1	Intergenic			Intron	Intergenic
Nr5A2	nuclear receptor subfamily 5, group A, member 2	Intergenic			Intergenic	Intron
Nrip1	nuclear receptor interacting protein 1	Intron	Promoter		Intergenic	Intron	Promoter
Nrsn1	neurensin 1	Intergenic			Intergenic
Nrxn3	neurexin III	Intron			Intergenic
Nt5C2	5'-nucleotidase, cytosolic II	Intron			Intron
Nt5Dc3	5'-nucleotidase domain containing 3	Intron	Promoter		Promoter	Intron	Exon
Ntm	neurotrimin	Intron			Intron
Ntrk2	neurotrophic tyrosine kinase, receptor, type 2	Intron			Intron
Nucb2	nucleobindin 2	Intergenic			Intergenic
Nudt16L1	nudix (nucleoside diphosphate linked moiety X)-type motif 16-like 1	Intron			Promoter	Intron
Nudt7	nudix (nucleoside diphosphate linked moiety X)-type motif 7	Intron			Intergenic
Nufip2	nuclear fragile X mental retardation protein interacting protein 2	Intron			Intron
Nup210	nucleoporin 210	Exon			Intergenic
Nup214	nucleoporin 214	Intron			Intron
Nvl	nuclear VCP-like	Promoter			Intron
Nxnl2	nucleoredoxin-like 2	Promoter			Intergenic	Exon
Nyap2	neuronal tyrosine-phophorylated phosphoinositide 3-kinase adaptor 2	Intergenic			Intron	Intergenic
Opa1	OPA1, mitochondrial dynamin like GTPase	Intergenic			Intron
Opn4	opsin 4 (melanopsin)	Intergenic			Intergenic
Osbpl1A	oxysterol binding protein-like 1A	Intron			5' UTR	Intron
Osbpl3	oxysterol binding protein-like 3	Intron			Intergenic	Intron
Osgin1	oxidative stress induced growth inhibitor 1	Intergenic			Intergenic
Ostf1	osteoclast stimulating factor 1	Intergenic			Intron
Otof	otoferlin	Intron			Promoter
Otub1	OTU domain, ubiquitin aldehyde binding 1	Intron			Intron
Oxa1L	oxidase assembly 1-like	Intron			Intron
Oxr1	oxidation resistance 1	Intergenic			Intron
P2Ry6	pyrimidinergic receptor P2Y, G-protein coupled, 6	Intergenic			Promoter
P3H2	prolyl 3-hydroxylase 2	Intron			Intron
Pabpc1	poly(A) binding protein, cytoplasmic 1	Promoter			Intron	Intergenic
Pag1	phosphoprotein associated with glycosphingolipid microdomains 1	Intron			Intron
Papss1	3'-phosphoadenosine 5'-phosphosulfate synthase 1	Intergenic			Intron
Papss2	3'-phosphoadenosine 5'-phosphosulfate synthase 2	Intron	Intergenic		Intergenic	Promoter	Intron
Pard3	par-3 family cell polarity regulator	Intergenic	Intron		Intron
Parp11	poly (ADP-ribose) polymerase family, member 11	Intergenic			Intergenic
Parvb	parvin, beta	Intron			Intron
Pawr	PRKC, apoptosis, WT1, regulator	Intron			Intergenic
Pbx1	pre B cell leukemia homeobox 1	Intron			Intron
Pcmtd1	protein-L-isoaspartate (D-aspartate) O-methyltransferase domain containing 1	Intergenic			Intron
Pcnx4	pecanex homolog 4	Intron			Promoter
Pcsk5	proprotein convertase subtilisin/kexin type 5	Intron			Intergenic
Pdcl3	phosducin-like 3	Intergenic			Promoter	Intergenic
Pde4B	phosphodiesterase 4B, cAMP specific	5' UTR			Intergenic	Intron
Pde7B	phosphodiesterase 7B	Intron	Intergenic		Intergenic
Pdgfb	platelet derived growth factor, B polypeptide	Intron			Promoter
Pdgfc	platelet-derived growth factor, C polypeptide	Intron			Intergenic
Pdhb	pyruvate dehydrogenase (lipoamide) beta	Intron	Intergenic		Intron
Pdk4	pyruvate dehydrogenase kinase, isoenzyme 4	Intergenic			5' UTR	Intergenic	Promoter
Pdp1	pyruvate dehyrogenase phosphatase catalytic subunit 1	Intergenic			Intergenic
Peg13	paternally expressed 13	Intron			Intron
Pemt	phosphatidylethanolamine N-methyltransferase	Intron			Intergenic	Intron
Perp	PERP, TP53 apoptosis effector	Promoter			Promoter	TTS
Pex26	peroxisomal biogenesis factor 26	Intergenic			Intergenic
Pfkp	phosphofructokinase, platelet	Intergenic			Intron
Pgbd5	piggyBac transposable element derived 5	3' UTR	Intergenic		Intergenic
Pgpep1	pyroglutamyl-peptidase I	3' UTR			Intergenic
Pgr	progesterone receptor	Intergenic			Exon	Intergenic	Intron
Pgs1	phosphatidylglycerophosphate synthase 1	Intron			Intron
Phactr1	phosphatase and actin regulator 1	Intron			Intergenic
Phldb1	pleckstrin homology like domain, family B, member 1	Intron			Intron
Pid1	phosphotyrosine interaction domain containing 1	Intron			Intron
Piezo2	piezo-type mechanosensitive ion channel component 2	Intron			Intergenic	Intron
Pigp	phosphatidylinositol glycan anchor biosynthesis, class P	Intron			Intron
Pik3C3	phosphatidylinositol 3-kinase catalytic subunit type 3	Intergenic			Intergenic
Pik3Cd	phosphatidylinositol-4,5-bisphosphate 3-kinase catalytic subunit delta	Intron	Promoter		Intron
Pik3R1	phosphoinositide-3-kinase regulatory subunit 1	Intergenic	Intron		Intergenic	Intron
Pim1	proviral integration site 1	Intergenic			Intergenic	Intron
Pim3	proviral integration site 3	Intergenic			Exon	Intergenic
Pimreg	PICALM interacting mitotic regulator	Promoter			Promoter
Pink1	PTEN induced putative kinase 1	Intron			Intron
Pisd	phosphatidylserine decarboxylase	Intron			Promoter	Intron
Pitpnm2	phosphatidylinositol transfer protein, membrane-associated 2	Intron			Intergenic	Intron
Pitpnm3	PITPNM family member 3	Promoter			Intron	Intergenic
Pja1	praja ring finger ubiquitin ligase 1	Intergenic			Intergenic
Pkdcc	protein kinase domain containing, cytoplasmic	Intergenic			Intergenic
Pknox1	Pbx/knotted 1 homeobox	Intron	Intergenic		Intron	Promoter
Pknox2	Pbx/knotted 1 homeobox 2	Intron	Intergenic		Intron
Plac1	placental specific protein 1	Intron			Intron	Promoter
Plau	plasminogen activator, urokinase	Intergenic			Intergenic	3' UTR
Plcg1	phospholipase C, gamma 1	Intron			Intron	Exon
Plcl2	phospholipase C-like 2	Intron	Intergenic		Intron
Pld1	phospholipase D1	Intron			Intron
Plekha1	pleckstrin homology domain containing, family A (phosphoinositide binding specific) member 1	Intergenic			Intergenic
Plekha7	pleckstrin homology domain containing, family A member 7	Promoter	Intron		Intron
Plin3	perilipin 3	Intergenic			Intron
Plk2	polo like kinase 2	Intergenic	Promoter		Promoter
Pln	phospholamban	Intron			Intron
Plpp3	phospholipid phosphatase 3	Intergenic			Intron
Plxdc2	plexin domain containing 2	Intron			Intron
Plxna1	plexin A1	Intron			Intergenic	3' UTR	Intron
Pmm2	phosphomannomutase 2	Intron			Promoter
Pmp22	peripheral myelin protein 22	Intergenic			Intergenic
Pomk	protein-O-mannose kinase	Intron			Intron
Pou2F3	POU domain, class 2, transcription factor 3	Intergenic			Promoter
Pou6F1	POU domain, class 6, transcription factor 1	Intergenic			Intron
Ppara	peroxisome proliferator activated receptor alpha	Intron			Intron
Pparg	peroxisome proliferator activated receptor gamma	Intron	Promoter		Intron	Intergenic
Ppcdc	phosphopantothenoylcysteine decarboxylase	Intron			Intron
Ppef2	protein phosphatase, EF hand calcium-binding domain 2	Intron			Exon
Ppm1L	protein phosphatase 1 (formerly 2C)-like	Intron			Intron
Ppp1R12B	protein phosphatase 1, regulatory (inhibitor) subunit 12B	Intergenic	Intron		Intron
Ppp1R13B	protein phosphatase 1, regulatory (inhibitor) subunit 13B	Intron			Intron
Ppp1R9A	protein phosphatase 1, regulatory (inhibitor) subunit 9A	Intron			Promoter
Ppp5C	protein phosphatase 5, catalytic subunit	Promoter			Intron	Promoter
Pptc7	PTC7 protein phosphatase homolog	Intron			Intergenic
Prcd	photoreceptor disc component	Intron			Intergenic	Intron
Prdm1	PR domain containing 1, with ZNF domain	Intergenic			Intergenic
Prdm11	PR domain containing 11	Intron			Intron
Prelp	proline arginine-rich end leucine-rich repeat	Intergenic			Intron
Prep	prolyl endopeptidase	Intron			Intergenic	Intron
Prex1	phosphatidylinositol-3,4,5-trisphosphate-dependent Rac exchange factor 1	Intron			Intergenic	Intron
Prkag2	protein kinase, AMP-activated, gamma 2 non-catalytic subunit	Intron			Intron	Promoter
Prkar2B	protein kinase, cAMP dependent regulatory, type II beta	Intergenic			Intron
Prkch	protein kinase C, eta	Intron			Intron
Prkcz	protein kinase C, zeta	Intron			Intron
Prkd1	protein kinase D1	Intron			Intron
Prkg2	protein kinase, cGMP-dependent, type II	Intergenic			Intron
Prok2	prokineticin 2	Intron			Intergenic
Prop1	paired like homeodomain factor 1	Promoter			Promoter
Proser2	proline and serine rich 2	Intergenic			Intron	Intergenic
Prps2	phosphoribosyl pyrophosphate synthetase 2	Intergenic			Intron
Prr15L	proline rich 15-like	Intron			Intron	Promoter
Prrx1	paired related homeobox 1	Intron			Intron
Psd4	pleckstrin and Sec7 domain containing 4	Intron			Intron	Intergenic
Psen2	presenilin 2	Promoter	Intron		Intergenic
Psmc1	protease (prosome, macropain) 26S subunit, ATPase 1	Intergenic			Intron
Pten	phosphatase and tensin homolog	Intergenic			Intergenic
Ptges	prostaglandin E synthase	Intergenic			Intergenic	Intron	TTS
Ptgis	prostaglandin I2 (prostacyclin) synthase	Intergenic			Intergenic	Intron
Ptpn1	protein tyrosine phosphatase, non-receptor type 1	Intron	Intergenic		Intergenic
Ptpn14	protein tyrosine phosphatase, non-receptor type 14	Intron			Intron
Ptpn3	protein tyrosine phosphatase, non-receptor type 3	Intergenic			Intron
Ptpre	protein tyrosine phosphatase, receptor type, E	Intron			Intron
Ptprf	protein tyrosine phosphatase, receptor type, F	Intron			Intron	Intergenic
Ptprg	protein tyrosine phosphatase, receptor type, G	Intergenic			Intron
Ptprq	protein tyrosine phosphatase, receptor type, Q	Intergenic			Intron
Pxdn	peroxidasin	Intergenic			Intron	Intergenic
Pxk	PX domain containing serine/threonine kinase	Intron			Intron
Pxylp1	2-phosphoxylose phosphatase 1	Intron			Intron
Pygb	brain glycogen phosphorylase	3' UTR			Intron	Exon	Promoter
Rab11Fip2	RAB11 family interacting protein 2 (class I)	Intergenic			Intron
Rab12	RAB12, member RAS oncogene family	Intron			Intron
Rab36	RAB36, member RAS oncogene family	Promoter			Intron
Rabep1	rabaptin, RAB GTPase binding effector protein 1	Intron			Intron
Rai1	retinoic acid induced 1	Intron			Intron
Rai14	retinoic acid induced 14	Promoter			Intergenic
Ralgps2	Ral GEF with PH domain and SH3 binding motif 2	Intron	Intergenic		Intron
Ranbp9	RAN binding protein 9	Intergenic			Intergenic
Rap2A	RAS related protein 2a	Intergenic			Intergenic
Rap2B	RAP2B, member of RAS oncogene family	Intergenic			Intergenic
Rara	retinoic acid receptor, alpha	Intron			Intron
Rasa3	RAS p21 protein activator 3	Intron			Intron	Promoter	Intergenic
Rassf5	Ras association (RalGDS/AF-6) domain family member 5	Intron	Exon		Intergenic
Raver2	ribonucleoprotein, PTB-binding 2	Intron			TTS
Rbbp6	retinoblastoma binding protein 6, ubiquitin ligase	Intron			Intergenic
Rbbp8	retinoblastoma binding protein 8, endonuclease	Intergenic			Intergenic
Rbck1	RanBP-type and C3HC4-type zinc finger containing 1	TTS			Promoter	Intron	Intergenic
Rbfox1	RNA binding protein, fox-1 homolog (C. elegans) 1	Intergenic			Intron
Rbms1	RNA binding motif, single stranded interacting protein 1	Intron			Intergenic
Rc3H1	RING CCCH (C3H) domains 1	Intron			Intergenic
Rell1	RELT-like 1	Promoter			Intron
Reln	reelin	Intron			Intron
Rem2	rad and gem related GTP binding protein 2	Exon			3' UTR
Rere	arginine glutamic acid dipeptide (RE) repeats	Intron			Intron
Rerg	RAS-like, estrogen-regulated, growth-inhibitor	Intron			Intron	Promoter	Intergenic
Rflna	refilin A	Intron	Intergenic	Exon	Intron	Intron
Rft1	RFT1 homolog	Intergenic	Intergenic		Intergenic
Rgs3	regulator of G-protein signaling 3	Intergenic	Intron		Intron	Intergenic
Rgs7	regulator of G protein signaling 7	Intergenic			Intergenic
Rhbdf2	rhomboid 5 homolog 2	Intron			Intron
Rhoc	ras homolog family member C	Intron			Intron
Rhou	ras homolog family member U	Intron			Intron	Intergenic
Rin3	Ras and Rab interactor 3	Intergenic			Intron
Riok1	RIO kinase 1	Intergenic			Intergenic	TTS
Rmnd5B	required for meiotic nuclear division 5 homolog B	Intron	Intergenic		3' UTR
Rnf133	ring finger protein 133	Intron			Intron
Rnf19A	ring finger protein 19A	Intergenic			Promoter	Intron
Robo1	roundabout guidance receptor 1	Intergenic	Intron		Intron
Rock2	Rho-associated coiled-coil containing protein kinase 2	Intergenic			Promoter	Intergenic
Rplp1	ribosomal protein, large, P1	Intergenic			Intergenic
Rps6Ka2	ribosomal protein S6 kinase, polypeptide 2	Intron			Intron	Promoter	Intron
Rps6Kc1	ribosomal protein S6 kinase polypeptide 1	Intergenic			Intergenic
Rras2	related RAS viral (r-ras) oncogene 2	Intron			Intron
Rreb1	ras responsive element binding protein 1	3' UTR	Intron	Intergenic	Intron	Intergenic
Rsad1	radical S-adenosyl methionine domain containing 1	Promoter	Intergenic		Intron
Rufy1	RUN and FYVE domain containing 1	Intergenic			Intron
Rusc2	RUN and SH3 domain containing 2	Intron			Intron
Ruvbl1	RuvB-like protein 1	Intron			Promoter
Rxra	retinoid X receptor alpha	Intergenic	Intron		Intron	Intergenic
S100A10	S100 calcium binding protein A10 (calpactin)	Intergenic			5' UTR
Sall1	spalt like transcription factor 1	Intergenic			Intron
Samd5	sterile alpha motif domain containing 5	Promoter			Intergenic
Sash1	SAM and SH3 domain containing 1	Intergenic			Intron	Intergenic
Sbno2	strawberry notch 2	Intron			Intergenic	Intron
Sc5D	sterol-C5-desaturase	Intergenic			Intergenic	Intron
Scaf11	SR-related CTD-associated factor 11	Intron	Intergenic		Intron	Promoter
Scap	SREBF chaperone	Intron			Intron
Scarb1	scavenger receptor class B, member 1	Intron			Intergenic	Intron
Scgb1A1	secretoglobin, family 1A, member 1 (uteroglobin)	Intergenic			Intron
Scgb3A1	secretoglobin, family 3A, member 1	Intergenic	TTS	Exon	Intergenic
Scnn1A	sodium channel, nonvoltage-gated 1 alpha	Intron			Intron
Scnn1B	sodium channel, nonvoltage-gated 1 beta	Intergenic			Intron	Intergenic
Scube2	signal peptide, CUB domain, EGF-like 2	Intron			Promoter
Sdk1	sidekick cell adhesion molecule 1	Intergenic			Intergenic	Intron
Sdk2	sidekick cell adhesion molecule 2	Intron			Intron
Sec24B	Sec24 related gene family, member B (S. cerevisiae)	Intergenic			Promoter
Selenop	selenoprotein P	Intergenic			Intergenic
Sema4B	sema domain, immunoglobulin domain (Ig), transmembrane domain (TM) and short cytoplasmic domain, (semaphorin) 4B	Intron	Intergenic		Intergenic	Promoter
Sema4D	sema domain, immunoglobulin domain (Ig), transmembrane domain (TM) and short cytoplasmic domain, (semaphorin) 4D	Intron			Intron	Intergenic
Sema5B	sema domain, seven thrombospondin repeats (type 1 and type 1-like), transmembrane domain (TM) and short cytoplasmic domain, (semaphorin) 5B	Intron			Intron
Sema6D	sema domain, transmembrane domain (TM), and cytoplasmic domain, (semaphorin) 6D	Promoter	Intron		Intron
Sergef	secretion regulating guanine nucleotide exchange factor	Intron			Intron
Serp2	stress-associated endoplasmic reticulum protein family member 2	Intergenic			Intergenic
Sertad2	SERTA domain containing 2	Intron			Promoter
Sesn3	sestrin 3	Intergenic			Intergenic
Sf3B2	splicing factor 3b, subunit 2	Intron			Promoter
Sfrp1	secreted frizzled-related protein 1	Intergenic			Intergenic
Sgk1	serum/glucocorticoid regulated kinase 1	Intron	Intergenic		Promoter
Sgpp1	sphingosine-1-phosphate phosphatase 1	TTS			Intron
Sh2D4B	SH2 domain containing 4B	Intron			Intergenic	Intron
Sh3Bgrl2	SH3 domain binding glutamic acid-rich protein like 2	Intergenic			Intron
Sh3Bp2	SH3-domain binding protein 2	Intron			Intron
Sh3Bp4	SH3-domain binding protein 4	Intron			Intergenic	Intron
Sh3Bp5	SH3-domain binding protein 5 (BTK-associated)	Intron	Intergenic		Intron	Intergenic
Sh3Bp5L	SH3 binding domain protein 5 like	Intron			Intron
Sh3Pxd2A	SH3 and PX domains 2A	Intron			3' UTR	Intron
Sh3Rf2	SH3 domain containing ring finger 2	Exon			Intergenic	Intron
Shank2	SH3 and multiple ankyrin repeat domains 2	Intergenic			Intergenic	Intron
Shbg	sex hormone binding globulin	Promoter			Promoter
Shh	sonic hedgehog	Intron			Intergenic	Intron
Shisa2	shisa family member 2	Intron			3' UTR	Intron
Shq1	SHQ1 homolog (S. cerevisiae)	Intron			Intron
Sik1	salt inducible kinase 1	Intergenic			Intergenic
Sik3	SIK family kinase 3	Intron			Intron
Sipa1L1	signal-induced proliferation-associated 1 like 1	Intron			Intron	Intergenic
Sipa1L2	signal-induced proliferation-associated 1 like 2	Exon			Intergenic
Sipa1L3	signal-induced proliferation-associated 1 like 3	Intron			Intron
Ski	ski sarcoma viral oncogene homolog (avian)	Intron			Intron
Skil	SKI-like	Promoter			Intergenic	Promoter
Slc13A1	solute carrier family 13 (sodium/sulfate symporters), member 1	Intergenic	Intron		Intron
Slc13A4	solute carrier family 13 (sodium/sulfate symporters), member 4	Intron			Intron
Slc14A2	solute carrier family 14 (urea transporter), member 2	Intron			Intron
Slc15A1	solute carrier family 15 (oligopeptide transporter), member 1	Intergenic	Intron		Intergenic
Slc18A2	solute carrier family 18 (vesicular monoamine), member 2	Intergenic			Intron
Slc19A2	solute carrier family 19 (thiamine transporter), member 2	Intergenic			5' UTR	Intron	Intergenic
Slc22A16	solute carrier family 22 (organic cation transporter), member 16	Intergenic			Intergenic
Slc22A23	solute carrier family 22, member 23	Intergenic			Intron	Intergenic
Slc25A12	solute carrier family 25 (mitochondrial carrier, Aralar), member 12	Promoter	Intergenic		Intron
Slc25A26	solute carrier family 25 (mitochondrial carrier, phosphate carrier), member 26	Intergenic			Intron
Slc25A28	solute carrier family 25, member 28	Intron			Intron	Intergenic
Slc25A30	solute carrier family 25, member 30	Intergenic			Promoter
Slc25A34	solute carrier family 25, member 34	Exon			TTS
Slc25A39	solute carrier family 25, member 39	Intron	Promoter	Intergenic	Intergenic
Slc25A42	solute carrier family 25, member 42	TTS			Promoter	Exon
Slc25A47	solute carrier family 25, member 47	Promoter			Intron
Slc25A51	solute carrier family 25, member 51	Intron			Intron	Intergenic
Slc26A5	solute carrier family 26, member 5	Intron			Intron
Slc28A1	solute carrier family 28 (sodium-coupled nucleoside transporter), member 1	Intron			Exon	Intron
Slc30A8	solute carrier family 30 (zinc transporter), member 8	Intergenic			Intron	Intergenic
Slc37A1	solute carrier family 37 (glycerol-3-phosphate transporter), member 1	Intron			Intron
Slc37A3	solute carrier family 37 (glycerol-3-phosphate transporter), member 3	Intergenic			Intron	Intergenic
Slc38A1	solute carrier family 38, member 1	Intergenic			Intron	Intergenic
Slc38A3	solute carrier family 38, member 3	Intron			Intron
Slc41A2	solute carrier family 41, member 2	Intergenic			Intergenic
Slc41A3	solute carrier family 41, member 3	Intron			Promoter
Slc45A1	solute carrier family 45, member 1	Intron			Intron
Slc6A6	solute carrier family 6 (neurotransmitter transporter, taurine), member 6	Intergenic			Intron	Intergenic
Slc6A9	solute carrier family 6 (neurotransmitter transporter, glycine), member 9	Intron	Intergenic		Intergenic
Slc7A5	solute carrier family 7 (cationic amino acid transporter, y+ system), member 5	Intron			Intron	Intergenic
Slc9A2	solute carrier family 9 (sodium/hydrogen exchanger), member 2	Promoter			Promoter	Intergenic	Intron
Slco2A1	solute carrier organic anion transporter family, member 2a1	Intergenic			Intergenic	Exon
Slco3A1	solute carrier organic anion transporter family, member 3a1	Intron	Intergenic		Intron
Slf2	SMC5-SMC6 complex localization factor 2	Intergenic			Intergenic
Slit1	slit guidance ligand 1	Intron			Intron
Slitrk1	SLIT and NTRK-like family, member 1	Intergenic			Intergenic
Smad3	SMAD family member 3	Intron	Intergenic		Intron	Promoter
Smad6	SMAD family member 6	Intergenic	Intron		Intron
Smarca2	SWI/SNF related, matrix associated, actin dependent regulator of chromatin, subfamily a, member 2	Intron			Promoter	Intron
Smarcc2	SWI/SNF related, matrix associated, actin dependent regulator of chromatin, subfamily c, member 2	TTS			Exon
Smim1	small integral membrane protein 1	3' UTR			Intron
Smim12	small integral membrane protein 12	Intergenic			Intron
Smim18	small integral membrane protein 18	Intron			Intron
Smim20	small integral membrane protein 20	Intergenic			Promoter
Smim23	small integral membrane protein 23	Intergenic			Intergenic
Smim5	small integral membrane protein 5	Intergenic			5' UTR
Smoc2	SPARC related modular calcium binding 2	Intron			Intergenic	Intron
Smtn	smoothelin	Intergenic			Intergenic	Promoter
Smtnl2	smoothelin-like 2	Intron			Intergenic	Intron
Smyd3	SET and MYND domain containing 3	Intron			Intron
Snai1	snail family zinc finger 1	Intergenic			Promoter	Intergenic
Snai2	snail family zinc finger 2	Intergenic			Promoter
Sncaip	synuclein, alpha interacting protein (synphilin)	Intron	Intergenic		Intron
Sned1	sushi, nidogen and EGF-like domains 1	3' UTR			Intron
Snhg5	small nucleolar RNA host gene 5	Promoter			Intergenic
Snrk	SNF related kinase	Intergenic			Promoter	Intergenic
Sntg1	syntrophin, gamma 1	Intron			Intron	Intergenic
Socs1	suppressor of cytokine signaling 1	Intron			Intron	Intergenic
Socs3	suppressor of cytokine signaling 3	Intergenic			Intergenic
Socs5	suppressor of cytokine signaling 5	Intergenic			Intron
Soga1	suppressor of glucose, autophagy associated 1	Intron			Intergenic	Intron
Sorcs1	sortilin-related VPS10 domain containing receptor 1	Intergenic			Intergenic	Intron
Sorcs2	sortilin-related VPS10 domain containing receptor 2	Intron			Intron
Sorl1	sortilin-related receptor, LDLR class A repeats-containing	Intron			Intron
Sos1	SOS Ras/Rac guanine nucleotide exchange factor 1	Intron			Intergenic
Sox12	SRY (sex determining region Y)-box 12	Promoter			3' UTR	Promoter
Sox7	SRY (sex determining region Y)-box 7	Promoter			Intron
Sp3	trans-acting transcription factor 3	Intergenic			Intergenic
Spata13	spermatogenesis associated 13	Intron			Intron
Spc24	SPC24, NDC80 kinetochore complex component, homolog (S. cerevisiae)	3' UTR			Intergenic
Spdef	SAM pointed domain containing ets transcription factor	Intron			Intron
Spen	spen family transcription repressor	Intron			Intergenic
Spink4	serine peptidase inhibitor, Kazal type 4	Promoter			Intergenic
Spock2	sparc/osteonectin, cwcv and kazal-like domains proteoglycan 2	Intron			Intron
Spon1	spondin 1, (f-spondin) extracellular matrix protein	Intron			Intron	Intergenic
Sppl3	signal peptide peptidase 3	Intron			Intron
Spred2	sprouty-related, EVH1 domain containing 2	Intergenic			Intergenic
Spry2	sprouty RTK signaling antagonist 2	Intergenic			Promoter	Intergenic
Spsb1	splA/ryanodine receptor domain and SOCS box containing 1	Intergenic	Intron		Intron
Spsb4	splA/ryanodine receptor domain and SOCS box containing 4	Intron			Intron
Sptbn1	spectrin beta, non-erythrocytic 1	Intergenic			Intron
Sptbn2	spectrin beta, non-erythrocytic 2	Intron			Intron	Intergenic
Sqstm1	sequestosome 1	Promoter			Intron
Srebf1	sterol regulatory element binding transcription factor 1	Promoter			Intergenic	Intron	Promoter
Srgap1	SLIT-ROBO Rho GTPase activating protein 1	Intergenic			Intron
Srp9	signal recognition particle 9	Intergenic			Intergenic
Srsf10	serine/arginine-rich splicing factor 10	Intron	Intergenic		Intergenic
Ssbp3	single-stranded DNA binding protein 3	Intron	Intergenic		Intergenic
Ssh1	slingshot protein phosphatase 1	Intron			Intron
Sspn	sarcospan	Intergenic	Intron		Intron	Intergenic
Ssr3	signal sequence receptor, gamma	Intron	3' UTR	Intergenic	3' UTR	Intron	Intergenic
St3Gal2	ST3 beta-galactoside alpha-2,3-sialyltransferase 2	5' UTR	Intron	Intron	Intron
St3Gal4	ST3 beta-galactoside alpha-2,3-sialyltransferase 4	TTS			Promoter	Intron
Steap3	STEAP family member 3	Intron			Intergenic	Promoter
Stk10	serine/threonine kinase 10	Intron			Intron
Stk11	serine/threonine kinase 11	Intron			Intron
Stk24	serine/threonine kinase 24	Intergenic			Intron
Stxbp6	syntaxin binding protein 6 (amisyn)	Intron	Intergenic		Intergenic	Intron
Sucla2	succinate-Coenzyme A ligase, ADP-forming, beta subunit	Intergenic			Promoter
Sulf2	sulfatase 2	Intron			Intergenic
Sumf1	sulfatase modifying factor 1	Intron			Intron
Susd1	sushi domain containing 1	Intron			Intron
Susd3	sushi domain containing 3	Intron			Intron	Intergenic
Sybu	syntabulin (syntaxin-interacting)	Intron			Promoter	Intron	Exon
Syk	spleen tyrosine kinase	Intron			Intergenic
Synm	synemin, intermediate filament protein	Intron	Exon		3' UTR	Exon
Synpo	synaptopodin	Intron			Intron
Syt1	synaptotagmin I	Intergenic			Intron
Syt2	synaptotagmin II	Intergenic	Intron		Intron
Sytl3	synaptotagmin-like 3	Intron			Intron
Sytl4	synaptotagmin-like 4	Intergenic			Intergenic
Tac1	tachykinin 1	Intron			Intergenic
Tacc1	transforming, acidic coiled-coil containing protein 1	Promoter	Intergenic		Intron
Tacc2	transforming, acidic coiled-coil containing protein 2	Intron			Intron	Promoter
Tacr2	tachykinin receptor 2	TTS			Intergenic	Intron
Taf1B	TATA-box binding protein associated factor, RNA polymerase I, B	Intergenic			Intergenic	Intron
Tanc1	tetratricopeptide repeat, ankyrin repeat and coiled-coil containing 1	Intron			Intron	Intergenic
Tango2	transport and golgi organization 2	Promoter			Intron
Tank	TRAF family member-associated Nf-kappa B activator	Intergenic			Intron	Intergenic
Tars	threonyl-tRNA synthetase	Intron	Intergenic		Intron
Tax1Bp1	Tax1 (human T cell leukemia virus type I) binding protein 1	Intron			Intergenic
Tbc1D30	TBC1 domain family, member 30	Intron			Exon	Intron
Tbc1D4	TBC1 domain family, member 4	Intron	Exon		Intron	Promoter
Tbc1D8	TBC1 domain family, member 8	Intron			Intron
Tbca	tubulin cofactor A	Intron	Intergenic		Intron
Tbl1X	transducin (beta)-like 1 X-linked	Intergenic			Intergenic
Tbl1Xr1	transducin (beta)-like 1X-linked receptor 1	Intergenic			Intron	Intergenic
Tcaf1	TRPM8 channel-associated factor 1	Intergenic			Promoter
Tcf12	transcription factor 12	Intron			Intron
Tcf21	transcription factor 21	Intergenic			Intron	Intergenic	Exon
Tcf7	transcription factor 7, T cell specific	Intron			Intergenic
Tcf7L1	transcription factor 7 like 1 (T cell specific, HMG box)	Exon			Exon	Intron
Tcf7L2	transcription factor 7 like 2, T cell specific, HMG box	Intergenic	Intron		Intergenic	Intron
Tead1	TEA domain family member 1	Intron	Intergenic		Intron
Tef	thyrotroph embryonic factor	5' UTR			Promoter
Tenm4	teneurin transmembrane protein 4	Intergenic			Intergenic
Tesc	tescalcin	Intron			Intron
Tet2	tet methylcytosine dioxygenase 2	Intergenic			Intergenic	Intron
Tex14	testis expressed gene 14	Intron			Intron
Tex2	testis expressed gene 2	Intergenic			Intron
Tex36	testis expressed 36	Intergenic			Intron
Tgfa	transforming growth factor alpha	Intron			Intergenic
Tgfbr3	transforming growth factor, beta receptor III	Intron			Intron
Tgif1	TGFB-induced factor homeobox 1	Intron			Intergenic
Tgm2	transglutaminase 2, C polypeptide	Intron			Intron	Intergenic
Thada	thyroid adenoma associated	Intron			Intron
Thumpd2	THUMP domain containing 2	Intron			Intron
Ticam1	toll-like receptor adaptor molecule 1	Exon			Promoter
Timp3	tissue inhibitor of metalloproteinase 3	Intron			Intron
Tiparp	TCDD-inducible poly(ADP-ribose) polymerase	Promoter	Intergenic		Promoter	Intergenic
Tle1	transducin-like enhancer of split 1	Intron			5' UTR	Intergenic	Intron
Tle3	transducin-like enhancer of split 3	Intergenic			Intron	Intergenic
Tle4	transducin-like enhancer of split 4	Intergenic			Intergenic
Tlr2	toll-like receptor 2	Intron			Intron
Tm4Sf19	transmembrane 4 L six family member 19	3' UTR			Intergenic
Tmc1	transmembrane channel-like gene family 1	Intron			Intron
Tmeff2	transmembrane protein with EGF-like and two follistatin-like domains 2	Intergenic			Intergenic
Tmem100	transmembrane protein 100	Intergenic			Intergenic
Tmem119	transmembrane protein 119	Intergenic			Intergenic
Tmem131	transmembrane protein 131	Intron			Intron
Tmem182	transmembrane protein 182	Intron			Intron
Tmem200B	transmembrane protein 200B	Intron	TTS		TTS
Tmem212	transmembrane protein 212	Intergenic			Intergenic
Tmem229B	transmembrane protein 229B	Intron			Intron	Promoter
Tmem246	transmembrane protein 246	Intron			Intron
Tmem252	transmembrane protein 252	Intron			Intron
Tmem266	transmembrane protein 266	Intron			Intron	Promoter
Tmem268	transmembrane protein 268	Promoter			Intron
Tmem30B	transmembrane protein 30B	Intergenic			Exon	Intergenic
Tmem64	transmembrane protein 64	Intergenic			Intergenic
Tmem65	transmembrane protein 65	Intergenic			Promoter	Intergenic
Tmtc2	transmembrane and tetratricopeptide repeat containing 2	Intron			Intron
Tnfaip8	tumor necrosis factor, alpha-induced protein 8	Intron			Intron
Tnfrsf19	tumor necrosis factor receptor superfamily, member 19	Intron			Intron
Tnfsf10	tumor necrosis factor (ligand) superfamily, member 10	Intergenic			TTS	Intergenic
Tnfsf15	tumor necrosis factor (ligand) superfamily, member 15	Intergenic			Intron
Tnip1	TNFAIP3 interacting protein 1	Intron			Intron
Tnnc1	troponin C, cardiac/slow skeletal	Promoter			Intron
Tnrc18	trinucleotide repeat containing 18	Intergenic			Intron
Tns1	tensin 1	Intron			Intergenic	Promoter
Tns3	tensin 3	Intergenic	Intron		Intron	Intergenic
Tob1	transducer of ErbB-2.1	Intergenic			Intergenic	Intron
Tom1L1	target of myb1-like 1 (chicken)	Intergenic			Promoter	Intergenic
Tom1L2	target of myb1-like 2 (chicken)	Intron			Intron
Tor1Aip1	torsin A interacting protein 1	Promoter			Intron
Tor1Aip2	torsin A interacting protein 2	Intron			Intron
Tpcn1	two pore channel 1	Intron	Promoter		Promoter	Intron
Tpm1	tropomyosin 1, alpha	Intergenic			Intergenic
Tppp3	tubulin polymerization-promoting protein family member 3	Intron			Intron
Tpst2	protein-tyrosine sulfotransferase 2	Intron			Intron
Trabd2B	TraB domain containing 2B	Intron			Intron	Intergenic
Traf4	TNF receptor associated factor 4	Exon			Intron
Trak1	trafficking protein, kinesin binding 1	Intron			Intergenic	Intron
Tram2	translocating chain-associating membrane protein 2	Intron	Intergenic		Intron
Trappc10	trafficking protein particle complex 10	Intron			Intron
Trib1	tribbles pseudokinase 1	Intron			Intron	Intergenic
Trim2	tripartite motif-containing 2	Intron			Intron
Trim32	tripartite motif-containing 32	Intron			Intron
Trim33	tripartite motif-containing 33	Intergenic			Intergenic
Trim47	tripartite motif-containing 47	Intergenic			TTS	Intron
Trim62	tripartite motif-containing 62	Intron			Intron
Trio	triple functional domain (PTPRF interacting)	Intron	Promoter		Intron	Intergenic
Triobp	TRIO and F-actin binding protein	Intron			Intron
Trmt61A	tRNA methyltransferase 61A	Intergenic			3' UTR
Trmu	tRNA 5-methylaminomethyl-2-thiouridylate methyltransferase	Intron	Promoter		Intron
Trpc3	transient receptor potential cation channel, subfamily C, member 3	Exon	Intergenic		Intergenic
Trpc6	transient receptor potential cation channel, subfamily C, member 6	Intergenic			5' UTR	Intergenic
Trpm3	transient receptor potential cation channel, subfamily M, member 3	Intron			Intergenic
Trps1	transcriptional repressor GATA binding 1	Intergenic			Intergenic
Trpv4	transient receptor potential cation channel, subfamily V, member 4	Exon			Intron
Tsc22D3	TSC22 domain family, member 3	Intergenic			Intron	Intergenic
Tshz1	teashirt zinc finger family member 1	Intron			Intron
Tshz2	teashirt zinc finger family member 2	Intron			Intron	Intergenic
Tsku	tsukushi, small leucine rich proteoglycan	Intergenic			Intergenic	Intron
Tspan9	tetraspanin 9	Intron			Intron
Ttc39B	tetratricopeptide repeat domain 39B	Intron			Promoter
Tuba1C	tubulin, alpha 1C	Intron			Intergenic
Tuba8	tubulin, alpha 8	Intron			Intron
Tubb2B	tubulin, beta 2B class IIB	Intergenic			Intron
Tusc1	tumor suppressor candidate 1	Intergenic			Intergenic
Twist2	twist basic helix-loop-helix transcription factor 2	3' UTR	Intergenic	Intron	Intergenic
Txn2	thioredoxin 2	Intergenic			Intergenic
Txndc11	thioredoxin domain containing 11	Intron			Intron
Txndc2	thioredoxin domain containing 2 (spermatozoa)	Intergenic	Intron		Intergenic	Intron
Txndc5	thioredoxin domain containing 5	Intron			Intron
Ubb	ubiquitin B	Intergenic			Intergenic
Ubc	ubiquitin C	Promoter	Intergenic		Intergenic
Ube2H	ubiquitin-conjugating enzyme E2H	Intron			Intron	Intergenic
Ube2R2	ubiquitin-conjugating enzyme E2R 2	Intron			Intron	Intergenic
Ube2T	ubiquitin-conjugating enzyme E2T	Intron			Intron
Ube2U	ubiquitin-conjugating enzyme E2U (putative)	Intron			Intergenic
Uck1	uridine-cytidine kinase 1	Exon	Intron		Intron	Intergenic
Uck2	uridine-cytidine kinase 2	Intron			Intron
Ulk4	unc-51-like kinase 4	Intron			Intron	Exon
Unc13B	unc-13 homolog B (C. elegans)	Intron			Intron
Unkl	unkempt family like zinc finger	Promoter			Intron	Promoter
Upk3A	uroplakin 3A	Intergenic			Promoter	Intergenic
Uqcr10	ubiquinol-cytochrome c reductase, complex III subunit X	Intergenic			Intron
Urb2	URB2 ribosome biogenesis 2 homolog (S. cerevisiae)	Intergenic			Intergenic
Uri1	URI1, prefoldin-like chaperone	Intergenic			Intergenic
Usp3	ubiquitin specific peptidase 3	Intergenic			Intron
Usp31	ubiquitin specific peptidase 31	Exon			Exon	Intron	Intergenic
Usp46	ubiquitin specific peptidase 46	Intron			Intron
Usp6Nl	USP6 N-terminal like	Intron			Intron
Vangl1	VANGL planar cell polarity 1	Intron			Intron
Vdac1	voltage-dependent anion channel 1	Intergenic			Intergenic
Vdac2	voltage-dependent anion channel 2	Intergenic	Intron		Intron	Intergenic
Vdac3	voltage-dependent anion channel 3	Intron			Intergenic
Vegfa	vascular endothelial growth factor A	Intron			Intergenic	Intron
Vit	vitrin	Intergenic			Intron	Intergenic
Vtcn1	V-set domain containing T cell activation inhibitor 1	Intron			Intron
Vwa2	von Willebrand factor A domain containing 2	Intron			Promoter
Vwa3A	von Willebrand factor A domain containing 3A	Intron			Promoter
Vwa5B1	von Willebrand factor A domain containing 5B1	Intron			Intergenic
Wasf2	WAS protein family, member 2	Intergenic			Intron
Wbp1L	WW domain binding protein 1 like	Intron			Intron
Wdr34	WD repeat domain 34	Intergenic			Intron	Intergenic
Wdr59	WD repeat domain 59	Intron			Intron
Wdr76	WD repeat domain 76	Intron			Intron
Wipi1	WD repeat domain, phosphoinositide interacting 1	Intron	Intergenic		TTS
Wisp2	WNT1 inducible signaling pathway protein 2	3' UTR	Promoter		Promoter
Wnt11	wingless-type MMTV integration site family, member 11	3' UTR			Intergenic
Wnt5B	wingless-type MMTV integration site family, member 5B	Intron			Intron	Promoter	Intergenic
Wnt7B	wingless-type MMTV integration site family, member 7B	Intron	Intergenic		Intron	Intergenic
Wsb1	WD repeat and SOCS box-containing 1	Intergenic			Intergenic
Wsb2	WD repeat and SOCS box-containing 2	Exon			Intron
Wwc2	WW, C2 and coiled-coil domain containing 2	Intron	Promoter		Intron
Xpnpep1	X-prolyl aminopeptidase (aminopeptidase P) 1, soluble	Intergenic			Intron
Xrcc2	X-ray repair complementing defective repair in Chinese hamster cells 2	Intron			Intergenic
Ykt6	YKT6 v-SNARE homolog (S. cerevisiae)	Intron			Intron
Ypel1	yippee like 1	3' UTR			Intron
Ypel2	yippee like 2	Intron			Intron
Ywhaz	tyrosine 3-monooxygenase/tryptophan 5-monooxygenase activation protein, zeta polypeptide	Intron	Intergenic		Intergenic	Intron	Promoter
Yy1	YY1 transcription factor	Intron			Intergenic
Zadh2	zinc binding alcohol dehydrogenase, domain containing 2	Intron	Promoter		Intron
Zbed4	zinc finger, BED type containing 4	Intron			Intron
Zbtb7C	zinc finger and BTB domain containing 7C	Promoter	Intron		Intergenic	Intron
Zc3Hav1	zinc finger CCCH type, antiviral 1	Intron			Intergenic	Intron	5' UTR
Zc3Hc1	zinc finger, C3HC type 1	Intron			Intergenic
Zcchc24	zinc finger, CCHC domain containing 24	Intron			Intron
Zdhhc1	zinc finger, DHHC domain containing 1	Intron			Intergenic
Zfat	zinc finger and AT hook domain containing	Intron			Intergenic	Intron
Zfp36L1	zinc finger protein 36, C3H type-like 1	Intron			Intergenic
Zfp64	zinc finger protein 64	Intergenic			Intergenic
Zfpm2	zinc finger protein, multitype 2	Intron			Intergenic	Intron
Zhx2	zinc fingers and homeoboxes 2	Intergenic			Intron
Zmat4	zinc finger, matrin type 4	Intron			Intron
Zmiz1	zinc finger, MIZ-type containing 1	Intergenic			Intron
Zmynd8	zinc finger, MYND-type containing 8	Intron	Intergenic		TTS
Znhit6	zinc finger, HIT type 6	Intron			Intron
Znrf1	zinc and ring finger 1	Intron			Intron	Promoter
Zswim6	zinc finger SWIM-type containing 6	Intron			Intergenic	Intron
Zswim7	zinc finger SWIM-type containing 7	Intron			Exon

## Sheet: DEGs with conserved sites
Gene	Gene name	Mouse (endogenous) ERβ ChIP-Seq			Human (exogenous) ERβ ChIP-Seq
		Location 1	Location 2	Location 3	Location 1	Location 2	Location 3
Abca4	ATP-binding cassette, sub-family A (ABC1), member 4	Intron			Intron						0
Acsbg1	acyl-CoA synthetase bubblegum family member 1	Intron	Intergenic		Intron
Adam19	a disintegrin and metallopeptidase domain 19 (meltrin beta)	Intergenic			Intron
Adamts6	a disintegrin-like and metallopeptidase (reprolysin type) with thrombospondin type 1 motif, 6	Intron	Intergenic		Intron
Adgrg1	adhesion G protein-coupled receptor G1	Intron			Intron	Promoter
Adora1	adenosine A1 receptor	Intron			Intron
Aif1L	allograft inflammatory factor 1-like	Intron			Intron	3' UTR
Angpt4	angiopoietin 4	Intron	Intergenic		Intron	Intergenic
Anxa3	annexin A3	Intron	Intergenic		Intron
Apbb2	amyloid beta (A4) precursor protein-binding, family B, member 2	Intron			Intron
Atp8B2	ATPase, class I, type 8B, member 2	Intron			Intron
Axdnd1	axonemal dynein light chain domain containing 1	Intron			Intron
Bcar3	breast cancer anti-estrogen resistance 3	Intron	5' UTR	Intergenic	Intron	Promoter
Bnc2	basonuclin 2	Intron			Intergenic
Bzw1	basic leucine zipper and W2 domains 1	Intron			Intron
Camta1	calmodulin binding transcription activator 1	Intron			Intron
Cbfa2T3	core-binding factor, runt domain, alpha subunit 2, translocated to, 3 (human)	Intron			Intron	Intergenic
Ccdc68	coiled-coil domain containing 68	Intron			Promoter
Cdh11	cadherin 11	Intergenic			Intron	Intergenic
Cds1	CDP-diacylglycerol synthase 1	Intergenic			Promoter
Cebpa	CCAAT/enhancer binding protein (C/EBP), alpha	Intergenic			Intergenic
Chst8	carbohydrate (N-acetylgalactosamine 4-0) sulfotransferase 8	Intron			Intron
Cited4	Cbp/p300-interacting transactivator, with Glu/Asp-rich carboxy-terminal domain, 4	Intergenic			Intergenic
Cpm	carboxypeptidase M	Promoter			Intron	Intergenic
Crispld2	cysteine-rich secretory protein LCCL domain containing 2	Intron			Intron	Intergenic
Cst8	cystatin 8 (cystatin-related epididymal spermatogenic)	Intron			Intergenic
Ctnna2	catenin (cadherin associated protein), alpha 2	Intron	Intergenic		Intergenic
Ddah1	dimethylarginine dimethylaminohydrolase 1	Intron			Intron
Dennd2A	DENN/MADD domain containing 2A	Intron			Intron
Dock4	dedicator of cytokinesis 4	Intron			Intron
Dock9	dedicator of cytokinesis 9	Intron			Intron
Dpysl4	dihydropyrimidinase-like 4	Intron			Intron
Dsc2	desmocollin 2	Intron			Intron
Efna5	ephrin A5	Intergenic	3' UTR		Intron
Efr3B	EFR3 homolog B	Intergenic			Intron
Epb41L1	erythrocyte membrane protein band 4.1 like 1	Promoter			Intron	Intergenic	Intergenic
Epb41L2	erythrocyte membrane protein band 4.1 like 2	Intron	Promoter		Intron	Promoter	Exon
Epha3	Eph receptor A3	Intron			Intergenic
Ephx1	epoxide hydrolase 1, microsomal	Intron			Intergenic
Etv6	ets variant 6	Intron			Intron
Fasn	fatty acid synthase	Intron			Intron
Fgd3	FYVE, RhoGEF and PH domain containing 3	Intron	Intergenic		Intron
Fkbp5	FK506 binding protein 5	Intron	Intergenic		Intron
Fmn1	formin 1	Intron			Intron	Promoter	Intergenic
Fosl2	fos-like antigen 2	Intron	Promoter	Intergenic	Intergenic
Fshr	follicle stimulating hormone receptor	Intron			Intergenic
Fzd1	frizzled class receptor 1	Intergenic			Intergenic
Gata4	GATA binding protein 4	Promoter	Intergenic		Intron	Intergenic
Gcnt4	glucosaminyl (N-acetyl) transferase 4, core 2 (beta-1,6-N-acetylglucosaminyltransferase)	Intron			Intergenic
Gng7	guanine nucleotide binding protein (G protein), gamma 7	Intron			Intron
Gpc6	glypican 6	Intergenic			Intron	Intergenic
Gpr37	G protein-coupled receptor 37	Intergenic			Intergenic
Gpx3	glutathione peroxidase 3	Intron	Intergenic		Intergenic
Gramd1B	GRAM domain containing 1B	Intron			Intron
Greb1	gene regulated by estrogen in breast cancer protein	Intron			Intron	Promoter	Intergenic
Gsg1L	GSG1-like	Intron			Intron	Intergenic
Hecw2	HECT, C2 and WW domain containing E3 ubiquitin protein ligase 2	Intron			Intergenic
Heg1	heart development protein with EGF-like domains 1	Intron			Intergenic
Hunk	hormonally upregulated Neu-associated kinase	Intron			Intron
Inha	inhibin alpha	Promoter			Promoter
Inhbb	inhibin beta-B	Intergenic	Intergenic		Intergenic
Itpr2	inositol 1,4,5-triphosphate receptor 2	Intron			Intron
Kank1	KN motif and ankyrin repeat domains 1	Intron	5' UTR		Intron
Kcnma1	potassium large conductance calcium-activated channel, subfamily M, alpha member 1	Intron			Intron	Intergenic
Klc2	kinesin light chain 2	Intergenic			Intron
Ksr1	kinase suppressor of ras 1	Intron			Intron	Promoter	Intergenic
Lgmn	legumain	Intron			Intron
Limch1	LIM and calponin homology domains 1	Intron			Intron
Lmo7	LIM domain only 7	Intron	Intergenic		Intron
Lrp5	low density lipoprotein receptor-related protein 5	Intron			Intron	Intergenic
Mamld1	mastermind-like domain containing 1	Intergenic			Intergenic
Mapkbp1	mitogen-activated protein kinase binding protein 1	Intron			Intron
Mark1	MAP/microtubule affinity regulating kinase 1	Intron	Intergenic		Intergenic
Mast4	microtubule associated serine/threonine kinase family member 4	Intron			Intron	Intergenic
Mdfic	MyoD family inhibitor domain containing	Promoter			Intergenic
Mgst2	microsomal glutathione S-transferase 2	Intron			Intron	Intergenic
Mid1Ip1	Mid1 interacting protein 1 (gastrulation specific G12-like (zebrafish))	Intergenic			Promoter
Mrfap1	Morf4 family associated protein 1	Intergenic			Intergenic
Mylk3	myosin light chain kinase 3	Promoter			Intron
Nav1	neuron navigator 1	Intron			Intron	Intergenic
Neat1	nuclear paraspeckle assembly transcript 1 (non-protein coding)	Exon	Promoter	Intergenic	Intergenic
Neb	nebulin	Intron			Exon
Nek6	NIMA (never in mitosis gene a)-related expressed kinase 6	Intron	Intergenic		Intron
Nol4L	nucleolar protein 4-like	Intron	Intergenic		Promoter
Nudt7	nudix (nucleoside diphosphate linked moiety X)-type motif 7	Intron			Intergenic
Osbpl3	oxysterol binding protein-like 3	Intron			Intron	Intergenic
Ostf1	osteoclast stimulating factor 1	Intergenic			Intron
Papss2	3'-phosphoadenosine 5'-phosphosulfate synthase 2	Intron	Intergenic		Intron	Promoter	Intergenic
Parvb	parvin, beta	Intron			Intron
Pik3Cd	phosphatidylinositol-4,5-bisphosphate 3-kinase catalytic subunit delta	Intron	Promoter		Intron
Pkdcc	protein kinase domain containing, cytoplasmic	Intergenic			Intergenic
Plpp3	phospholipid phosphatase 3	Intergenic			Intron
Prkar2B	protein kinase, cAMP dependent regulatory, type II beta	Intergenic			Intron
Ptgis	prostaglandin I2 (prostacyclin) synthase	Intergenic			Intron	Intergenic
Rasa3	RAS p21 protein activator 3	Intron			Intron	Promoter	Intergenic
Rhou	ras homolog family member U	Intron			Intron	Intergenic
Scube2	signal peptide, CUB domain, EGF-like 2	Intron			Promoter
Sesn3	sestrin 3	Intergenic			Intergenic
Sgk1	serum/glucocorticoid regulated kinase 1	Intron	Intergenic		Promoter
Skil	SKI-like	Promoter			Promoter	Intergenic
Slc25A30	solute carrier family 25, member 30	Intergenic			Promoter
Slc25A42	solute carrier family 25, member 42	TTS			Promoter	Exon
Slc38A3	solute carrier family 38, member 3	Intron			Intron
Slc6A6	solute carrier family 6 (neurotransmitter transporter, taurine), member 6	Intergenic			Intron	Intergenic
Slc7A5	solute carrier family 7 (cationic amino acid transporter, y+ system), member 5	Intron			Intron	Intergenic
Smad6	SMAD family member 6	Intron	Intergenic		Intron
Smoc2	SPARC related modular calcium binding 2	Intron			Intron	Intergenic
Smtnl2	smoothelin-like 2	Intron			Intron	Intergenic
Srgap1	SLIT-ROBO Rho GTPase activating protein 1	Intergenic			Intron
Stxbp6	syntaxin binding protein 6 (amisyn)	Intron	Intergenic		Intron	Intergenic
Susd3	sushi domain containing 3	Intron			Intron	Intergenic
Sybu	syntabulin (syntaxin-interacting)	Intron			Intron	Promoter	Exon
Sytl4	synaptotagmin-like 4	Intergenic			Intergenic
Tanc1	tetratricopeptide repeat, ankyrin repeat and coiled-coil containing 1	Intron			Intron	Intergenic
Tgfa	transforming growth factor alpha	Intron			Intergenic
Tle4	transducin-like enhancer of split 4	Intergenic			Intergenic
Tmeff2	transmembrane protein with EGF-like and two follistatin-like domains 2	Intergenic			Intergenic
Tmem100	transmembrane protein 100	Intergenic			Intergenic
Tmem182	transmembrane protein 182	Intron			Intron
Tns3	tensin 3	Intron	Intergenic		Intron	Intergenic
Tom1L1	target of myb1-like 1 (chicken)	Intergenic			Promoter	Intergenic
Tom1L2	target of myb1-like 2 (chicken)	Intron			Intron
Tpst2	protein-tyrosine sulfotransferase 2	Intron			Intron
Trim62	tripartite motif-containing 62	Intron			Intron
Trpc6	transient receptor potential cation channel, subfamily C, member 6	Intergenic			5' UTR	Intergenic
Tuba1C	tubulin, alpha 1C	Intron			Intergenic
Txndc2	thioredoxin domain containing 2 (spermatozoa)	Intron	Intergenic		Intron	Intergenic
Uck2	uridine-cytidine kinase 2	Intron			Intron
Usp46	ubiquitin specific peptidase 46	Intron			Intron
Xrcc2	X-ray repair complementing defective repair in Chinese hamster cells 2	Intron			Intergenic
Ypel2	yippee like 2	Intron			Intron
Zbed4	zinc finger, BED type containing 4	Intron			Intron

## Sheet: Granulosa enriched genes
Human granulosa cell enriched genes	ERb ChIP (mouse)	ERb ChIP (human)	Log2FC (mouse ovary, WT vs KO)
AFF2	Yes	Yes	0.52193
AMH	Yes	-	-
AMHR2	-	-	0.561147
AMIGO2	Yes	-	-
AR	Yes	Yes	-
ARHGEF28	Yes	Yes	-
AVPI1	-	-	-1.50338
BEX1	-	-	0.407261
BMP3	Yes	Yes	-
C2CD4C	Yes	-	-
CARMIL1	Yes	-	-
CBX2	Yes	-	-
CCDC8	Yes	Yes	0.553571
CDH2	Yes	Yes	-
CDH3	Yes	-	-
CENPF	Yes	Yes	-
CHST3	Yes	Yes	-
CHST8	Yes	-	0.772249
COL4A2	-	-	-0.416338
CSDC2	-	-	0.425977
DHCR7	Yes	Yes	-
DHH	Yes	Yes	1.21579
DPYSL3	Yes	-	-
EDA2R	Yes	Yes	-
EPHX1	Yes	-	0.407612
EPPIN	-	-	2.49856
ESR2	Yes	Yes	-
FAM78A	Yes	-	-
FDXR	Yes	Yes	-0.686094
FGFRL1	Yes	Yes	-
FHOD3	Yes	-	-
FOXL2	Yes	-	-
FSHR	Yes	-	1.05212
FST	Yes	Yes	-
GATA4	Yes	-	0.629378
GATA6	Yes	Yes	-
GJA1	-	-	0.558694
GPC4	Yes	Yes	-
GPR63	Yes	-	-
GRB14	Yes	Yes	-
GREB1	Yes	-	0.930549
GREB1L	Yes	Yes	-
HDHD5	Yes	Yes	-
HEY2	Yes	Yes	-
HPF1	Yes	Yes	-
HS3ST1	Yes	Yes	-0.735413
HSD17B1	Yes	Yes	0.766011
HSPG2	Yes	Yes	-
HTRA1	Yes	-	-
IDH1	-	-	-1.43032
IGFBP2	-	-	-0.673368
IHH	Yes	Yes	-
IL17RA	Yes	-	-
INHA	Yes	-	0.497922
INHBB	Yes	-	1.08352
IRS1	Yes	Yes	-
IVNS1ABP	Yes	Yes	-
JCAD	Yes	Yes	-
KCNK15	Yes	-	-
KCNQ1	Yes	Yes	-
KCTD15	Yes	Yes	-
LAPTM4B	Yes	Yes	-
LCMT1	Yes	Yes	-
LHFPL2	Yes	Yes	-
LPIN2	Yes	Yes	-
LPL	Yes	Yes	-
LRAT	-	-	0.97412
LRP5	Yes	-	0.508051
LRP8	Yes	Yes	-3.19445
MAP3K15	-	-	-1.04794
MAP3K20	Yes	Yes	-
MFAP2	Yes	-	-
MGARP	Yes	Yes	-0.79552
MKX	Yes	-	-
MMP11	-	-	-0.48952
MRAP	Yes	Yes	-1.34147
MRO	Yes	-	-
MTCL1	Yes	Yes	1.1285
MTHFD1L	-	-	-0.474331
MYCN	Yes	Yes	0.599442
MYO10	Yes	Yes	-
NECTIN1	Yes	Yes	-
NOS2	Yes	-	-
NR5A1	Yes	-	-
NR5A2	Yes	Yes	-
NSG1	-	-	-0.994767
NUP210	Yes	Yes	-
NUP214	Yes	Yes	-
NXNL2	Yes	Yes	-
P3H2	Yes	Yes	-
PARP11	Yes	Yes	-
PDGFC	Yes	Yes	-
PHEX	-	-	1.94722
PIMREG	Yes	Yes	-
PPARG	Yes	Yes	-
PPAT	-	-	0.757701
PPP1R12B	Yes	Yes	-
PPP1R13B	Yes	Yes	-
PRKAR2B	Yes	-	0.858337
PRRT1	-	-	0.626585
RASL11B	-	-	-0.435186
RHBG	Yes	-	-
RIMS4	-	-	-0.990488
SBK1	-	-	-0.600062
SCARB1	Yes	Yes	-
SCUBE1	Yes	-	-
SELENOP	Yes	Yes	-
SEMA7A	Yes	-	-
SERPINE2	Yes	-	-
SFRP4	Yes	-	-
SLC16A1	Yes	-	-
SMAD3	Yes	Yes	-
SMIM1	Yes	Yes	-
SMIM10L2A	-	-	0.798466
SPINDOC	Yes	-	-
ST3GAL3	Yes	-	-
ST3GAL4	Yes	Yes	-
SUSD3	Yes	-	0.880525
SYNE2	-	-	0.435968
SYTL4	Yes	-	1.22832
TMEM268	Yes	Yes	-
TMEM8B	Yes	-	-
TMEM94	Yes	-	-
TMPRSS9	Yes	-	-
TNXB	Yes	-	-
TSHZ2	Yes	Yes	-
UBE2QL1	-	-	-1.37703
VIT	Yes	Yes	-
VPS8	Yes	-	-
WIPF3	Yes	Yes	0.611034
WT1	Yes	-	-
XRCC2	Yes	-	0.563371
ZMYM3	Yes	-	-
