# Supplementary material for: Ovarian ERβ cistrome and transcriptome reveal chromatin interaction with LRH-1
Source: BMC Biol. 2023 Nov 29;21:277. doi: 10.1186/s12915-023-01773-1 (PMC10688478; doi:10.1186/s12915-023-01773-1)
Supplement: Supplementary file 7 — Additional file 7: Table S6. Common ERβ and LRH-1 binding sites. [file 12915_2023_1773_MOESM7_ESM.xlsx]

## Sheet: ERβ and LRH-1 de facto binding 
PeakID	Chr	Start	End	Strand	Peak Score (ERb)	Annotation (in relation to gene)	Distance to TSS	Gene Name
Merged-chr1-107375334-2	chr1	107375234	107375434	+	4.53667	intron (NM_025867, intron 5 of 7)	13020	Serpinb11
Merged-chr1-112636794-3	chr1	112636689	112636889	+	3.12111	Intergenic	-771871	Dsel
Merged-chr1-115512660-3	chr1	115512556	115512756	+	2.53444	Intergenic	-172481	Cntnap5a
Merged-chr1-118791895-2	chr1	118791795	118791995	+	4.80333	Intergenic	-162325	Mir6346
Merged-chr1-119386548-3	chr1	119386457	119386657	+	26.5111	Intergenic	35691	Inhbb
Merged-chr1-119431785-2	chr1	119431685	119431885	+	29.3833	Intergenic	-9537	Inhbb
Merged-chr1-119457709-3	chr1	119457604	119457804	+	7.02222	Intergenic	-35456	Inhbb
Merged-chr1-12121124-3	chr1	12121020	12121220	+	3.37444	Intergenic	-304866	Mir6341
Merged-chr1-124430410-3	chr1	124430311	124430511	+	2.86	Intergenic	-384852	Dpp10
Merged-chr1-127942343-3	chr1	127942247	127942447	+	4.81111	intron (NM_178690, intron 23 of 23)	73574	Rab3gap1
Merged-chr1-127946006-2	chr1	127945906	127946106	+	10.6167	Intergenic	77233	Rab3gap1
Merged-chr1-127946487-2	chr1	127946387	127946587	+	12.35	Intergenic	77714	Rab3gap1
Merged-chr1-130764396-3	chr1	130764296	130764496	+	6.08889	Intergenic	-1988	Gm28856
Merged-chr1-131196536-2	chr1	131196436	131196636	+	8.76667	intron (NM_018750, intron 2 of 5)	3649	Rassf5
Merged-chr1-132114138-3	chr1	132114052	132114252	+	10.0333	3' UTR (NM_008795, exon 16 of 16)	25533	Cdk18
Merged-chr1-132558335-2	chr1	132558235	132558435	+	3.2975	Intergenic	-15395	Cntn2
Merged-chr1-132565321-2	chr1	132565221	132565421	+	11.5667	3' UTR (NM_001160316, exon 27 of 27)	-22381	Cntn2
Merged-chr1-133204312-2	chr1	133204212	133204412	+	4.6825	Intergenic	-41785	Plekha6
Merged-chr1-133323528-2	chr1	133323428	133323628	+	10.5333	TTS (NM_026680)	-3684	Kiss1
Merged-chr1-133745892-3	chr1	133745794	133745994	+	2.565	intron (NM_213616, intron 1 of 19)	7853	Atp2b4
Merged-chr1-134755659-3	chr1	134755553	134755753	+	8.37778	Intergenic	46353	Syt2
Merged-chr1-134759834-2	chr1	134759734	134759934	+	5.33167	Intergenic	43887	Ppp1r12b
Merged-chr1-134815035-2	chr1	134814935	134815135	+	9.18333	intron (NM_001081307, intron 18 of 23)	-11314	Ppp1r12b
Merged-chr1-135005831-3	chr1	135005739	135005939	+	10.4667	intron (NM_001033409, intron 6 of 17)	43274	Ube2t
Merged-chr1-135129307-2	chr1	135129207	135129407	+	5.875	non-coding (NR_153383, exon 2 of 37)	3268	Ptprv
Merged-chr1-137031939-3	chr1	137031843	137032043	+	3.91667	Intergenic	-71495	Nr5a2
Merged-chr1-137142358-2	chr1	137142258	137142458	+	3.52	Intergenic	-181910	Nr5a2
Merged-chr1-137177350-3	chr1	137177252	137177452	+	7.17778	Intergenic	-216904	Nr5a2 (LRH1)
Merged-chr1-137204484-2	chr1	137204384	137204584	+	3.35	Intergenic	-244036	Nr5a2
Merged-chr1-138276000-2	chr1	138275900	138276100	+	10.4333	intron (NM_177397, intron 1 of 2)	2262	Atp6v1g3
Merged-chr1-139209976-3	chr1	139209874	139210074	+	3.34833	intron (NM_133239, intron 11 of 11)	167102	Crb1
Merged-chr1-139239647-3	chr1	139239545	139239745	+	4.74444	intron (NM_133239, intron 8 of 11)	137431	Crb1
Merged-chr1-143356026-3	chr1	143355927	143356127	+	10.3667	Intergenic	-284670	B3galt2
Merged-chr1-143467325-2	chr1	143467225	143467425	+	22.5833	Intergenic	-173372	B3galt2
Merged-chr1-151315509-3	chr1	151315412	151315612	+	6.84444	Intergenic	-28974	Ivns1abp
Merged-chr1-151975170-2	chr1	151975070	151975270	+	3.34333	intron (NM_197990, intron 3 of 5)	115150	1700025G04Rik
Merged-chr1-155528064-3	chr1	155527969	155528169	+	3.58333	promoter-TSS (NR_132128)	-958	Gm5532
Merged-chr1-155613950-3	chr1	155613851	155614051	+	3.89555	intron (NM_028250, intron 4 of 7)	55831	Acbd6
Merged-chr1-156036532-3	chr1	156036439	156036639	+	10.7111	promoter-TSS (NM_001160018)	-59	Tor1aip1
Merged-chr1-156231145-3	chr1	156231050	156231250	+	4.55556	Intergenic	-26124	Fam163a
Merged-chr1-156906718-2	chr1	156906618	156906818	+	9.6	intron (NM_001357391, intron 2 of 19)	32669	Ralgps2
Merged-chr1-157024159-2	chr1	157024059	157024259	+	13.3667	Intergenic	84491	Tex35
Merged-chr1-158441610-3	chr1	158441509	158441709	+	2.86667	intron (NM_007495, intron 1 of 22)	-64016	Mir488
Merged-chr1-160812730-3	chr1	160812650	160812850	+	2.18833	Intergenic	-19812	Rabgap1l
Merged-chr1-162624294-3	chr1	162624194	162624394	+	2.48833	Intergenic	-14856	Myoc
Merged-chr1-162660076-2	chr1	162659976	162660176	+	7.88333	Intergenic	-1857	Myocos
Merged-chr1-166059965-3	chr1	166059869	166060069	+	2.92667	Intergenic	-57335	Pou2f1
Merged-chr1-168243957-3	chr1	168243855	168244055	+	22.3	intron (NM_183355, intron 2 of 8)	188214	Pbx1
Merged-chr1-169395892-2	chr1	169395792	169395992	+	9.85	Intergenic	135572	Nuf2
Merged-chr1-170538809-2	chr1	170538709	170538909	+	8.55	intron (NM_001109985, intron 1 of 9)	18301	Nos1ap
Merged-chr1-171189421-3	chr1	171189335	171189535	+	2.45333	intron (NM_025557, intron 1 of 2)	6833	Pcp4l1
Merged-chr1-171240486-2	chr1	171240386	171240586	+	11.95	intron (NM_153064, intron 3 of 12)	-6137	Fcer1g
Merged-chr1-171329010-2	chr1	171328910	171329110	+	7.75	promoter-TSS (NM_011615)	109	Dedd
Merged-chr1-174772011-3	chr1	174771912	174772112	+	2.38667	intron (NM_019445, intron 15 of 17)	149807	Grem2
Merged-chr1-175530098-3	chr1	175530008	175530208	+	7.92222	Intergenic	-37563	Rgs7
Merged-chr1-180210329-3	chr1	180210229	180210429	+	6.36667	Intergenic	-14309	Coq8a
Merged-chr1-180245932-3	chr1	180245837	180246037	+	3.455	promoter-TSS (NM_011183)	13	Psen2
Merged-chr1-180352464-2	chr1	180352364	180352564	+	3.58	intron (NM_001081175, intron 2 of 7)	-21915	Gm5069
Merged-chr1-180384678-2	chr1	180384578	180384778	+	6.78333	intron (NM_001081175, intron 2 of 7)	-54129	Gm5069
Merged-chr1-182099238-2	chr1	182099138	182099338	+	15.9833	Intergenic	-25499	Srp9
Merged-chr1-182501082-3	chr1	182500983	182501183	+	6.00667	intron (NM_009794, intron 2 of 20)	16527	Capn2
Merged-chr1-182669066-2	chr1	182668966	182669166	+	10.1667	Intergenic	80114	Ccdc185
Merged-chr1-184868150-3	chr1	184868056	184868256	+	4.84444	Intergenic	14880	C130074G19Rik
Merged-chr1-184987190-2	chr1	184987090	184987290	+	28.2	intron (NM_145515, intron 1 of 17)	12359	Mark1
Merged-chr1-185067871-3	chr1	185067771	185067971	+	55.2222	Intergenic	-68322	Mark1
Merged-chr1-186482318-2	chr1	186482218	186482418	+	3.5625	Intergenic	76363	A730004F24Rik
Merged-chr1-187277538-3	chr1	187277435	187277635	+	5.76444	intron (NM_001357646, intron 5 of 7)	61792	Gpatch2
Merged-chr1-188222570-3	chr1	188222468	188222668	+	11.3778	Intergenic	-40270	Ush2a
Merged-chr1-188409243-3	chr1	188409144	188409344	+	12.6333	intron (NM_021408, intron 12 of 70)	146406	Ush2a
Merged-chr1-189188056-3	chr1	189187956	189188156	+	4.18222	Intergenic	155297	Kcnk2
Merged-chr1-189430654-3	chr1	189430553	189430753	+	6.46667	Intergenic	-28380	Kcnk2
Merged-chr1-189599839-2	chr1	189599739	189599939	+	10.3333	Intergenic	88247	Cenpf
Merged-chr1-190438989-3	chr1	190438891	190439091	+	3.49	Intergenic	35343	Gm29678
Merged-chr1-191318939-3	chr1	191318834	191319034	+	2.78333	promoter-TSS (NM_025424)	-816	Nenf
Merged-chr1-193832606-2	chr1	193832506	193832706	+	3.725	Intergenic	-325076	Mir205
Merged-chr1-193862812-2	chr1	193862712	193862912	+	5.25167	Intergenic	-355282	Mir205
Merged-chr1-194482518-3	chr1	194482415	194482615	+	4.42222	Intergenic	-137314	Plxna2
Merged-chr1-21052909-3	chr1	21052813	21053013	+	3.25778	intron (NM_177409, intron 1 of 10)	26312	Tram2
Merged-chr1-21069038-2	chr1	21068938	21069138	+	5.5	intron (NM_177409, intron 1 of 10)	10187	Tram2
Merged-chr1-21102744-2	chr1	21102644	21102844	+	14.8167	Intergenic	-23519	Tram2
Merged-chr1-21451677-3	chr1	21451577	21451777	+	6.7	intron (NM_023872, intron 10 of 13)	68121	Khdc1b
Merged-chr1-21652509-2	chr1	21652409	21652609	+	3.1975	intron (NM_023872, intron 1 of 13)	268953	Khdc1b
Merged-chr1-32902287-2	chr1	32902187	32902387	+	4.66667	Intergenic	-354994	Gm5415
Merged-chr1-33541923-2	chr1	33541823	33542023	+	4.1175	intron (NM_008922, intron 7 of 13)	127871	Prim2
Merged-chr1-34097040-3	chr1	34096938	34097138	+	5.76667	intron (NM_001276764, intron 5 of 102)	-20321	Mir6896
Merged-chr1-38241986-3	chr1	38241891	38242091	+	30.8	intron (NM_001290814, intron 10 of 21)	109908	Gm5099
Merged-chr1-38591424-3	chr1	38591309	38591509	+	2.65	intron (NM_001290814, intron 1 of 21)	35835	Aff3
Merged-chr1-38615894-3	chr1	38615799	38615999	+	6.12222	intron (NM_001290814, intron 1 of 21)	11345	Aff3
Merged-chr1-38881571-2	chr1	38881471	38881671	+	3.85833	intron (NM_145142, intron 3 of 6)	16589	Chst10
Merged-chr1-39417958-3	chr1	39417877	39418077	+	5.25	intron (NM_018775, intron 2 of 19)	50126	Rpl31
Merged-chr1-39845858-3	chr1	39845770	39845970	+	2.08667	intron (NR_040465, intron 1 of 4)	1460	1700066B17Rik
Merged-chr1-40829587-3	chr1	40829494	40829694	+	4.28889	intron (NM_001081198, intron 3 of 4)	23993	Tmem182
Merged-chr1-43474686-2	chr1	43474586	43474786	+	3.8375	intron (NM_010879, intron 1 of 4)	28935	Nck2
Merged-chr1-50778366-2	chr1	50778266	50778466	+	3.92667	Intergenic	-149157	Tmeff2
Merged-chr1-51836003-3	chr1	51835905	51836105	+	8.1	intron (NM_010863, intron 3 of 29)	79973	Myo1b
Merged-chr1-52280148-2	chr1	52280048	52280248	+	34.5333	Intergenic	-46916	Gls
Merged-chr1-58374453-2	chr1	58374353	58374553	+	4.43833	intron (NM_001008419, intron 34 of 35)	-18683	Bzw1
Merged-chr1-58458713-2	chr1	58458613	58458813	+	5.18333	intron (NM_022988, intron 6 of 6)	-13227	Ppil3
Merged-chr1-58945646-3	chr1	58945556	58945756	+	7.53333	intron (NM_172406, intron 2 of 15)	27826	Trak2
Merged-chr1-59752618-3	chr1	59752522	59752722	+	2.44333	Intergenic	-11657	Bmpr2
Merged-chr1-59804553-2	chr1	59804453	59804653	+	4.6325	intron (NM_007561, intron 1 of 12)	40274	Bmpr2
Merged-chr1-59881641-2	chr1	59881541	59881741	+	6.20333	Intergenic	-31365	Fam117b
Merged-chr1-62725335-2	chr1	62725235	62725435	+	6.4	intron (NM_001077404, intron 2 of 16)	22018	Nrp2
Merged-chr1-62729641-3	chr1	62729544	62729744	+	8.06667	intron (NM_001077404, intron 2 of 16)	26327	Nrp2
Merged-chr1-63176761-4	chr1	63176698	63176898	+	9.74167	promoter-TSS (NM_001160039)	24	Ndufs1
Merged-chr1-64520113-3	chr1	64520020	64520220	+	7.72222	Intergenic	-12684	Creb1
Merged-chr1-65032902-3	chr1	65032792	65032992	+	2.065	promoter-TSS (NM_001310617)	-133	Akr1cl
Merged-chr1-65040994-3	chr1	65040894	65041094	+	53.7	Intergenic	-8235	Akr1cl
Merged-chr1-65043649-3	chr1	65043547	65043747	+	8.06667	Intergenic	7516	Cryge
Merged-chr1-72144607-2	chr1	72144507	72144707	+	5.1575	Intergenic	67700	Mreg
Merged-chr1-72465144-2	chr1	72465044	72465244	+	5.06667	intron (NM_001045533, intron 1 of 3)	71420	March4
Merged-chr1-72600021-3	chr1	72599922	72600122	+	6.16667	intron (NM_018817, intron 8 of 16)	16771	Smarcal1
Merged-chr1-72955892-2	chr1	72955792	72955992	+	3.7225	Intergenic	60007	Tnp1
Merged-chr1-73175421-2	chr1	73175321	73175521	+	16.7833	Intergenic	150835	1700027A15Rik
Merged-chr1-73744136-3	chr1	73744033	73744233	+	3	intron (NR_045311, intron 6 of 8)	111442	Mir6351
Merged-chr1-74027575-2	chr1	74027475	74027675	+	7.95	intron (NM_001289895, intron 3 of 32)	96872	Tns1
Merged-chr1-74163751-2	chr1	74163651	74163851	+	7.23333	Intergenic	9757	Cxcr2
Merged-chr1-74779268-2	chr1	74779168	74779368	+	2.9075	intron (NM_009526, intron 1 of 3)	7376	Wnt6
Merged-chr1-74977137-3	chr1	74977033	74977233	+	19.4667	intron (NM_029342, intron 2 of 4)	-25461	Ihh
Merged-chr1-75025120-3	chr1	75025020	75025220	+	2.075	intron (NM_029342, intron 2 of 4)	21519	Nhej1
Merged-chr1-75507035-3	chr1	75506936	75507136	+	3.89333	promoter-TSS (NM_178884)	-41	Inha
Merged-chr1-75517103-3	chr1	75517005	75517205	+	3.69333	Intergenic	-4424	Stk11ip
Merged-chr1-75519349-2	chr1	75519249	75519449	+	26.8833	Intergenic	-2180	Stk11ip
Merged-chr1-7649661-3	chr1	7649564	7649764	+	3.85	Intergenic	560744	Pcmtd1
Merged-chr1-76535612-3	chr1	76535513	76535713	+	4.94444	Intergenic	26053	Mir6343
Merged-chr1-76658402-2	chr1	76658302	76658502	+	2.77167	Intergenic	148842	Mir6343
Merged-chr1-78355312-3	chr1	78355215	78355415	+	4.75556	intron (NM_001004173, intron 1 of 4)	44969	Sgpp2
Merged-chr1-78357827-2	chr1	78357727	78357927	+	4.545	intron (NM_001004173, intron 1 of 4)	47481	Sgpp2
Merged-chr1-78388238-3	chr1	78388135	78388335	+	6.44444	intron (NM_001004173, intron 2 of 4)	77889	Sgpp2
Merged-chr1-78734463-3	chr1	78734355	78734555	+	3.06556	Intergenic	76015	Utp14b
Merged-chr1-81784993-2	chr1	81784893	81785093	+	3.465	Intergenic	-346923	Mir6344
Merged-chr1-81897353-3	chr1	81897249	81897449	+	14.2667	Intergenic	-234567	Mir6344
Merged-chr1-82180571-2	chr1	82180471	82180671	+	4.72	Intergenic	48655	Mir6344
Merged-chr1-82239636-2	chr1	82239536	82239736	+	3.5375	intron (NM_010570, intron 1 of 1)	51803	Irs1
Merged-chr1-82284254-3	chr1	82284133	82284333	+	3.365	intron (NM_010570, intron 1 of 1)	7206	Irs1
Merged-chr1-86719525-3	chr1	86719428	86719628	+	7.05556	intron (NM_001172157, intron 1 of 21)	15724	Dis3l2
Merged-chr1-87892799-2	chr1	87892699	87892899	+	16.4833	intron (NM_177646, intron 3 of 29)	-38500	Gm19582
Merged-chr1-90258492-3	chr1	90258393	90258593	+	8.21111	Intergenic	54513	Ackr3
Merged-chr1-90758414-2	chr1	90758314	90758514	+	5.88333	Intergenic	85557	Col6a3
Merged-chr1-90770124-2	chr1	90770024	90770224	+	9.9	intron (NM_001243009, intron 39 of 40)	73847	Col6a3
Merged-chr1-90973244-3	chr1	90973137	90973337	+	2.09	Intergenic	-3617	Rab17
Merged-chr1-91031872-2	chr1	91031772	91031972	+	4.0725	intron (NM_001111312, intron 1 of 12)	-21572	Lrrfip1
Merged-chr1-92184346-3	chr1	92184246	92184446	+	19.3556	Intergenic	-4005	Hdac4
Merged-chr1-93063856-2	chr1	93063756	93063956	+	7.15	intron (NM_001294150, intron 14 of 46)	18624	Kif1a
Merged-chr1-93176077-2	chr1	93175977	93176177	+	11.9333	intron (NM_001310428, intron 1 of 31)	7654	Crocc2
Merged-chr1-93229630-3	chr1	93229543	93229743	+	9.22222	3' UTR (NM_001310428, exon 32 of 32)	-6254	Sned1
Merged-chr10-105409290-3	chr10	105409195	105409395	+	9.95556	intron (NM_177368, intron 2 of 11)	165184	Tmtc2
Merged-chr10-107756315-2	chr10	107756215	107756415	+	4.56167	Intergenic	-36288	Ptprq
Merged-chr10-108409162-3	chr10	108409059	108409259	+	2.78167	intron (NM_054056, intron 4 of 6)	76970	Pawr
Merged-chr10-109542679-2	chr10	109542579	109542779	+	3.56833	Intergenic	457540	Nav3
Merged-chr10-110953314-2	chr10	110953214	110953414	+	5.6325	intron (NM_001359624, intron 10 of 16)	33138	Csrp2
Merged-chr10-111581266-2	chr10	111581166	111581366	+	13.55	Intergenic	13007	4933440J02Rik
Merged-chr10-118683620-2	chr10	118683520	118683720	+	6.8	Intergenic	-127095	Ifngas1
Merged-chr10-122071694-2	chr10	122071594	122071794	+	8.03333	Intergenic	8185	Gm9079
Merged-chr10-124368153-3	chr10	124368057	124368257	+	2.27333	Intergenic	-100917	4930503E24Rik
Merged-chr10-127385922-2	chr10	127385822	127386022	+	10.3167	intron (NM_001359244, intron 1 of 25)	-4389	R3hdm2
Merged-chr10-127581437-3	chr10	127581324	127581524	+	2.65	intron (NM_008512, intron 20 of 88)	39724	Lrp1
Merged-chr10-128035426-2	chr10	128035326	128035526	+	6.4225	promoter-TSS (NM_001113199)	80	Naca
Merged-chr10-13388757-2	chr10	13388657	13388857	+	9.5	5' UTR (NM_001195066, exon 1 of 13)	213	Phactr2
Merged-chr10-17411442-3	chr10	17411344	17411544	+	2.28167	Intergenic	-311784	Cited2
Merged-chr10-19945523-3	chr10	19945425	19945625	+	4.72222	intron (NM_008580, intron 1 of 29)	10999	Map3k5
Merged-chr10-20553637-2	chr10	20553537	20553737	+	5.56667	intron (NM_013875, intron 2 of 12)	-5309	Pde7b
Merged-chr10-20695493-2	chr10	20695393	20695593	+	3.29	intron (NM_013875, intron 1 of 12)	29585	Pde7b
Merged-chr10-20736249-2	chr10	20736149	20736349	+	6.51667	Intergenic	-11171	Pde7b
Merged-chr10-20746188-3	chr10	20746091	20746291	+	1.96333	Intergenic	-21113	Pde7b
Merged-chr10-21844109-3	chr10	21844011	21844211	+	12.2778	Intergenic	-38073	Sgk1
Merged-chr10-24959192-3	chr10	24959091	24959291	+	21.4667	Intergenic	-31721	Arg1
Merged-chr10-25295396-2	chr10	25295296	25295496	+	4.71333	intron (NM_018747, intron 1 of 7)	3767	Akap7
Merged-chr10-30980381-3	chr10	30980279	30980479	+	5.16667	Intergenic	-137596	Hey2
Merged-chr10-30998273-3	chr10	30998171	30998371	+	5.37778	Intergenic	-155488	Hey2
Merged-chr10-37096126-3	chr10	37096033	37096233	+	4.16667	Intergenic	42793	Marcks
Merged-chr10-39378501-3	chr10	39378392	39378592	+	2.12167	intron (NM_001122893, intron 1 of 13)	8693	Fyn
Merged-chr10-41998081-3	chr10	41997982	41998182	+	3.37	intron (NM_001034858, intron 4 of 17)	20300	Armc2
Merged-chr10-42001406-3	chr10	42001298	42001498	+	2.895	intron (NM_001034858, intron 3 of 17)	16984	Armc2
Merged-chr10-42038772-2	chr10	42038672	42038872	+	9.48333	Intergenic	-20390	Armc2
Merged-chr10-42501143-3	chr10	42501044	42501244	+	2.16	promoter-TSS (NM_017472)	-910	Snx3
Merged-chr10-44561360-3	chr10	44561256	44561456	+	3.03333	Intergenic	-102608	Prdm1
Merged-chr10-45122679-3	chr10	45122576	45122776	+	3.44111	intron (NM_011156, intron 9 of 14)	55462	Prep
Merged-chr10-53388451-2	chr10	53388351	53388551	+	4.91	Intergenic	-8600	Cep85l
Merged-chr10-54760891-2	chr10	54760791	54760991	+	3.605	Intergenic	684969	Gm16998
Merged-chr10-55468108-2	chr10	55468008	55468208	+	3.14667	Intergenic	-638809	Msl3l2
Merged-chr10-56485850-3	chr10	56485746	56485946	+	3.12	Intergenic	53865	Gm36595
Merged-chr10-56489639-3	chr10	56489544	56489744	+	12.8778	Intergenic	57663	Gm36595
Merged-chr10-56527994-2	chr10	56527894	56528094	+	5.17167	Intergenic	96013	Gm36595
Merged-chr10-57001387-2	chr10	57001287	57001487	+	5.46333	Intergenic	484966	4930467K11Rik
Merged-chr10-60031779-3	chr10	60031678	60031878	+	2.35667	intron (NM_026937, intron 5 of 10)	28451	Ascc1
Merged-chr10-60081991-3	chr10	60081909	60082109	+	10.5444	intron (NM_026937, intron 9 of 10)	-24248	Spock2
Merged-chr10-61536417-2	chr10	61536317	61536517	+	3.3825	intron (NM_153542, intron 3 of 4)	-59067	Npffr1
Merged-chr10-62330056-2	chr10	62329956	62330156	+	4.115	intron (NM_010438, intron 4 of 21)	10365	Hk1
Merged-chr10-63427373-2	chr10	63427273	63427473	+	3.395	Intergenic	-2725	Ctnna3
Merged-chr10-64362024-3	chr10	64361911	64362111	+	2.18889	intron (NM_001164376, intron 9 of 17)	-271756	Lrrtm3
Merged-chr10-66864773-3	chr10	66864674	66864874	+	2.26333	Intergenic	55610	1110002J07Rik
Merged-chr10-68127696-3	chr10	68127588	68127788	+	4.82222	intron (NM_023598, intron 6 of 9)	148118	Rtkn2
Merged-chr10-69248590-3	chr10	69248507	69248707	+	2.85445	intron (NM_001252638, intron 2 of 11)	35413	Rhobtb1
Merged-chr10-69254576-2	chr10	69254476	69254676	+	3.55	intron (NM_001252637, intron 4 of 10)	41382	Rhobtb1
Merged-chr10-70022947-3	chr10	70022847	70023047	+	2.37889	intron (NM_170729, intron 40 of 40)	-74174	Ccdc6
Merged-chr10-70149351-2	chr10	70149251	70149451	+	3.2825	intron (NM_001111121, intron 2 of 8)	52230	Ccdc6
Merged-chr10-75037007-2	chr10	75036907	75037107	+	7.15	promoter-TSS (NM_001359271)	-51	Rab36
Merged-chr10-75995575-3	chr10	75995475	75995675	+	6.58889	intron (NM_198635, intron 9 of 13)	-13351	Mir6409
Merged-chr10-76028528-2	chr10	76028428	76028628	+	11.3333	Intergenic	-4084	Zfp280b
Merged-chr10-76092359-3	chr10	76092261	76092461	+	13.4667	intron (NM_023219, intron 5 of 14)	13744	Gm16222
Merged-chr10-76122106-3	chr10	76122014	76122214	+	2.01333	Intergenic	-11096	Slc5a4b
Merged-chr10-76731817-3	chr10	76731725	76731925	+	4.8	Intergenic	-5781	Col6a1
Merged-chr10-77376247-2	chr10	77376147	77376347	+	3.3675	intron (NM_001024838, intron 1 of 11)	42026	Adarb1
Merged-chr10-79865783-2	chr10	79865683	79865883	+	17.45	exon (NM_181681, exon 7 of 7)	3196	Mir6910
Merged-chr10-80064944-3	chr10	80064852	80065052	+	7.28889	intron (NM_001359635, intron 14 of 31)	10487	Sbno2
Merged-chr10-80152112-3	chr10	80152034	80152234	+	3.85556	intron (NM_001347117, intron 4 of 7)	2452	Midn
Merged-chr10-80664748-2	chr10	80664648	80664848	+	10.8833	TTS (NM_021462)	-7677	Btbd2
Merged-chr10-80787640-2	chr10	80787540	80787740	+	11.9333	intron (NM_199322, intron 22 of 27)	10986	Plekhj1
Merged-chr10-80805027-3	chr10	80804929	80805129	+	9.15556	promoter-TSS (NM_007445)	-219	Amh
Merged-chr10-81583623-3	chr10	81583525	81583725	+	5.6	intron (NM_019725, intron 11 of 20)	8338	Tle2
Merged-chr10-83052192-2	chr10	83052092	83052292	+	5.155	intron (NM_021439, intron 1 of 2)	66695	Chst11
Merged-chr10-83104441-3	chr10	83104332	83104532	+	31.2778	intron (NM_021439, intron 2 of 2)	118935	Chst11
Merged-chr10-83107081-2	chr10	83106981	83107181	+	9.15	intron (NM_021439, intron 2 of 2)	121584	Chst11
Merged-chr10-84545026-2	chr10	84544926	84545126	+	4.3725	Intergenic	8312	Platr7
Merged-chr10-86778649-2	chr10	86778549	86778749	+	8.25	promoter-TSS (NM_175331)	-356	Nt5dc3
Merged-chr10-86814509-3	chr10	86814426	86814626	+	3.205	intron (NM_175331, intron 4 of 13)	35521	Nt5dc3
Merged-chr10-87556590-2	chr10	87556490	87556690	+	3.8075	intron (NM_008777, intron 4 of 12)	34795	Pah
Merged-chr10-87866610-3	chr10	87866512	87866712	+	2.85667	intron (NM_001111274, intron 2 of 4)	5501	Igf1
Merged-chr10-8910734-2	chr10	8910634	8910834	+	6.515	Intergenic	-24664	Sash1
Merged-chr10-9007884-2	chr10	9007784	9007984	+	3.8075	Intergenic	-121814	Sash1
Merged-chr10-93667166-3	chr10	93667065	93667265	+	4.75556	intron (NM_021320, intron 2 of 9)	-1311	Gm8580
Merged-chr10-94883295-3	chr10	94883195	94883395	+	3.43889	intron (NM_018797, intron 4 of 30)	61283	Plxnc1
Merged-chr10-95090782-2	chr10	95090682	95090882	+	3.10333	Intergenic	55043	Gm29684
Merged-chr10-95318080-3	chr10	95317990	95318190	+	5.37778	intron (NM_001330138, intron 2 of 2)	5619	Cradd
Merged-chr10-95319143-3	chr10	95319044	95319244	+	4.17778	intron (NM_001330138, intron 2 of 2)	4565	Cradd
Merged-chr10-95336803-3	chr10	95336706	95336906	+	2.64667	intron (NR_045337, intron 1 of 2)	530	2310039L15Rik
Merged-chr10-98349527-3	chr10	98349426	98349626	+	1.88667	intron (NR_045179, intron 1 of 4)	2341	Gm8633
Merged-chr11-100428728-3	chr11	100428610	100428810	+	7.23333	TTS (NM_001102650)	12379	Nt5c3b
Merged-chr11-100515260-2	chr11	100515160	100515360	+	2.9825	intron (NM_134037, intron 8 of 27)	12740	Acly
Merged-chr11-100790868-2	chr11	100790768	100790968	+	5.47167	exon (NM_011489, exon 13 of 19)	-19911	Ghdc
Merged-chr11-100819838-2	chr11	100819738	100819938	+	4.71	intron (NM_001113563, intron 1 of 18)	2732	Stat5b
Merged-chr11-100870779-2	chr11	100870679	100870879	+	16.65	intron (NM_011488, intron 6 of 19)	10295	Stat5a
Merged-chr11-100879680-2	chr11	100879580	100879780	+	3.22333	exon (NM_001164062, exon 13 of 18)	19196	Stat5a
Merged-chr11-100887830-2	chr11	100887730	100887930	+	11.6333	3' UTR (NM_011486, exon 24 of 24)	27346	Stat5a
Merged-chr11-101078260-3	chr11	101078166	101078366	+	4.18444	promoter-TSS (NM_010475)	-145	Hsd17b1
Merged-chr11-102581607-2	chr11	102581507	102581707	+	9.83333	Intergenic	-2488	Gm11627
Merged-chr11-102792116-2	chr11	102792016	102792216	+	5.34167	Intergenic	12903	Gjc1
Merged-chr11-102997543-3	chr11	102997449	102997649	+	2.49167	intron (NM_026551, intron 3 of 4)	2372	Mir6931
Merged-chr11-103286098-3	chr11	103286000	103286200	+	4.40222	Intergenic	-18699	Map3k14
Merged-chr11-104592564-3	chr11	104592471	104592671	+	4.56556	Intergenic	15290	Myl4
Merged-chr11-104618766-3	chr11	104618659	104618859	+	8.22222	intron (NM_016780, intron 1 of 14)	10759	Itgb3
Merged-chr11-105426671-2	chr11	105426571	105426771	+	8.01333	intron (NM_001039242, intron 4 of 5)	30064	March10
Merged-chr11-105468585-3	chr11	105468461	105468661	+	3.84444	Intergenic	-11826	March10
Merged-chr11-106728450-2	chr11	106728350	106728550	+	2.775	Intergenic	-13169	Pecam1
Merged-chr11-107674240-3	chr11	107674139	107674339	+	3.92222	intron (NM_198298, intron 30 of 31)	36517	Mir6932
Merged-chr11-109347740-2	chr11	109347640	109347840	+	9.75	intron (NR_027883, intron 1 of 1)	873	1700096J18Rik
Merged-chr11-109610986-3	chr11	109610884	109611084	+	2.20667	intron (NM_145940, intron 1 of 12)	405	Wipi1
Merged-chr11-114691828-3	chr11	114691717	114691917	+	3.77222	intron (NM_053273, intron 3 of 13)	16349	Ttyh2
Merged-chr11-115273094-3	chr11	115273018	115273218	+	5.94444	intron (NM_007997, intron 2 of 11)	3851	Fdxr
Merged-chr11-115776042-3	chr11	115775942	115776142	+	5.85556	intron (NM_028014, intron 1 of 31)	10609	Tmem94
Merged-chr11-115886655-3	chr11	115886558	115886758	+	2.83833	Intergenic	-13481	Smim5
Merged-chr11-116104266-3	chr11	116104162	116104362	+	2.36556	Intergenic	5973	Trim47
Merged-chr11-116296383-3	chr11	116296265	116296465	+	7.41111	intron (NM_001162872, intron 6 of 17)	10373	Exoc7
Merged-chr11-116494647-3	chr11	116494545	116494745	+	5.17778	Intergenic	-4299	Prpsap1
Merged-chr11-116661802-3	chr11	116661711	116661911	+	2.895	intron (NM_001163318, intron 4 of 4)	4703	Prcd
Merged-chr11-117962436-3	chr11	117962355	117962555	+	9.62222	Intergenic	6911	Socs3
Merged-chr11-11844674-2	chr11	11844574	11844774	+	3.2125	intron (NM_016672, intron 7 of 14)	-23449	1700042O10Rik
Merged-chr11-118494474-3	chr11	118494374	118494574	+	11.7889	intron (NM_001024931, intron 13 of 14)	17642	Engase
Merged-chr11-118985586-3	chr11	118985487	118985687	+	7.78889	Intergenic	-2594	Enpp7
Merged-chr11-119067082-3	chr11	119066984	119067184	+	6.65556	Intergenic	19153	Cbx4
Merged-chr11-119387509-2	chr11	119387409	119387609	+	6.17167	Intergenic	-2963	Mir1932
Merged-chr11-120071744-2	chr11	120071644	120071844	+	12.5667	intron (NM_009734, intron 12 of 25)	15083	Cep131
Merged-chr11-120231545-3	chr11	120231425	120231625	+	6.1	promoter-TSS (NR_151480)	92	2900052L18Rik
Merged-chr11-120425661-3	chr11	120425560	120425760	+	5.9	intron (NM_199469, intron 3 of 15)	12040	Nploc4
Merged-chr11-120697076-2	chr11	120696976	120697176	+	8.1	intron (NM_026877, intron 7 of 15)	16691	Cenpx
Merged-chr11-120847180-2	chr11	120847080	120847280	+	9.33333	intron (NM_027745, intron 18 of 18)	-22633	Fasn
Merged-chr11-121122349-3	chr11	121122257	121122457	+	2.95833	Intergenic	-3680	Tex19.2
Merged-chr11-121791039-3	chr11	121790938	121791138	+	2.47833	Intergenic	-39180	Ptchd3
Merged-chr11-20792045-2	chr11	20791945	20792145	+	3.97333	Intergenic	39063	Lgalsl
Merged-chr11-32857647-3	chr11	32857551	32857751	+	3.58	Intergenic	-33057	Smim23
Merged-chr11-36650075-2	chr11	36649975	36650175	+	6.6	intron (NM_011856, intron 2 of 28)	294166	Tenm2
Merged-chr11-4157144-3	chr11	4157042	4157242	+	7.93333	intron (NM_177616, intron 1 of 12)	3151	Ccdc157
Merged-chr11-43543899-3	chr11	43543787	43543987	+	11.6	intron (NM_001045530, intron 2 of 5)	15138	Ccnjl
Merged-chr11-43548316-2	chr11	43548216	43548416	+	8.05	intron (NM_001045530, intron 2 of 5)	19567	Ccnjl
Merged-chr11-44243423-2	chr11	44243323	44243523	+	6.2	Intergenic	-156640	Il12b
Merged-chr11-45854539-2	chr11	45854439	45854639	+	6.4	intron (NM_001045520, intron 1 of 11)	2575	Clint1
Merged-chr11-46372328-3	chr11	46372211	46372411	+	4.96667	intron (NM_001281966, intron 1 of 16)	17204	Itk
Merged-chr11-46564879-3	chr11	46564776	46564976	+	4.50222	Intergenic	-6637	BC053393
Merged-chr11-4729778-2	chr11	4729678	4729878	+	3.6475	intron (NM_026015, intron 3 of 5)	17000	Cabp7
Merged-chr11-50130979-2	chr11	50130879	50131079	+	4.74	promoter-TSS (NM_001290759)	-381	Tbc1d9b
Merged-chr11-50147824-2	chr11	50147724	50147924	+	5.73	intron (NM_029745, intron 5 of 20)	16464	Tbc1d9b
Merged-chr11-50184273-2	chr11	50184173	50184373	+	15.1667	intron (NM_026543, intron 3 of 6)	9422	Mrnip
Merged-chr11-50229527-2	chr11	50229427	50229627	+	3.83	intron (NM_145926, intron 1 of 14)	-2718	Mir6919
Merged-chr11-50483873-3	chr11	50483772	50483972	+	4.44444	Intergenic	-52761	Rufy1
Merged-chr11-5054690-3	chr11	5054588	5054788	+	1.91667	3' UTR (NM_001190406, exon 5 of 5)	-3440	Rasl10a
Merged-chr11-50672925-3	chr11	50672827	50673027	+	32.1333	intron (NM_175643, intron 3 of 21)	70842	Adamts2
Merged-chr11-50696377-2	chr11	50696277	50696477	+	6.13333	intron (NM_175643, intron 3 of 21)	94292	Adamts2
Merged-chr11-50717186-3	chr11	50717098	50717298	+	2.15	intron (NM_175643, intron 3 of 21)	110533	Zfp354c
Merged-chr11-50739677-3	chr11	50739578	50739778	+	12.4667	intron (NM_175643, intron 4 of 21)	88053	Zfp354c
Merged-chr11-51916182-2	chr11	51916082	51916282	+	10.0167	Intergenic	-51449	Cdkn2aipnl
Merged-chr11-52275966-3	chr11	52275866	52276066	+	3.93111	intron (NM_009331, intron 2 of 9)	6629	Tcf7
Merged-chr11-53314829-3	chr11	53314743	53314943	+	21.3556	Intergenic	-9846	Zcchc10
Merged-chr11-54071877-3	chr11	54071778	54071978	+	7.45556	Intergenic	-2861	Pdlim4
Merged-chr11-54931638-2	chr11	54931538	54931738	+	7.23333	intron (NM_001271456, intron 7 of 18)	28784	Gpx3
Merged-chr11-57634129-2	chr11	57634029	57634229	+	3.52	intron (NR_153850, intron 2 of 3)	-11313	Galnt10
Merged-chr11-59902305-3	chr11	59902197	59902397	+	2.98	Intergenic	-19202	1810063I02Rik
Merged-chr11-59937729-3	chr11	59937629	59937829	+	3.97778	Intergenic	10418	Med9os
Merged-chr11-59956913-3	chr11	59956815	59957015	+	28.3222	intron (NM_138675, intron 1 of 1)	8029	Rasd1
Merged-chr11-60031047-2	chr11	60030947	60031147	+	6.485	intron (NM_001290011, intron 2 of 6)	5958	Pemt
Merged-chr11-60176837-2	chr11	60176737	60176937	+	36.1167	intron (NM_001037764, intron 1 of 4)	23780	Mir6921
Merged-chr11-60300504-2	chr11	60300404	60300604	+	8.05	intron (NM_001359810, intron 1 of 12)	52401	Tom1l2
Merged-chr11-60317561-2	chr11	60317461	60317661	+	11.3833	intron (NM_001359810, intron 1 of 12)	35344	Tom1l2
Merged-chr11-61538366-3	chr11	61538255	61538455	+	8.61111	intron (NM_001252189, intron 2 of 8)	33211	B9d1
Merged-chr11-61564085-3	chr11	61563979	61564179	+	3.12833	intron (NM_001252189, intron 1 of 8)	15608	Epn2
Merged-chr11-61713722-3	chr11	61713626	61713826	+	4.15555	intron (NM_001033227, intron 6 of 15)	7073	Slc5a10
Merged-chr11-62225214-3	chr11	62225130	62225330	+	2.25889	Intergenic	-23754	Adora2b
Merged-chr11-63228385-3	chr11	63228287	63228487	+	4.01222	Intergenic	95584	Pmp22
Merged-chr11-63251914-3	chr11	63251821	63252021	+	3.33333	Intergenic	119118	Pmp22
Merged-chr11-63894288-3	chr11	63894189	63894389	+	5.26667	intron (NM_018805, intron 1 of 1)	27995	Hs3st3b1
Merged-chr11-6468641-2	chr11	6468541	6468741	+	7.65	3' UTR (NM_011221, exon 1 of 1)	7435	Purb
Merged-chr11-64988877-2	chr11	64988777	64988977	+	3.325	intron (NM_023479, intron 11 of 24)	9842	Elac2
Merged-chr11-65487063-3	chr11	65486972	65487172	+	8.74445	Intergenic	-199239	Gm12295
Merged-chr11-6595342-3	chr11	6595242	6595442	+	7.06667	intron (NM_146014, intron 9 of 9)	10712	Nacad
Merged-chr11-67106516-3	chr11	67106414	67106614	+	3.01	Intergenic	6710	Mir6923
Merged-chr11-67436307-2	chr11	67436207	67436407	+	5.33667	Intergenic	-96691	Gas7
Merged-chr11-68776507-2	chr11	68776407	68776607	+	14.7333	intron (NM_175260, intron 15 of 40)	76624	Ndel1
Merged-chr11-68967631-3	chr11	68967525	68967725	+	3.62	promoter-TSS (NM_028048)	-506	Slc25a35
Merged-chr11-69611211-3	chr11	69611110	69611310	+	12.5889	Intergenic	-5250	Atp1b2
Merged-chr11-72402181-2	chr11	72402081	72402281	+	2.775	intron (NM_177776, intron 4 of 7)	9532	Smtnl2
Merged-chr11-72482129-2	chr11	72482029	72482229	+	4.50333	intron (NM_153060, intron 1 of 12)	-7102	Spns2
Merged-chr11-73085182-3	chr11	73085077	73085277	+	9.36667	Intergenic	-5406	Itgae
Merged-chr11-74649185-2	chr11	74649085	74649285	+	4.96	promoter-TSS (NM_001081158)	-310	Cluh
Merged-chr11-75015667-3	chr11	75015592	75015792	+	2.82	intron (NM_001002764, intron 10 of 18)	50299	Mir684-1
Merged-chr11-75459327-2	chr11	75459227	75459427	+	3.38167	Intergenic	-2212	Mir22hg
Merged-chr11-75926073-2	chr11	75925973	75926173	+	5.01	promoter-TSS (NM_001291159)	-182	Rph3al
Merged-chr11-76529996-3	chr11	76529897	76530097	+	11.1778	intron (NM_198894, intron 1 of 22)	-20578	Abr
Merged-chr11-77783331-3	chr11	77783232	77783432	+	22.4222	intron (NM_011586, intron 1 of 39)	6097	Myo18a
Merged-chr11-77832617-2	chr11	77832517	77832717	+	5.01667	intron (NM_011586, intron 19 of 39)	31319	Myo18a
Merged-chr11-78643929-3	chr11	78643819	78644019	+	2.70444	intron (NM_008702, intron 1 of 10)	53506	Nlk
Merged-chr11-78814717-3	chr11	78814609	78814809	+	46.6667	Intergenic	-11886	Lyrm9
Merged-chr11-79039595-3	chr11	79039512	79039712	+	8.48889	intron (NM_001348207, intron 4 of 17)	16015	Gm11201
Merged-chr11-79075232-2	chr11	79075132	79075332	+	13.8	intron (NM_013571, intron 1 of 17)	-15396	Ksr1
Merged-chr11-79081681-3	chr11	79081575	79081775	+	8.78889	intron (NM_013571, intron 1 of 17)	-21839	Ksr1
Merged-chr11-79238136-3	chr11	79238037	79238237	+	21.8111	Intergenic	4887	Wsb1
Merged-chr11-79666805-3	chr11	79666699	79666899	+	3.94222	intron (NM_175543, intron 3 of 14)	8287	Rab11fip4os2
Merged-chr11-83257308-3	chr11	83257196	83257396	+	3.5	Intergenic	29430	Slfn14
Merged-chr11-85259162-3	chr11	85259066	85259266	+	3.34556	Intergenic	24000	Appbp2os
Merged-chr11-85804426-2	chr11	85804326	85804526	+	3.915	intron (NR_077059, intron 2 of 4)	27962	2610027K06Rik
Merged-chr11-86570522-3	chr11	86570423	86570623	+	8.27778	Intergenic	13635	Mir21a
Merged-chr11-86950293-2	chr11	86950193	86950393	+	11.5667	intron (NM_001005341, intron 2 of 4)	43469	Ypel2
Merged-chr11-86954990-2	chr11	86954890	86955090	+	3.98333	intron (NM_001005341, intron 2 of 4)	38772	Ypel2
Merged-chr11-86962150-3	chr11	86962053	86962253	+	4.85556	intron (NM_001005341, intron 2 of 4)	31609	Ypel2
Merged-chr11-87460647-2	chr11	87460547	87460747	+	8.7	intron (NM_001199293, intron 2 of 30)	33056	Tex14
Merged-chr11-88113728-2	chr11	88113628	88113828	+	7.7	intron (NM_198013, intron 1 of 10)	14582	Cuedc1
Merged-chr11-88164853-3	chr11	88164752	88164952	+	6.84444	intron (NM_198013, intron 1 of 10)	-4713	Cuedc1
Merged-chr11-88402575-3	chr11	88402479	88402679	+	6.24444	intron (NM_054043, intron 8 of 13)	49806	Mir378b
Merged-chr11-88603588-3	chr11	88603492	88603692	+	4.75556	intron (NM_054043, intron 5 of 13)	-15659	0610039H22Rik
Merged-chr11-90108651-3	chr11	90108573	90108773	+	2.9	Intergenic	78325	Tmem100
Merged-chr11-90723154-2	chr11	90723054	90723254	+	6.68333	Intergenic	-35553	Tom1l1
Merged-chr11-94549377-3	chr11	94549281	94549481	+	7.93333	promoter-TSS (NM_001013381)	-174	Rsad1
Merged-chr11-96828186-2	chr11	96828086	96828286	+	12.25	5' UTR (NM_001130450, exon 2 of 5)	1316	Nfe2l1
Merged-chr11-97525545-3	chr11	97525450	97525650	+	9.45556	exon (NM_018873, exon 16 of 20)	-25210	4933428G20Rik
Merged-chr12-100310759-3	chr12	100310659	100310859	+	7.34444	intron (NM_001033213, intron 19 of 19)	34150	Gm10432
Merged-chr12-100456736-2	chr12	100456636	100456836	+	3.7375	intron (NM_001033213, intron 4 of 19)	64086	Ttc7b
Merged-chr12-102679116-3	chr12	102679016	102679216	+	2.98667	intron (NM_172584, intron 1 of 9)	5904	Mir1936
Merged-chr12-109426142-3	chr12	109426049	109426249	+	3.54555	Intergenic	-26674	Dlk1
Merged-chr12-109533601-2	chr12	109533501	109533701	+	15.3667	Intergenic	-7395	Meg3
Merged-chr12-112288262-3	chr12	112288156	112288356	+	3.36111	Intergenic	134942	A730018C14Rik
Merged-chr12-12777600-3	chr12	12777501	12777701	+	19.8778	Intergenic	-107684	Gm34637
Merged-chr12-12810455-3	chr12	12810355	12810555	+	7.94444	Intergenic	131381	Mycn
Merged-chr12-12904680-3	chr12	12904578	12904778	+	39.8889	Intergenic	37158	Mycn
Merged-chr12-16044480-3	chr12	16044387	16044587	+	10.0667	Intergenic	-227702	Trib2
Merged-chr12-16046945-3	chr12	16046847	16047047	+	19.1778	Intergenic	-230162	Trib2
Merged-chr12-16225880-2	chr12	16225780	16225980	+	7.73333	Intergenic	363890	Lpin1
Merged-chr12-16760547-3	chr12	16760443	16760643	+	22.4778	intron (NM_015764, intron 1 of 34)	-3304	Greb1
Merged-chr12-16764879-3	chr12	16764779	16764979	+	29.5889	intron (NM_015764, intron 1 of 34)	-7640	Greb1
Merged-chr12-16778789-3	chr12	16778695	16778895	+	4.86667	intron (NM_015764, intron 1 of 34)	-21556	Greb1
Merged-chr12-16790601-3	chr12	16790502	16790702	+	16.9222	intron (NM_015764, intron 1 of 34)	10284	Greb1
Merged-chr12-16859431-2	chr12	16859331	16859531	+	3.11667	Intergenic	-35547	Rock2
Merged-chr12-21455291-3	chr12	21455194	21455394	+	5.31111	Intergenic	-37858	Ywhaq
Merged-chr12-21467607-3	chr12	21467503	21467703	+	11.0333	Intergenic	-50167	Ywhaq
Merged-chr12-21521124-2	chr12	21521024	21521224	+	7.53333	Intergenic	-103688	Ywhaq
Merged-chr12-25310508-3	chr12	25310414	25310614	+	2.245	Intergenic	181340	Gm17746
Merged-chr12-31091436-3	chr12	31091338	31091538	+	2.43889	Intergenic	17470	Fam110c
Merged-chr12-32067300-3	chr12	32067201	32067401	+	2.03	Intergenic	-6022	Prkar2b
Merged-chr12-32123096-2	chr12	32122996	32123196	+	8.81667	Intergenic	-61817	Prkar2b
Merged-chr12-32123749-3	chr12	32123651	32123851	+	10.5556	Intergenic	-62472	Prkar2b
Merged-chr12-32662230-2	chr12	32662130	32662330	+	5.65	Intergenic	-158105	Nampt
Merged-chr12-33334337-3	chr12	33334227	33334427	+	2.58333	intron (NM_001033436, intron 2 of 7)	31812	Atxn7l1
Merged-chr12-3729803-2	chr12	3729703	3729903	+	6.26667	intron (NM_001355528, intron 10 of 17)	-77177	Dnmt3a
Merged-chr12-44952355-3	chr12	44952252	44952452	+	3.58111	intron (NM_144552, intron 2 of 5)	122131	Stxbp6
Merged-chr12-44991813-2	chr12	44991713	44991913	+	7.05	intron (NM_144552, intron 2 of 5)	82670	Stxbp6
Merged-chr12-50545735-2	chr12	50545635	50545835	+	3.69833	intron (NM_008858, intron 1 of 18)	103488	Prkd1
Merged-chr12-52464788-3	chr12	52464689	52464889	+	9.7	Intergenic	15820	Gm35135
Merged-chr12-55063298-2	chr12	55063198	55063398	+	5.88833	intron (NR_155260, intron 1 of 7)	16812	2700097O09Rik
Merged-chr12-71373855-3	chr12	71373751	71373951	+	6.55556	Intergenic	10357	1700083H02Rik
Merged-chr12-72490249-2	chr12	72490149	72490349	+	3.2675	intron (NM_030070, intron 23 of 24)	-46108	Pcnx4
Merged-chr12-73742838-3	chr12	73742731	73742931	+	3.9	intron (NM_008856, intron 10 of 13)	158035	Prkch
Merged-chr12-73779964-3	chr12	73779863	73780063	+	10.5889	Intergenic	-121361	Hif1a
Merged-chr12-75713464-2	chr12	75713364	75713564	+	8.9	TTS (NM_030750)	22265	Sgpp1
Merged-chr12-75879801-3	chr12	75879702	75879902	+	26.8333	intron (NM_001005510, intron 3 of 115)	-29301	Mir5101
Merged-chr12-76132524-2	chr12	76132424	76132624	+	5.15333	intron (NM_010157, intron 7 of 8)	44735	Esr2
Merged-chr12-76948917-2	chr12	76948817	76949017	+	2.87667	intron (NM_001361663, intron 3 of 4)	13331	Max
Merged-chr12-76972849-3	chr12	76972744	76972944	+	13.3	Intergenic	-10596	Max
Merged-chr12-77199037-2	chr12	77198937	77199137	+	5.01	Intergenic	-39067	Fut8
Merged-chr12-77842035-3	chr12	77841936	77842136	+	3.82222	Intergenic	-384619	Gphn
Merged-chr12-79942720-2	chr12	79942620	79942820	+	2.575	Intergenic	-6456	9430078K24Rik
Merged-chr12-80689941-2	chr12	80689841	80690041	+	3.81833	intron (NR_037995, intron 1 of 1)	2525	Plekhd1os
Merged-chr12-80827434-3	chr12	80827330	80827530	+	4.18444	intron (NM_001242419, intron 1 of 6)	36898	Susd6
Merged-chr12-81161551-3	chr12	81161446	81161646	+	2.48	intron (NM_001146217, intron 7 of 12)	-4605	Mir3067
Merged-chr12-82290244-3	chr12	82290159	82290359	+	2.02833	intron (NM_001167983, intron 3 of 23)	-21090	Sipa1l1
Merged-chr12-82356678-3	chr12	82356580	82356780	+	3.65556	intron (NM_001167983, intron 5 of 23)	45331	Sipa1l1
Merged-chr12-83138055-3	chr12	83137934	83138134	+	3.36111	intron (NM_001310478, intron 17 of 17)	-198879	1700085C21Rik
Merged-chr12-83434252-3	chr12	83434157	83434357	+	7.3	intron (NM_058212, intron 1 of 8)	53479	Dpf3
Merged-chr12-8351498-2	chr12	8351398	8351598	+	3.91833	Intergenic	38065	Hs1bp3
Merged-chr12-8379906-3	chr12	8379817	8380017	+	6.07778	Intergenic	66484	Hs1bp3
Merged-chr12-83825784-3	chr12	83825675	83825875	+	4.98889	intron (NM_010949, intron 2 of 8)	16583	Numb
Merged-chr12-85485913-3	chr12	85485817	85486017	+	9.66667	Intergenic	12027	Fos
Merged-chr12-85725730-2	chr12	85725630	85725830	+	15.6333	Intergenic	-20809	Flvcr2
Merged-chr12-8913222-3	chr12	8913120	8913320	+	6.06667	Intergenic	-8087	Laptm4a
Merged-chr12-90210169-2	chr12	90210069	90210269	+	7.01667	intron (NM_001198587, intron 18 of 19)	397686	Nrxn3
Merged-chr12-91616895-3	chr12	91616795	91616995	+	5.15556	Intergenic	-26408	Gtf2a1
Merged-chr12-91837917-3	chr12	91837823	91838023	+	6.81111	intron (NM_001039089, intron 3 of 20)	11234	Sel1l
Merged-chr12-94497316-2	chr12	94497216	94497416	+	5.25	Intergenic	569978	Mir8099-1
Merged-chr12-98239101-3	chr12	98238999	98239199	+	10.3	intron (NM_008079, intron 7 of 16)	20360	Galc
Merged-chr12-99342324-2	chr12	99342224	99342424	+	3.75	intron (NM_183186, intron 2 of 5)	107750	Foxn3
Merged-chr13-101535049-3	chr13	101534948	101535148	+	2.92333	Intergenic	-137468	4922502H24Rik
Merged-chr13-101652396-3	chr13	101652297	101652497	+	7.92222	Intergenic	40233	Pik3r1
Merged-chr13-102114142-2	chr13	102114042	102114242	+	5.14667	Intergenic	-345925	Pik3r1
Merged-chr13-103270501-2	chr13	103270401	103270601	+	24.9333	intron (NM_175171, intron 1 of 28)	63991	Mast4
Merged-chr13-103877782-2	chr13	103877682	103877882	+	9.24667	intron (NM_001005868, intron 4 of 26)	42804	Erbin
Merged-chr13-104797293-2	chr13	104797193	104797393	+	5.0325	exon (NM_026072, exon 8 of 14)	19660	Cwc27
Merged-chr13-109992932-2	chr13	109992832	109993032	+	2.75333	Intergenic	89123	Mir1904
Merged-chr13-110394499-3	chr13	110394389	110394589	+	3.40444	promoter-TSS (NM_152804)	-555	Plk2
Merged-chr13-111391127-3	chr13	111391006	111391206	+	2.77556	Intergenic	99021	Gpbp1
Merged-chr13-111431441-3	chr13	111431335	111431535	+	2.88778	intron (NM_028487, intron 12 of 12)	58692	Gpbp1
Merged-chr13-113464718-2	chr13	113464618	113464818	+	5.04167	non-coding (NR_045501, exon 5 of 7)	38126	4921509O07Rik
Merged-chr13-113465386-2	chr13	113465286	113465486	+	3.145	intron (NR_045501, intron 4 of 6)	37458	4921509O07Rik
Merged-chr13-114761104-3	chr13	114761011	114761211	+	2.45333	Intergenic	-57126	Mocs2
Merged-chr13-117601539-3	chr13	117601430	117601630	+	3.70667	promoter-TSS (NM_010408)	-790	Hcn1
Merged-chr13-11836889-2	chr13	11836789	11836989	+	4.3	intron (NM_023868, intron 12 of 104)	270056	Ryr2
Merged-chr13-12160082-2	chr13	12159982	12160182	+	4.5225	Intergenic	26406	Gm10336
Merged-chr13-16342388-3	chr13	16342299	16342499	+	6.7	Intergenic	-318976	B230303A05Rik
Merged-chr13-16454940-3	chr13	16454839	16455039	+	13.1778	Intergenic	-431516	B230303A05Rik
Merged-chr13-19952666-3	chr13	19952563	19952763	+	7.01111	Intergenic	-128406	Gpr141
Merged-chr13-24144288-2	chr13	24144188	24144388	+	3.84833	intron (NM_026825, intron 8 of 37)	136502	Carmil1
Merged-chr13-24305651-3	chr13	24305546	24305746	+	2.44667	Intergenic	-21758	Cmah
Merged-chr13-24714863-3	chr13	24714766	24714966	+	2.42333	intron (NM_001286100, intron 17 of 22)	47071	Gmnn
Merged-chr13-28878847-3	chr13	28878748	28878948	+	11.3556	intron (NR_045054, intron 2 of 7)	6574	2610307P16Rik
Merged-chr13-29362069-2	chr13	29361969	29362169	+	4.13	intron (NR_131896, intron 13 of 16)	345814	A330102I10Rik
Merged-chr13-30167696-2	chr13	30167596	30167796	+	6.45667	intron (NM_153546, intron 1 of 12)	31206	Mboat1
Merged-chr13-33144269-2	chr13	33144169	33144369	+	2.92	Intergenic	14082	Serpinb9c
Merged-chr13-33941539-3	chr13	33941431	33941631	+	1.99556	intron (NR_040707, intron 1 of 4)	-5448	Serpinb6a
Merged-chr13-35067331-2	chr13	35067231	35067431	+	6.25333	Intergenic	-73187	Eci2
Merged-chr13-35172035-3	chr13	35171931	35172131	+	18.1333	Intergenic	-4227	4930529N20Rik
Merged-chr13-35817799-3	chr13	35817702	35817902	+	5.01667	intron (NM_009881, intron 5 of 9)	76400	Cdyl
Merged-chr13-35886183-3	chr13	35886079	35886279	+	3.08444	Intergenic	20168	Rpp40
Merged-chr13-36510353-3	chr13	36510251	36510451	+	2.27444	intron (NM_001039189, intron 5 of 5)	224126	Nrn1
Merged-chr13-37506167-3	chr13	37506077	37506277	+	2.895	Intergenic	160832	Ly86
Merged-chr13-37620417-3	chr13	37620298	37620498	+	2.63667	Intergenic	-205640	Rreb1
Merged-chr13-37622557-2	chr13	37622457	37622657	+	13	Intergenic	-203481	Rreb1
Merged-chr13-37629413-2	chr13	37629313	37629513	+	4.96667	Intergenic	-196625	Rreb1
Merged-chr13-38074632-3	chr13	38074530	38074730	+	16.9333	Intergenic	37641	Riok1
Merged-chr13-38353826-2	chr13	38353726	38353926	+	3.14	intron (NM_007556, intron 1 of 6)	8110	Bmp6
Merged-chr13-3878076-2	chr13	3877976	3878176	+	4.89333	Intergenic	15505	Net1
Merged-chr13-4047236-2	chr13	4047136	4047336	+	7.46667	Intergenic	-12355	Akr1c14
Merged-chr13-4055629-3	chr13	4055520	4055720	+	2.28889	Intergenic	-3971	Akr1c14
Merged-chr13-44085854-3	chr13	44085748	44085948	+	2.37889	Intergenic	-35319	Gm5083
Merged-chr13-45524463-3	chr13	45524363	45524563	+	2.27333	intron (NM_025508, intron 4 of 8)	17019	Gmpr
Merged-chr13-48942513-3	chr13	48942392	48942592	+	2.78556	intron (NM_001033268, intron 3 of 17)	25336	Fam120a
Merged-chr13-49245410-3	chr13	49245310	49245510	+	4.55	intron (NM_028340, intron 1 of 4)	2884	Susd3
Merged-chr13-49246119-3	chr13	49246030	49246230	+	2.46111	intron (NM_028340, intron 1 of 4)	2164	Susd3
Merged-chr13-49283715-2	chr13	49283615	49283815	+	3.3825	intron (NM_015759, intron 6 of 17)	25493	Fgd3
Merged-chr13-49312271-2	chr13	49312171	49312371	+	19.6833	Intergenic	-3063	Fgd3
Merged-chr13-51719396-3	chr13	51719301	51719501	+	4.06667	intron (NM_013660, intron 6 of 15)	67693	Secisbp2
Merged-chr13-51868556-3	chr13	51868454	51868654	+	18.5222	Intergenic	21879	Gadd45g
Merged-chr13-52222348-3	chr13	52222249	52222449	+	4.64444	Intergenic	125608	4921525O09Rik
Merged-chr13-53068181-3	chr13	53068080	53068280	+	4.75556	Intergenic	-87141	Nfil3
Merged-chr13-53346589-2	chr13	53346489	53346689	+	7.11	intron (NM_009269, intron 8 of 14)	30772	Sptlc1
Merged-chr13-58276388-3	chr13	58276284	58276484	+	2.29	Intergenic	-2196	Gkap1
Merged-chr13-58601327-3	chr13	58601224	58601424	+	2.22667	intron (NM_022317, intron 1 of 17)	9553	Slc28a3
Merged-chr13-59810450-2	chr13	59810350	59810550	+	3.87333	intron (NM_153538, intron 8 of 27)	12697	Zcchc6
Merged-chr13-59853615-2	chr13	59853515	59853715	+	12.2	Intergenic	-30468	Zcchc6
Merged-chr13-60688090-3	chr13	60687990	60688190	+	2.36833	intron (NM_134062, intron 2 of 26)	85879	Dapk1
Merged-chr13-63272944-2	chr13	63272844	63273044	+	4.9825	intron (NM_001289926, intron 13 of 15)	24203	Gm16907
Merged-chr13-7087192-2	chr13	7087092	7087292	+	12.7333	Intergenic	-438421	Pfkp
Merged-chr13-73505783-3	chr13	73505673	73505873	+	5.06667	intron (NM_145376, intron 9 of 13)	-30974	Slc6a3
Merged-chr13-74088345-2	chr13	74088245	74088445	+	7.19167	Intergenic	-26060	Cep72
Merged-chr13-76368593-2	chr13	76368493	76368693	+	19.2667	Intergenic	-16368	Mctp1
Merged-chr13-81369190-2	chr13	81369090	81369290	+	11.0167	intron (NM_054053, intron 83 of 89)	263954	Adgrv1
Merged-chr13-81748821-3	chr13	81748716	81748916	+	6.28333	intron (NM_028372, intron 1 of 1)	-34431	Cetn3
Merged-chr13-83573537-3	chr13	83573434	83573634	+	3.32833	promoter-TSS (NM_001347577)	-73	Mef2c
Merged-chr13-88186774-2	chr13	88186674	88186874	+	4.805	Intergenic	-634698	Edil3
Merged-chr13-92594215-2	chr13	92594115	92594315	+	18.8833	Intergenic	-16923	Serinc5
Merged-chr13-93454457-3	chr13	93454360	93454560	+	3.85333	intron (NM_021310, intron 4 of 10)	45348	Jmy
Merged-chr13-93839160-2	chr13	93839060	93839260	+	18.6833	intron (NM_009712, intron 4 of 7)	48383	Mir5624
Merged-chr13-93939588-2	chr13	93939488	93939688	+	5.2	intron (NM_009712, intron 7 of 7)	-118208	Lhfpl2
Merged-chr13-94515606-2	chr13	94515506	94515706	+	5.27167	intron (NM_009680, intron 22 of 26)	156646	Ap3b1
Merged-chr13-94529464-3	chr13	94529337	94529537	+	6.81111	intron (NM_009680, intron 23 of 26)	170477	Ap3b1
Merged-chr13-94619713-2	chr13	94619613	94619813	+	6.56667	Intergenic	-169230	Tbca
Merged-chr13-96465579-2	chr13	96465479	96465679	+	5.45	intron (NM_001042714, intron 1 of 13)	5581	Ankdd1b
Merged-chr13-96935758-3	chr13	96935668	96935868	+	2.81667	intron (NM_001166065, intron 1 of 2)	11079	Gcnt4
Merged-chr13-97553863-3	chr13	97553750	97553950	+	9.23333	Intergenic	-6150	Gm5086
Merged-chr13-98118525-3	chr13	98118427	98118627	+	6.54444	intron (NM_012026, intron 2 of 35)	87638	Arhgef28
Merged-chr13-98121742-3	chr13	98121643	98121843	+	3.80222	intron (NM_012026, intron 2 of 35)	84422	Arhgef28
Merged-chr13-98152905-2	chr13	98152805	98153005	+	3.72	intron (NM_012026, intron 1 of 35)	53260	Arhgef28
Merged-chr13-98183635-3	chr13	98183539	98183739	+	3.48333	intron (NM_012026, intron 1 of 35)	22526	Arhgef28
Merged-chr13-98192978-3	chr13	98192881	98193081	+	4.58444	intron (NM_012026, intron 1 of 35)	13184	Arhgef28
Merged-chr13-98201807-3	chr13	98201703	98201903	+	8.88889	intron (NM_012026, intron 1 of 35)	4362	Arhgef28
Merged-chr13-98632400-2	chr13	98632300	98632500	+	6.92167	Intergenic	5010	Tmem174
Merged-chr13-98633852-2	chr13	98633752	98633952	+	7.725	Intergenic	3558	Tmem174
Merged-chr13-98660702-2	chr13	98660602	98660802	+	5.1075	Intergenic	-23292	Tmem174
Merged-chr13-99057758-3	chr13	99057641	99057841	+	3.50444	Intergenic	30180	2310020H05Rik
Merged-chr13-99467035-3	chr13	99466938	99467138	+	13.7444	intron (NM_008634, intron 2 of 6)	49564	Map1b
Merged-chr14-100971126-3	chr14	100971041	100971241	+	2.96222	Intergenic	228928	Prr30
Merged-chr14-101483484-3	chr14	101483384	101483584	+	3.64333	intron (NM_001081278, intron 8 of 18)	125707	Tbc1d4
Merged-chr14-101518441-3	chr14	101518341	101518541	+	2.85222	intron (NM_001081278, intron 1 of 18)	90750	Tbc1d4
Merged-chr14-104529336-3	chr14	104529231	104529431	+	5.42222	Intergenic	-6665	Rnf219
Merged-chr14-105766709-3	chr14	105766604	105766804	+	5.27111	Intergenic	130115	Spry2
Merged-chr14-108638556-3	chr14	108638447	108638647	+	2.19556	Intergenic	275692	Slitrk1
Merged-chr14-118910562-3	chr14	118910471	118910671	+	2.19833	intron (NM_001360412, intron 8 of 22)	12220	Dzip1
Merged-chr14-120367133-3	chr14	120367035	120367235	+	12.8333	intron (NM_001360376, intron 2 of 8)	60683	Mbnl2
Merged-chr14-121302433-3	chr14	121302332	121302532	+	21.3222	intron (NM_145465, intron 4 of 10)	53726	B930095G15Rik
Merged-chr14-121437341-3	chr14	121437236	121437436	+	3.96667	Intergenic	-58106	Stk24
Merged-chr14-121453413-3	chr14	121453302	121453502	+	2.20667	Intergenic	51852	Slc15a1
Merged-chr14-121593801-3	chr14	121593703	121593903	+	12.8	intron (NM_001081039, intron 37 of 53)	-88549	Slc15a1
Merged-chr14-122073544-3	chr14	122073449	122073649	+	3.53333	Intergenic	33425	A330035P11Rik
Merged-chr14-122644827-2	chr14	122644727	122644927	+	4.41833	intron (NR_153443, intron 8 of 24)	110499	Pcca
Merged-chr14-123446243-3	chr14	123446125	123446325	+	3.85556	intron (NM_177393, intron 13 of 43)	180919	Nalcn
Merged-chr14-18717215-3	chr14	18717139	18717339	+	8.25555	intron (NM_001360327, intron 3 of 5)	176174	Ube2e2
Merged-chr14-20861684-3	chr14	20861589	20861789	+	2.825	Intergenic	25027	Plau
Merged-chr14-20871493-3	chr14	20871384	20871584	+	10.4667	Intergenic	34822	Plau
Merged-chr14-21792016-2	chr14	21791916	21792116	+	4.13	intron (NM_001359953, intron 4 of 5)	-39545	Vdac2
Merged-chr14-23084969-2	chr14	23084869	23085069	+	12.55	intron (NR_033550, intron 2 of 3)	9602	Gm10248
Merged-chr14-23835924-3	chr14	23835826	23836026	+	5.33333	intron (NM_001253364, intron 1 of 27)	168279	Kcnma1
Merged-chr14-23968392-2	chr14	23968292	23968492	+	4.52667	intron (NM_001253364, intron 1 of 27)	35813	Kcnma1
Merged-chr14-24036381-3	chr14	24036287	24036487	+	3.26555	Intergenic	31396	4930519K11Rik
Merged-chr14-25185767-2	chr14	25185667	25185867	+	24.5333	Intergenic	-42526	4930572O13Rik
Merged-chr14-25346258-3	chr14	25346157	25346357	+	11.6111	Intergenic	-112928	Zmiz1
Merged-chr14-25505491-2	chr14	25505391	25505591	+	5.78	intron (NM_183208, intron 2 of 23)	-28948	Mir3075
Merged-chr14-25533275-3	chr14	25533178	25533378	+	3.32889	intron (NM_183208, intron 2 of 23)	-1161	Mir3075
Merged-chr14-25587767-3	chr14	25587659	25587859	+	3.97778	non-coding (NR_033492, exon 1 of 1)	955	4931406H21Rik
Merged-chr14-26385929-3	chr14	26385828	26386028	+	4.15555	intron (NR_038005, intron 4 of 7)	28381	4933413J09Rik
Merged-chr14-27259273-3	chr14	27259175	27259375	+	4.13778	intron (NM_027871, intron 1 of 10)	21265	Arhgef3
Merged-chr14-30327258-3	chr14	30327160	30327360	+	4.98889	intron (NM_001083616, intron 3 of 46)	26226	Cacna1d
Merged-chr14-30479767-3	chr14	30479666	30479866	+	6.2	exon (NM_133761, exon 1 of 10)	201	Dcp1a
Merged-chr14-30650980-3	chr14	30650879	30651079	+	8.42222	Intergenic	-3396	Rft1
Merged-chr14-31207657-2	chr14	31207557	31207757	+	5.23833	promoter-TSS (NM_022656)	-655	Tnnc1
Merged-chr14-31407067-3	chr14	31406960	31407160	+	1.82	intron (NM_001347585, intron 2 of 7)	10617	Sh3bp5
Merged-chr14-31438200-2	chr14	31438100	31438300	+	4.355	Intergenic	-2100	Sh3bp5
Merged-chr14-31644758-2	chr14	31644658	31644858	+	5.52333	intron (NM_025295, intron 1 of 3)	3701	Btd
Merged-chr14-31930438-3	chr14	31930334	31930534	+	3.89833	Intergenic	-98669	Galnt15
Merged-chr14-32074153-2	chr14	32074053	32074253	+	10.2	Intergenic	11133	Dph3
Merged-chr14-33370964-3	chr14	33370854	33371054	+	3.96667	Intergenic	40070	Mapk8
Merged-chr14-34660736-3	chr14	34660636	34660836	+	10.9556	Intergenic	-7162	Mir297-1
Merged-chr14-40916008-2	chr14	40915908	40916108	+	24.5333	intron (NM_145928, intron 4 of 8)	-23043	Sh2d4b
Merged-chr14-45453345-3	chr14	45453248	45453448	+	14.8	Intergenic	-64552	Gnpnat1
Merged-chr14-45857450-2	chr14	45857350	45857550	+	4.58167	Intergenic	-199307	Ddhd1
Merged-chr14-46585860-2	chr14	46585760	46585960	+	12.4	Intergenic	-10009	Rubie
Merged-chr14-47170792-2	chr14	47170692	47170892	+	5.71167	intron (NM_008102, intron 1 of 5)	18621	Gch1
Merged-chr14-47533519-3	chr14	47533422	47533622	+	14.9889	Intergenic	34912	Atg14
Merged-chr14-54361069-3	chr14	54360973	54361173	+	13.8667	intron (NM_026936, intron 1 of 9)	232	Oxa1l
Merged-chr14-54706139-2	chr14	54706039	54706239	+	7.61667	Intergenic	6035	Cebpe
Merged-chr14-55575411-2	chr14	55575311	55575511	+	7.86667	promoter-TSS (NM_026808)	-263	Fitm1
Merged-chr14-56620591-2	chr14	56620491	56620691	+	4.7875	promoter-TSS (NR_153784)	-78	Gm16573
Merged-chr14-59677858-3	chr14	59677747	59677947	+	2.31167	intron (NM_015803, intron 34 of 35)	52566	Shisa2
Merged-chr14-61001073-2	chr14	61000973	61001173	+	4.745	intron (NM_013869, intron 4 of 9)	36914	Tnfrsf19
Merged-chr14-61768728-2	chr14	61768628	61768828	+	14.6667	Intergenic	-86355	Dleu2
Merged-chr14-63067849-3	chr14	63067745	63067945	+	20.0111	Intergenic	12772	2700070H01Rik
Merged-chr14-63164825-3	chr14	63164733	63164933	+	54.6889	intron (NM_001360211, intron 1 of 7)	13054	Fdft1
Merged-chr14-63245607-3	chr14	63245504	63245704	+	26.5222	promoter-TSS (NM_008092)	-333	Gata4
Merged-chr14-63247877-3	chr14	63247775	63247975	+	5.68889	Intergenic	-2604	Gata4
Merged-chr14-67209124-3	chr14	67209030	67209230	+	7.24444	Intergenic	-24162	Ebf2
Merged-chr14-67853142-3	chr14	67853042	67853242	+	3.51667	intron (NM_177780, intron 5 of 51)	6603	Mir6539
Merged-chr14-70206476-2	chr14	70206376	70206576	+	6.81667	promoter-TSS (NM_001271407)	-454	Sorbs3
Merged-chr14-70336594-3	chr14	70336491	70336691	+	2.79667	intron (NM_144808, intron 1 of 9)	11842	Slc39a14
Merged-chr14-70466384-3	chr14	70466289	70466489	+	17.7556	intron (NM_145981, intron 4 of 4)	8872	Phyhip
Merged-chr14-73753809-3	chr14	73753729	73753929	+	6.25556	Intergenic	201043	Sucla2
Merged-chr14-75789494-3	chr14	75789397	75789597	+	11.8	Intergenic	-2460	Slc25a30
Merged-chr14-75991245-3	chr14	75991138	75991338	+	2.22667	intron (NM_026816, intron 4 of 7)	19627	Gtf2f2
Merged-chr14-76221820-3	chr14	76221697	76221897	+	2.13167	Intergenic	-29665	2900040C04Rik
Merged-chr14-76592212-3	chr14	76592106	76592306	+	2.67833	Intergenic	-35317	Serp2
Merged-chr14-76622724-3	chr14	76622623	76622823	+	2.29	Intergenic	-54845	1700108F19Rik
Merged-chr14-76908245-3	chr14	76908142	76908342	+	5.46667	Intergenic	128375	Lacc1
Merged-chr14-76936187-3	chr14	76936087	76936287	+	10.5556	Intergenic	100430	Lacc1
Merged-chr14-77808049-2	chr14	77807949	77808149	+	22.25	Intergenic	-9081	Gm1587
Merged-chr14-78383610-3	chr14	78383503	78383703	+	9.45556	Intergenic	-75560	Tnfsf11
Merged-chr14-79021816-3	chr14	79021714	79021914	+	4.47778	intron (NM_027906, intron 19 of 44)	172636	Vwa8
Merged-chr14-79263636-3	chr14	79263531	79263731	+	3.01333	Intergenic	-16264	Zfp957
Merged-chr14-79416972-3	chr14	79416871	79417071	+	6.47778	intron (NM_145960, intron 9 of 10)	-9540	Kbtbd7
Merged-chr14-79639969-2	chr14	79639869	79640069	+	3.97	intron (NM_010701, intron 6 of 6)	22214	Cnmd
Merged-chr14-86254564-3	chr14	86254465	86254665	+	2.94778	intron (NR_040457, intron 1 of 3)	8595	4930529K09Rik
Merged-chr14-91866496-3	chr14	91866402	91866602	+	2.95833	Intergenic	1739611	4930474H20Rik
Merged-chr14-92863149-2	chr14	92863049	92863249	+	3.70333	Intergenic	1027520	Pcdh9
Merged-chr14-93500040-2	chr14	93499940	93500140	+	3.10833	intron (NM_001271798, intron 2 of 3)	390629	Pcdh9
Merged-chr15-100204147-3	chr15	100204048	100204248	+	2.48	intron (NM_172819, intron 27 of 32)	-16112	Mir3473a
Merged-chr15-100813708-3	chr15	100813616	100813816	+	5.5	intron (NM_021530, intron 23 of 24)	32462	Slc4a8
Merged-chr15-101229039-3	chr15	101228939	101229139	+	2.43667	exon (NM_019518, exon 4 of 8)	-3853	A330009N23Rik
Merged-chr15-101365417-3	chr15	101365312	101365512	+	8.25555	intron (NM_028770, intron 1 of 8)	-3940	Mir1941
Merged-chr15-101942040-2	chr15	101941940	101942140	+	2.9275	Intergenic	-1716	Krt79
Merged-chr15-102747251-3	chr15	102747137	102747337	+	4.77555	promoter-TSS (NR_104334)	-328	Gm38436
Merged-chr15-10623975-3	chr15	10623878	10624078	+	2.48778	intron (NM_001356534, intron 3 of 16)	23685	Gm10389
Merged-chr15-11521704-2	chr15	11521604	11521804	+	3.0275	Intergenic	-122046	Tars
Merged-chr15-25635577-2	chr15	25635477	25635677	+	4.595	intron (NM_019472, intron 1 of 40)	13027	Myo10
Merged-chr15-27810580-3	chr15	27810479	27810679	+	4.64444	intron (NM_001081302, intron 33 of 56)	-129037	Fam105a
Merged-chr15-27840745-3	chr15	27840643	27840843	+	3.00778	intron (NM_001081302, intron 20 of 56)	-159201	Fam105a
Merged-chr15-29483560-2	chr15	29483460	29483660	+	4.42333	Intergenic	229844	Mir3964
Merged-chr15-31198439-2	chr15	31198339	31198539	+	4.125	Intergenic	-25946	Dap
Merged-chr15-31237576-3	chr15	31237476	31237676	+	17.9889	intron (NM_146057, intron 2 of 3)	13191	Dap
Merged-chr15-32186347-2	chr15	32186247	32186447	+	6.45	Intergenic	9058	Tas2r119
Merged-chr15-32537470-3	chr15	32537374	32537574	+	16.4444	intron (NM_009154, intron 5 of 22)	235678	Gm41289
Merged-chr15-34215805-2	chr15	34215705	34215905	+	3.44	Intergenic	-22221	Laptm4b
Merged-chr15-36080879-2	chr15	36080779	36080979	+	11.7	exon (NM_001195748, exon 14 of 28)	59521	Rgs22
Merged-chr15-36225827-3	chr15	36225725	36225925	+	5.85555	intron (NM_012031, intron 15 of 18)	14339	Mir8097
Merged-chr15-36230309-2	chr15	36230209	36230409	+	10.15	intron (NM_012031, intron 16 of 18)	9855	Mir8097
Merged-chr15-36374564-2	chr15	36374464	36374664	+	8.18333	Intergenic	-91417	Rnf19a
Merged-chr15-36460554-2	chr15	36460454	36460654	+	4.13	Intergenic	36180	Ankrd46
Merged-chr15-37433244-2	chr15	37433144	37433344	+	20.8167	promoter-TSS (NR_045283)	-580	Gm15941
Merged-chr15-37519311-3	chr15	37519205	37519405	+	2.05667	intron (NM_001359841, intron 3 of 7)	-59923	Ncald
Merged-chr15-38447317-3	chr15	38447212	38447412	+	2.61	Intergenic	43235	Mir6951
Merged-chr15-39746675-2	chr15	39746575	39746775	+	3.03167	intron (NM_001289508, intron 1 of 3)	745	Dcstamp
Merged-chr15-40764547-3	chr15	40764449	40764649	+	2.05444	intron (NM_011766, intron 2 of 7)	109507	Zfpm2
Merged-chr15-41409654-3	chr15	41409556	41409756	+	2.59111	Intergenic	-37826	Oxr1
Merged-chr15-44619576-2	chr15	44619476	44619676	+	12.3833	promoter-TSS (NM_019480)	-65	Ebag9
Merged-chr15-51730875-3	chr15	51730771	51730971	+	3.42	Intergenic	134590	Eif3h
Merged-chr15-53312455-3	chr15	53312351	53312551	+	8.84444	intron (NM_010162, intron 1 of 10)	33732	Ext1
Merged-chr15-57809883-2	chr15	57809783	57809983	+	8.4	intron (NM_199449, intron 2 of 3)	82535	Derl1
Merged-chr15-57835548-3	chr15	57835446	57835646	+	10.2222	intron (NM_199449, intron 3 of 3)	56872	Derl1
Merged-chr15-58253652-2	chr15	58253552	58253752	+	12.3167	Intergenic	-38760	Fbxo32
Merged-chr15-58688731-3	chr15	58688636	58688836	+	5.17778	Intergenic	134691	Tmem65
Merged-chr15-59205745-3	chr15	59205665	59205865	+	4.42222	Intergenic	-101183	Zfp572
Merged-chr15-59804545-3	chr15	59804446	59804646	+	3.36778	Intergenic	-9587	Gm19510
Merged-chr15-62001073-3	chr15	62000967	62001167	+	2.23778	Intergenic	15726	Myc
Merged-chr15-62484545-3	chr15	62484440	62484640	+	5.91111	Intergenic	-265089	H2afy3
Merged-chr15-62714489-2	chr15	62714389	62714589	+	8.2	Intergenic	-495038	H2afy3
Merged-chr15-6386933-3	chr15	6386828	6387028	+	2.31167	5' UTR (NM_023118, exon 1 of 15)	180	Dab2
Merged-chr15-64035595-3	chr15	64035496	64035696	+	11.8444	intron (NM_001360037, intron 1 of 11)	24168	Fam49b
Merged-chr15-64073804-2	chr15	64073704	64073904	+	11.6167	Intergenic	-13356	Fam49b
Merged-chr15-6412481-2	chr15	6412381	6412581	+	2.89	intron (NM_001037905, intron 1 of 13)	25733	Dab2
Merged-chr15-6981494-2	chr15	6981394	6981594	+	6.415	Intergenic	-107181	Osmr
Merged-chr15-7039339-3	chr15	7039245	7039445	+	2.34667	Intergenic	-90227	Lifr
Merged-chr15-7137694-2	chr15	7137594	7137794	+	8.38333	intron (NM_001113386, intron 2 of 16)	-2848	Lifr
Merged-chr15-72814327-3	chr15	72814224	72814424	+	5.64444	intron (NM_001164641, intron 17 of 17)	-4000	Peg13
Merged-chr15-76576845-3	chr15	76576750	76576950	+	14.9556	intron (NM_172960, intron 1 of 14)	491	Adck5
Merged-chr15-76692845-2	chr15	76692745	76692945	+	4.23667	exon (NM_001358933, exon 6 of 12)	-3881	Gpt
Merged-chr15-77003894-2	chr15	77003794	77003994	+	6.1	Intergenic	18833	Mb
Merged-chr15-77798171-2	chr15	77798071	77798271	+	4.26833	intron (NM_022410, intron 3 of 40)	-41161	Apol8
Merged-chr15-78530795-2	chr15	78530695	78530895	+	4.1175	Intergenic	-1144	C1qtnf6
Merged-chr15-79729246-2	chr15	79729146	79729346	+	3.3675	intron (NM_194342, intron 9 of 16)	13290	Sun2
Merged-chr15-80012865-3	chr15	80012762	80012962	+	4.12444	intron (NM_011057, intron 1 of 6)	1946	Pdgfb
Merged-chr15-80134659-3	chr15	80134550	80134750	+	6.11111	intron (NM_025609, intron 1 of 10)	1496	Tab1
Merged-chr15-80343178-2	chr15	80343078	80343278	+	5.27333	intron (NM_001044308, intron 5 of 36)	55940	Cacna1i
Merged-chr15-83305681-3	chr15	83305585	83305785	+	14.9667	intron (NM_001357756, intron 14 of 15)	44562	Arfgap3
Merged-chr15-84267943-3	chr15	84267847	84268047	+	2.01833	intron (NM_133167, intron 1 of 12)	35904	Parvb
Merged-chr15-85026450-3	chr15	85026351	85026551	+	2.385	Intergenic	9310	Upk3a
Merged-chr15-85602781-2	chr15	85602681	85602881	+	3.16	Intergenic	-20960	Wnt7b
Merged-chr15-85736713-2	chr15	85736613	85736813	+	7.54	intron (NM_011144, intron 1 of 7)	937	Ppara
Merged-chr15-86015995-2	chr15	86015895	86016095	+	14.5833	intron (NM_009886, intron 1 of 34)	17782	Celsr1
Merged-chr15-87219794-2	chr15	87219694	87219894	+	3.1375	Intergenic	-324505	Fam19a5
Merged-chr15-87241785-2	chr15	87241685	87241885	+	4.115	Intergenic	-302514	Fam19a5
Merged-chr15-87649919-3	chr15	87649846	87650046	+	1.98333	intron (NM_134096, intron 1 of 3)	24716	Fam19a5
Merged-chr15-87711920-3	chr15	87711818	87712018	+	5.23333	intron (NM_001252310, intron 2 of 3)	84025	Mir6393
Merged-chr15-88859345-2	chr15	88859245	88859445	+	18.1333	Intergenic	-2849	Pim3
Merged-chr15-95949490-3	chr15	95949396	95949596	+	9.84444	exon (NM_001253813, exon 15 of 21)	-119424	LOC102634389
Merged-chr15-96352141-3	chr15	96352046	96352246	+	8.8	intron (NM_175251, intron 4 of 20)	64624	Arid2
Merged-chr15-96484900-3	chr15	96484801	96485001	+	3.28333	Intergenic	-24058	Scaf11
Merged-chr15-96675976-3	chr15	96675875	96676075	+	7.75556	Intergenic	23753	Slc38a2
Merged-chr15-97572110-2	chr15	97572010	97572210	+	8.18333	Intergenic	133712	Rpap3
Merged-chr15-97594147-3	chr15	97594050	97594250	+	4.24444	Intergenic	111672	Rpap3
Merged-chr15-98896079-3	chr15	98895989	98896189	+	3.91111	intron (NM_007857, intron 1 of 2)	2451	Dhh
Merged-chr15-99535632-2	chr15	99535532	99535732	+	9.66667	Intergenic	-7467	Faim2
Merged-chr15-99714471-3	chr15	99714388	99714588	+	4.38889	TTS (NM_031842)	-3105	Gpd1
Merged-chr16-10947809-2	chr16	10947709	10947909	+	5.00167	Intergenic	-33012	Gm21859
Merged-chr16-11901348-3	chr16	11901251	11901451	+	8.4	promoter-TSS (NR_033509)	-13	Gm9961
Merged-chr16-14942744-2	chr16	14942644	14942844	+	5.32833	Intergenic	36098	Efcab1
Merged-chr16-17044542-2	chr16	17044442	17044642	+	6.92667	3' UTR (NM_011949, exon 9 of 9)	-25597	Ypel1
Merged-chr16-17584714-3	chr16	17584614	17584814	+	2.74667	Intergenic	-7824	Slc7a4
Merged-chr16-17856205-3	chr16	17856100	17856300	+	28.5667	intron (NM_001109750, intron 6 of 9)	-18014	Car15
Merged-chr16-23232955-3	chr16	23232854	23233054	+	2.7	intron (NM_001252505, intron 1 of 7)	6933	St6gal1
Merged-chr16-23244568-3	chr16	23244460	23244660	+	4.62222	intron (NM_001252505, intron 1 of 7)	18539	St6gal1
Merged-chr16-23272752-3	chr16	23272661	23272861	+	5.74444	intron (NM_001252505, intron 2 of 7)	-17709	St6gal1
Merged-chr16-23506271-3	chr16	23506173	23506373	+	3.18111	intron (NM_001359083, intron 2 of 10)	14542	Masp1
Merged-chr16-24782146-2	chr16	24782046	24782246	+	2.91	intron (NM_178665, intron 8 of 12)	60291	Lpp
Merged-chr16-25531849-2	chr16	25531749	25531949	+	2.9275	Intergenic	-151916	Trp63
Merged-chr16-26049762-2	chr16	26049662	26049862	+	8.3	intron (NM_173379, intron 1 of 14)	56022	P3h2
Merged-chr16-26901683-2	chr16	26901583	26901783	+	4.8925	Intergenic	66562	Gmnc
Merged-chr16-28880970-3	chr16	28880871	28881071	+	2.15	intron (NM_177718, intron 1 of 1)	48727	Mb21d2
Merged-chr16-30081726-3	chr16	30081632	30081832	+	3.03111	Intergenic	16375	Hes1
Merged-chr16-30088834-3	chr16	30088741	30088941	+	2.44333	Intergenic	23484	Hes1
Merged-chr16-30188119-2	chr16	30188019	30188219	+	9.73333	Intergenic	79413	Cpn2
Merged-chr16-32390288-2	chr16	32390188	32390388	+	4.92167	3' UTR (NM_177633, exon 11 of 11)	-10218	Tm4sf19
Merged-chr16-33177113-3	chr16	33177022	33177222	+	9.11111	Intergenic	-7949	Osbpl11
Merged-chr16-33660137-2	chr16	33660037	33660237	+	3.9025	intron (NM_001083902, intron 11 of 11)	-24329	Heg1
Merged-chr16-35630958-3	chr16	35630858	35631058	+	4.11889	intron (NM_013661, intron 3 of 21)	89596	Sema5b
Merged-chr16-38620905-3	chr16	38620808	38621008	+	2.90333	exon (NM_020260, exon 7 of 12)	58094	Tmem39a
Merged-chr16-39057159-2	chr16	39057059	39057259	+	27.6	Intergenic	131791	Gm36742
Merged-chr16-39167590-2	chr16	39167490	39167690	+	10.9333	Intergenic	21360	Gm36742
Merged-chr16-40194624-3	chr16	40194518	40194718	+	3.07556	intron (NM_001361281, intron 1 of 8)	210254	Lsamp
Merged-chr16-42043831-2	chr16	42043731	42043931	+	4.1175	intron (NM_001361281, intron 5 of 8)	259638	Mir6540
Merged-chr16-43592184-2	chr16	43592084	43592284	+	3.7325	intron (NM_181058, intron 5 of 6)	-48471	Mir568
Merged-chr16-4377773-3	chr16	4377671	4377871	+	5.23333	intron (NM_009624, intron 2 of 10)	42727	Adcy9
Merged-chr16-4406922-3	chr16	4406824	4407024	+	2	intron (NM_009624, intron 2 of 10)	13574	Adcy9
Merged-chr16-46147116-2	chr16	46147016	46147216	+	3.43833	Intergenic	7961	Gm4737
Merged-chr16-48265987-2	chr16	48265887	48266087	+	4.82333	Intergenic	-17748	Dppa4
Merged-chr16-48762841-3	chr16	48762741	48762941	+	12.5778	intron (NM_198297, intron 1 of 5)	9115	Trat1
Merged-chr16-5965855-2	chr16	5965755	5965955	+	6.98333	intron (NM_001359730, intron 1 of 15)	-9732	1700123O21Rik
Merged-chr16-6031703-2	chr16	6031603	6031803	+	3.3375	intron (NM_001359730, intron 1 of 15)	56116	1700123O21Rik
Merged-chr16-6167236-2	chr16	6167136	6167336	+	8.91667	intron (NM_001359730, intron 1 of 15)	191649	1700123O21Rik
Merged-chr16-62924597-3	chr16	62924497	62924697	+	4.75556	exon (NM_011173, exon 13 of 15)	70290	Pros1
Merged-chr16-73471750-3	chr16	73471662	73471862	+	1.905	Intergenic	808613	Robo1
Merged-chr16-76321791-3	chr16	76321693	76321893	+	32.0889	intron (NM_001358238, intron 3 of 3)	51256	Nrip1
Merged-chr16-7634602-3	chr16	7634505	7634705	+	3.03833	Intergenic	564770	Rbfox1
Merged-chr16-85854316-2	chr16	85854216	85854416	+	3.6475	Intergenic	35105	4930556C24Rik
Merged-chr16-8650186-2	chr16	8650086	8650286	+	10.6667	intron (NM_016881, intron 6 of 8)	12479	Pmm2
Merged-chr16-87354604-2	chr16	87354504	87354704	+	7.26667	intron (NM_026366, intron 1 of 5)	419	N6amt1
Merged-chr16-90423980-3	chr16	90423883	90424083	+	12.7222	intron (NM_015755, intron 1 of 10)	37586	Hunk
Merged-chr16-90735904-3	chr16	90735799	90735999	+	7.84444	Intergenic	-2425	Mrap
Merged-chr16-91918670-3	chr16	91918572	91918772	+	2.065	3' UTR (NM_010587, exon 39 of 39)	12958	Atp5o
Merged-chr16-92275699-3	chr16	92275574	92275774	+	12.1778	Intergenic	-16715	Kcne2
Merged-chr16-92345410-2	chr16	92345310	92345510	+	4.4275	TTS (NM_008424)	14058	Kcne1
Merged-chr16-92516222-2	chr16	92516122	92516322	+	7.78333	intron (NM_172469, intron 1 of 5)	18075	Clic6
Merged-chr16-92579168-3	chr16	92579069	92579269	+	2.49111	Intergenic	81022	Clic6
Merged-chr16-95209227-3	chr16	95209129	95209329	+	3.28556	intron (NR_153766, intron 3 of 4)	-48329	Kcnj15
Merged-chr16-95435942-2	chr16	95435842	95436042	+	16.8667	intron (NM_001302183, intron 2 of 8)	23406	Erg
Merged-chr17-13705541-3	chr17	13705448	13705648	+	2	Intergenic	-54993	Afdn
Merged-chr17-14164023-2	chr17	14163923	14164123	+	8.76667	Intergenic	39808	Dact2
Merged-chr17-14322048-3	chr17	14321948	14322148	+	16.3889	intron (NM_022315, intron 1 of 12)	42542	Smoc2
Merged-chr17-14349278-3	chr17	14349176	14349376	+	4.55556	intron (NM_022315, intron 7 of 12)	49666	4930474M22Rik
Merged-chr17-14439985-2	chr17	14439885	14440085	+	21.2167	Intergenic	-41043	4930474M22Rik
Merged-chr17-27438378-2	chr17	27438278	27438478	+	11.1833	exon (NM_001291045, exon 7 of 10)	58156	Grm4
Merged-chr17-28272446-3	chr17	28272342	28272542	+	5.87778	intron (NR_045427, intron 2 of 2)	734	1810013A23Rik
Merged-chr17-28431984-3	chr17	28431883	28432083	+	5.28889	intron (NM_010220, intron 3 of 10)	54166	Fkbp5
Merged-chr17-28591675-3	chr17	28591573	28591773	+	3.19	intron (NM_016795, intron 14 of 15)	15954	Lhfpl5
Merged-chr17-28781059-3	chr17	28780962	28781162	+	4.26	Intergenic	11745	Mapk13
Merged-chr17-29731792-3	chr17	29731691	29731891	+	4.03333	Intergenic	-14774	Ccdc167
Merged-chr17-31315903-3	chr17	31315796	31315996	+	2.99	intron (NM_001242427, intron 4 of 19)	19672	Slc37a1
Merged-chr17-31814411-2	chr17	31814311	31814511	+	3.1825	Intergenic	41393	Sik1
Merged-chr17-33503723-3	chr17	33503647	33503847	+	2.39	Intergenic	-20338	Adamts10
Merged-chr17-33732739-2	chr17	33732639	33732839	+	20.35	Intergenic	-14062	March2
Merged-chr17-33755603-2	chr17	33755503	33755703	+	4.0175	intron (NM_008997, intron 1 of 4)	4883	Rab11b
Merged-chr17-33829057-3	chr17	33828950	33829150	+	5.24444	intron (NM_023202, intron 2 of 3)	4405	Ndufa7
Merged-chr17-33840075-3	chr17	33839963	33840163	+	2.84	Intergenic	-3028	Cd320
Merged-chr17-34210759-2	chr17	34210659	34210859	+	23.5	intron (NM_011530, intron 5 of 11)	6280	Tap2
Merged-chr17-34681354-3	chr17	34681256	34681456	+	3.01833	intron (NM_031176, intron 5 of 32)	10821	Tnxb
Merged-chr17-35758952-3	chr17	35758853	35759053	+	4.7	Intergenic	-13497	4833427F10Rik
Merged-chr17-3616465-2	chr17	3616365	3616565	+	3.2675	Intergenic	58641	1700102H20Rik
Merged-chr17-36781839-3	chr17	36781741	36781941	+	2.82889	Intergenic	8931	H2-M10.5
Merged-chr17-36844916-2	chr17	36844816	36845016	+	3.06	intron (NM_001025599, intron 2 of 9)	7770	Trim26
Merged-chr17-43365441-3	chr17	43365345	43365545	+	7.27778	intron (NM_001357332, intron 1 of 20)	5014	Adgrf5
Merged-chr17-45758167-2	chr17	45758067	45758267	+	3.33333	intron (NR_152153, intron 2 of 4)	23661	F630040K05Rik
Merged-chr17-46026504-3	chr17	46026406	46026606	+	17.3111	intron (NM_001025250, intron 2 of 7)	-1343	Vegfa
Merged-chr17-47174450-2	chr17	47174350	47174550	+	4.76	intron (NM_001097623, intron 3 of 19)	33508	Trerf1
Merged-chr17-48036885-2	chr17	48036785	48036985	+	15.4833	exon (NM_029689, exon 3 of 3)	1408	1700122O11Rik
Merged-chr17-4806192-3	chr17	4806089	4806289	+	3.94444	Intergenic	171209	4930517M08Rik
Merged-chr17-50223938-2	chr17	50223838	50224038	+	3.715	Intergenic	-15270	AY702103
Merged-chr17-50724525-2	chr17	50724425	50724625	+	8.01667	Intergenic	25844	Btg3
Merged-chr17-58643963-3	chr17	58643886	58644086	+	7.14445	Intergenic	347389	Pdzph1
Merged-chr17-58765424-2	chr17	58765324	58765524	+	2.89833	Intergenic	225951	Pdzph1
Merged-chr17-6178752-3	chr17	6178652	6178852	+	2.8	intron (NM_001103181, intron 2 of 13)	40604	Tulp4
Merged-chr17-62961676-3	chr17	62961551	62961751	+	16.9222	Intergenic	-80334	Efna5
Merged-chr17-63684194-2	chr17	63684094	63684294	+	8.31667	Intergenic	-179787	Fer
Merged-chr17-63686556-2	chr17	63686456	63686656	+	18.0833	Intergenic	-177425	Fer
Merged-chr17-65647491-2	chr17	65647391	65647591	+	3.39833	Intergenic	-5287	Txndc2
Merged-chr17-65704127-3	chr17	65704026	65704226	+	9.51111	intron (NM_133685, intron 3 of 6)	-61922	Txndc2
Merged-chr17-66255468-2	chr17	66255368	66255568	+	3.575	Intergenic	131948	Ddx11
Merged-chr17-66256620-3	chr17	66256515	66256715	+	3.3	Intergenic	133095	Ddx11
Merged-chr17-66405021-3	chr17	66404925	66405125	+	17.2111	intron (NM_172963, intron 3 of 13)	44725	Mtcl1
Merged-chr17-66480493-2	chr17	66480393	66480593	+	21.9333	Intergenic	-30743	Mtcl1
Merged-chr17-6734991-3	chr17	6734888	6735088	+	4.66667	intron (NM_183368, intron 6 of 8)	29158	Sytl3
Merged-chr17-67873283-2	chr17	67873183	67873383	+	5.07333	intron (NM_172964, intron 6 of 17)	77657	Arhgap28
Merged-chr17-67956194-2	chr17	67956094	67956294	+	5.82667	intron (NM_172964, intron 1 of 17)	-5254	Arhgap28
Merged-chr17-67989071-3	chr17	67988971	67989171	+	7.55556	intron (NM_172964, intron 1 of 17)	15037	Arhgap28
Merged-chr17-70750652-2	chr17	70750552	70750752	+	2.4775	intron (NM_001347411, intron 9 of 14)	96125	Tgif1
Merged-chr17-70815053-3	chr17	70814949	70815149	+	2.20667	intron (NM_001347413, intron 9 of 10)	31728	Tgif1
Merged-chr17-71251471-3	chr17	71251385	71251585	+	14.3222	TTS (NM_001357336)	46831	Lpin2
Merged-chr17-74669765-2	chr17	74669665	74669865	+	8.88333	intron (NM_007566, intron 63 of 72)	-47985	Ttc27
Merged-chr17-74809001-3	chr17	74808885	74809085	+	4.74444	intron (NM_152817, intron 13 of 19)	91235	Ttc27
Merged-chr17-78320789-3	chr17	78320689	78320889	+	13.6889	intron (NM_015800, intron 7 of 16)	97363	Fez2
Merged-chr17-78321749-2	chr17	78321649	78321849	+	6.48333	intron (NM_015800, intron 7 of 16)	96403	Fez2
Merged-chr17-78721870-3	chr17	78721769	78721969	+	8.27778	intron (NM_011500, intron 1 of 17)	14691	Strn
Merged-chr17-79338276-2	chr17	79338176	79338376	+	3.25667	intron (NM_026514, intron 1 of 1)	16815	Cdc42ep3
Merged-chr17-79611749-3	chr17	79611651	79611851	+	4.48889	Intergenic	-3149	Rmdn2
Merged-chr17-79718596-3	chr17	79718494	79718694	+	6.24444	Intergenic	-3553	Cyp1b1
Merged-chr17-79746415-3	chr17	79746308	79746508	+	3.53667	Intergenic	-31367	Cyp1b1
Merged-chr17-79778086-3	chr17	79777992	79778192	+	5.36667	Intergenic	-63051	Cyp1b1
Merged-chr17-81062692-3	chr17	81062599	81062799	+	2.49833	intron (NM_028138, intron 1 of 9)	2386	Thumpd2
Merged-chr17-83197715-3	chr17	83197613	83197813	+	3.66111	Intergenic	-17570	Pkdcc
Merged-chr17-84037943-3	chr17	84037851	84038051	+	7.73333	Intergenic	39399	8430430B14Rik
Merged-chr17-86038731-3	chr17	86038636	86038836	+	2.65	intron (NM_030133, intron 16 of 20)	106439	Srbd1
Merged-chr17-86073421-3	chr17	86073323	86073523	+	27.1778	intron (NM_030133, intron 14 of 20)	71752	Srbd1
Merged-chr17-86570695-2	chr17	86570595	86570795	+	33.5167	intron (NM_011104, intron 11 of 14)	-183169	Epas1
Merged-chr17-87453691-2	chr17	87453591	87453791	+	3.8925	Intergenic	-6756	Calm2
Merged-chr17-88803706-3	chr17	88803610	88803810	+	2.35	Intergenic	-11734	Lhcgr
Merged-chr17-88864875-3	chr17	88864757	88864957	+	10.6222	Intergenic	-72881	Lhcgr
Merged-chr17-89144954-3	chr17	89144856	89145056	+	3.58778	intron (NM_013523, intron 1 of 9)	55719	Fshr
Merged-chr17-89177932-3	chr17	89177831	89178031	+	2.88833	intron (NM_013523, intron 1 of 9)	22744	Fshr
Merged-chr17-89190031-3	chr17	89189919	89190119	+	4.13889	intron (NM_013523, intron 1 of 9)	10656	Fshr
Merged-chr18-10418742-3	chr18	10418636	10418836	+	11.3778	intron (NM_001083628, intron 1 of 32)	93557	Greb1l
Merged-chr18-10478861-3	chr18	10478759	10478959	+	3.365	intron (NM_001083628, intron 7 of 32)	131493	Esco1
Merged-chr18-10941337-3	chr18	10941243	10941443	+	5.06667	Intergenic	-111167	Gata6
Merged-chr18-11470912-3	chr18	11470815	11471015	+	1.78167	Intergenic	-162361	Rbbp8
Merged-chr18-11815496-2	chr18	11815396	11815596	+	6.75	Intergenic	-23778	Cables1
Merged-chr18-12489389-3	chr18	12489296	12489496	+	2.78333	intron (NM_010680, intron 32 of 74)	-14803	Lama3
Merged-chr18-14654880-3	chr18	14654784	14654984	+	9.73333	intron (NM_009280, intron 4 of 10)	28030	Ss18
Merged-chr18-15086921-2	chr18	15086821	15087021	+	5.34667	intron (NM_134112, intron 1 of 4)	-23339	Kctd1
Merged-chr18-15345556-3	chr18	15345463	15345663	+	4.17778	Intergenic	57436	Aqp4
Merged-chr18-16740771-2	chr18	16740671	16740871	+	7.7	intron (NM_007664, intron 2 of 15)	68475	Cdh2
Merged-chr18-20058906-3	chr18	20058813	20059013	+	17.5333	intron (NM_013505, intron 1 of 16)	641	Dsc2
Merged-chr18-21374363-2	chr18	21374263	21374463	+	3.8175	Intergenic	-74224	Garem1
Merged-chr18-24714840-2	chr18	24714740	24714940	+	5.55	intron (NM_001289654, intron 1 of 24)	6217	Fhod3
Merged-chr18-25108169-3	chr18	25108051	25108251	+	3.50556	intron (NM_001289654, intron 17 of 24)	57814	Tpgs2
Merged-chr18-30046430-2	chr18	30046330	30046530	+	6.76667	Intergenic	-226435	Pik3c3
Merged-chr18-33714526-3	chr18	33714437	33714637	+	3.49667	Intergenic	-80355	Epb41l4aos
Merged-chr18-37835592-3	chr18	37835494	37835694	+	3.88889	intron (NM_033587, intron 3 of 3)	16048	Pcdhgc5
Merged-chr18-42101779-2	chr18	42101679	42101879	+	3.48667	exon (NM_001146299, exon 2 of 9)	48069	Sh3rf2
Merged-chr18-4602581-3	chr18	4602480	4602680	+	4.05556	Intergenic	-32349	Jcad
Merged-chr18-46450393-2	chr18	46450293	46450493	+	2.5975	Intergenic	15423	Mospd4
Merged-chr18-51797019-2	chr18	51796919	51797119	+	8.81667	Intergenic	326527	Mir28a
Merged-chr18-52806340-2	chr18	52806240	52806440	+	9.01667	intron (NM_001199154, intron 1 of 10)	38196	Sncaip
Merged-chr18-54925714-2	chr18	54925614	54925814	+	7.08333	intron (NM_001360787, intron 2 of 8)	64466	Zfp608
Merged-chr18-57124376-2	chr18	57124276	57124476	+	3.6525	Intergenic	-8714	Megf10
Merged-chr18-57486227-2	chr18	57486127	57486327	+	5.20333	Intergenic	17741	Ctxn3
Merged-chr18-57517762-3	chr18	57517665	57517865	+	2.13167	intron (NR_015541, intron 1 of 1)	15987	1700066O22Rik
Merged-chr18-57523348-2	chr18	57523248	57523448	+	3.1525	intron (NR_015541, intron 1 of 1)	10404	1700066O22Rik
Merged-chr18-58207658-3	chr18	58207554	58207754	+	10.8889	intron (NM_010181, intron 2 of 64)	2272	Fbn2
Merged-chr18-60508036-3	chr18	60507940	60508140	+	7.24444	Intergenic	-6057	Smim3
Merged-chr18-60654955-3	chr18	60654855	60655055	+	35.3556	Intergenic	-8455	G630071F17Rik
Merged-chr18-60660849-3	chr18	60660754	60660954	+	16.7333	Intergenic	-2556	G630071F17Rik
Merged-chr18-60744933-3	chr18	60744835	60745035	+	5.47778	intron (NM_001348146, intron 1 of 6)	1811	Ndst1
Merged-chr18-61294477-2	chr18	61294377	61294577	+	13.7	Intergenic	73978	Pde6a
Merged-chr18-61986659-3	chr18	61986568	61986768	+	3.10333	intron (NM_172628, intron 8 of 16)	33593	Sh3tc2
Merged-chr18-62001908-2	chr18	62001808	62002008	+	4.98667	intron (NM_172628, intron 12 of 16)	48833	Sh3tc2
Merged-chr18-63338022-2	chr18	63337922	63338122	+	2.975	intron (NM_001039485, intron 1 of 53)	49161	Piezo2
Merged-chr18-66290741-3	chr18	66290641	66290841	+	2.99167	intron (NM_178793, intron 2 of 10)	1097	Ccbe1
Merged-chr18-68471989-2	chr18	68471889	68472089	+	5.2075	Intergenic	-42669	Mc2r
Merged-chr18-68880131-3	chr18	68880048	68880248	+	10.0889	Intergenic	71380	4930546C10Rik
Merged-chr18-69198347-2	chr18	69198247	69198447	+	8.33333	Intergenic	-146145	Tcf4
Merged-chr18-6930648-3	chr18	6930550	6930750	+	2.50889	Intergenic	74129	Mkx
Merged-chr18-70239414-2	chr18	70239314	70239514	+	4.54333	Intergenic	5170	Dynap
Merged-chr18-7087576-3	chr18	7087486	7087686	+	4.95556	TTS (NM_001357492)	-82807	Mkx
Merged-chr18-73352350-3	chr18	73352249	73352449	+	3.89889	Intergenic	-220356	Mex3c
Merged-chr18-73365560-2	chr18	73365460	73365660	+	3.22167	Intergenic	-207145	Mex3c
Merged-chr18-73468274-3	chr18	73468168	73468368	+	16.4667	Intergenic	-104437	Mex3c
Merged-chr18-73480331-3	chr18	73480220	73480420	+	8.18889	Intergenic	-92385	Mex3c
Merged-chr18-73504727-3	chr18	73504621	73504821	+	3	Intergenic	-67984	Mex3c
Merged-chr18-73855021-3	chr18	73854918	73855118	+	11.2444	Intergenic	-4367	Mro
Merged-chr18-73964330-3	chr18	73964229	73964429	+	3.03667	intron (NM_172632, intron 2 of 5)	-23300	Mapk4
Merged-chr18-74158974-2	chr18	74158874	74159074	+	6.51667	Intergenic	48844	Ska1
Merged-chr18-74905129-3	chr18	74905030	74905230	+	11.8444	Intergenic	56133	Lipg
Merged-chr18-74970170-3	chr18	74970080	74970280	+	6.62222	Intergenic	-8917	Lipg
Merged-chr18-75126101-3	chr18	75125998	75126198	+	2.55889	intron (NM_027727, intron 12 of 16)	107326	Dym
Merged-chr18-75974243-3	chr18	75974131	75974331	+	5.71111	intron (NM_145356, intron 2 of 4)	-85095	Zbtb7c
Merged-chr18-80179275-3	chr18	80179169	80179369	+	2.86556	Intergenic	-6970	LOC105246506
Merged-chr18-82668185-3	chr18	82668061	82668261	+	2.17833	intron (NM_177832, intron 6 of 29)	24573	Zfp236
Merged-chr18-84077948-3	chr18	84077848	84078048	+	4.15	intron (NM_001081300, intron 1 of 1)	8614	Tshz1
Merged-chr18-84655609-3	chr18	84655531	84655731	+	2.89889	Intergenic	-5536	Cndp1
Merged-chr18-84919045-3	chr18	84918938	84919138	+	6.86667	Intergenic	-15967	Fbxo15
Merged-chr19-10896820-2	chr19	10896720	10896920	+	3.71333	intron (NM_134129, intron 1 of 15)	1589	Prpf19
Merged-chr19-16062060-2	chr19	16061960	16062160	+	12.9833	Intergenic	-70771	Gnaq
Merged-chr19-20562634-3	chr19	20562539	20562739	+	2.025	intron (NM_001361505, intron 4 of 16)	-10309	C730002L08Rik
Merged-chr19-22685233-2	chr19	22685133	22685333	+	12.3	intron (NM_177341, intron 1 of 26)	-7386	Trpm3
Merged-chr19-24812050-2	chr19	24811950	24812150	+	3.3675	intron (NM_175013, intron 6 of 10)	49792	Pgm5
Merged-chr19-25266482-2	chr19	25266382	25266582	+	12.5167	intron (NM_181404, intron 1 of 13)	29507	Kank1
Merged-chr19-26756606-3	chr19	26756495	26756695	+	17.9333	intron (NM_011416, intron 28 of 32)	8192	Smarca2
Merged-chr19-27364840-3	chr19	27364740	27364940	+	3.91111	Intergenic	42221	Kcnv2
Merged-chr19-27371010-3	chr19	27370915	27371115	+	9.31111	Intergenic	48396	Kcnv2
Merged-chr19-32627119-2	chr19	32627019	32627219	+	4.5625	intron (NM_001360403, intron 1 of 11)	7114	Papss2
Merged-chr19-32905974-2	chr19	32905874	32906074	+	6.06667	Intergenic	148397	Pten
Merged-chr19-32933045-2	chr19	32932945	32933145	+	4.065	Intergenic	175468	Pten
Merged-chr19-34856662-2	chr19	34856562	34856762	+	4.285	intron (NM_001114339, intron 1 of 6)	21255	Pank1
Merged-chr19-34899159-3	chr19	34899060	34899260	+	3.89444	Intergenic	-19705	Pank1
Merged-chr19-3654271-3	chr19	3654170	3654370	+	15.6111	intron (NM_008513, intron 2 of 22)	32294	Lrp5
Merged-chr19-38004297-2	chr19	38004197	38004397	+	16.3167	intron (NM_001302140, intron 3 of 53)	39280	Myof
Merged-chr19-3846130-3	chr19	3846040	3846240	+	4.45556	Intergenic	-5633	Chka
Merged-chr19-3929794-3	chr19	3929690	3929890	+	8.64444	promoter-TSS (NM_026316)	-74	Aldh3b1
Merged-chr19-3985516-3	chr19	3985419	3985619	+	3.71667	Intergenic	-1051	Acy3
Merged-chr19-40619813-2	chr19	40619713	40619913	+	7.66667	intron (NM_001304721, intron 1 of 9)	7447	Entpd1
Merged-chr19-40660479-2	chr19	40660379	40660579	+	10.2333	intron (NM_009848, intron 1 of 9)	709	Entpd1
Merged-chr19-40803950-2	chr19	40803850	40804050	+	5.91667	Intergenic	-27329	Ccnj
Merged-chr19-41288389-3	chr19	41288282	41288482	+	4.75111	intron (NM_031376, intron 13 of 16)	-24378	Tm9sf3
Merged-chr19-43525227-3	chr19	43525141	43525341	+	5.33333	promoter-TSS (NM_010324)	-636	Got1
Merged-chr19-43671199-3	chr19	43671095	43671295	+	14.9444	intron (NM_145156, intron 1 of 3)	3686	Slc25a28
Merged-chr19-43938539-2	chr19	43938439	43938639	+	6.15	intron (NM_028029, intron 1 of 15)	1659	Dnmbp
Merged-chr19-44267367-3	chr19	44267264	44267464	+	16.5	Intergenic	-26312	Scd2
Merged-chr19-44525938-3	chr19	44525838	44526038	+	2.09	intron (NM_001033343, intron 14 of 25)	19910	Sec31b
Merged-chr19-44897706-3	chr19	44897605	44897805	+	6.72222	Intergenic	-33414	Slf2
Merged-chr19-45391576-2	chr19	45391476	45391676	+	3.325	intron (NM_009771, intron 1 of 13)	27842	Btrc
Merged-chr19-46646347-3	chr19	46646257	46646457	+	4.74444	intron (NM_001177813, intron 2 of 3)	22956	Wbp1l
Merged-chr19-47304373-3	chr19	47304261	47304461	+	7.28889	intron (NM_008018, intron 8 of 14)	-30772	Mir6995
Merged-chr19-47450597-3	chr19	47450489	47450689	+	6.21111	intron (NM_008018, intron 1 of 14)	13822	Sh3pxd2a
Merged-chr19-5121912-2	chr19	5121812	5122012	+	3.6575	Intergenic	-3504	Klc2
Merged-chr19-5122695-3	chr19	5122589	5122789	+	5.88889	Intergenic	-4281	Klc2
Merged-chr19-5127105-2	chr19	5127005	5127205	+	3.055	Intergenic	-8697	Klc2
Merged-chr19-52792092-2	chr19	52791992	52792192	+	9.98333	Intergenic	-131089	AA387883
Merged-chr19-55103255-2	chr19	55103155	55103355	+	18	intron (NM_001356285, intron 2 of 22)	-3778	Gpam
Merged-chr19-55157218-3	chr19	55157119	55157319	+	4.22667	Intergenic	-23666	Tectb
Merged-chr19-55165642-3	chr19	55165542	55165742	+	2.95	Intergenic	-15243	Tectb
Merged-chr19-55699493-2	chr19	55699393	55699593	+	10.0667	intron (NR_045318, intron 1 of 3)	2711	4930552P12Rik
Merged-chr19-56718084-3	chr19	56717964	56718164	+	4.11667	Intergenic	-4308	Adrb1
Merged-chr19-56959701-2	chr19	56959601	56959801	+	10.5333	intron (NM_001177797, intron 1 of 18)	48874	Afap1l2
Merged-chr19-5803392-3	chr19	5803287	5803487	+	12.7444	promoter-TSS (NR_002847)	-715	Malat1
Merged-chr19-5849461-2	chr19	5849361	5849561	+	7.8	Intergenic	-3981	Neat1
Merged-chr19-59253191-3	chr19	59253099	59253299	+	2.68667	Intergenic	-7679	Slc18a2
Merged-chr19-7151149-3	chr19	7151043	7151243	+	27.0444	intron (NM_134147, intron 3 of 10)	-45414	Flrt1
Merged-chr19-7168655-2	chr19	7168555	7168755	+	3.8475	intron (NM_134147, intron 3 of 10)	37629	Otub1
Merged-chr19-9100376-3	chr19	9100278	9100478	+	5.21111	Intergenic	-12422	Scgb1a1
Merged-chr2-103850313-3	chr2	103850216	103850416	+	3.48889	Intergenic	-39694	4930547E08Rik
Merged-chr2-105074420-3	chr2	105074336	105074536	+	2.29333	Intergenic	52074	Wt1os
Merged-chr2-105130688-3	chr2	105130588	105130788	+	2.585	intron (NM_144783, intron 1 of 9)	4159	Wt1
Merged-chr2-106871008-3	chr2	106870915	106871115	+	7.1	Intergenic	99376	Arl14ep
Merged-chr2-11318495-3	chr2	11318390	11318590	+	6.48889	Intergenic	-20999	Gm13293
Merged-chr2-113534742-3	chr2	113534642	113534842	+	5.26667	intron (NM_001285459, intron 5 of 16)	93678	Fmn1
Merged-chr2-117749078-3	chr2	117748981	117749181	+	12.7444	Intergenic	63721	Gm13985
Merged-chr2-118698235-3	chr2	118698133	118698333	+	3.09333	TTS (NM_001145854)	5730	Ankrd63
Merged-chr2-118960117-2	chr2	118960017	118960217	+	9.31667	Intergenic	33620	Chst14
Merged-chr2-119790348-3	chr2	119790269	119790469	+	4.26667	Intergenic	-2832	Rpap1
Merged-chr2-119994953-3	chr2	119994858	119995058	+	10.4333	intron (NM_001355293, intron 1 of 30)	22259	Mapkbp1
Merged-chr2-120909930-3	chr2	120909829	120910029	+	3.24667	intron (NM_009461, intron 27 of 46)	59273	AV039307
Merged-chr2-125061682-3	chr2	125061584	125061784	+	3.76667	Intergenic	-6443	Slc24a5
Merged-chr2-125062675-3	chr2	125062577	125062777	+	12.4444	Intergenic	-5450	Slc24a5
Merged-chr2-126734122-3	chr2	126734027	126734227	+	3.52833	intron (NM_019729, intron 7 of 18)	26799	Usp8
Merged-chr2-127037503-3	chr2	127037409	127037609	+	3.33667	intron (NM_175550, intron 7 of 20)	28798	Ap4e1
Merged-chr2-127760769-2	chr2	127760669	127760869	+	6.95	intron (NM_001291012, intron 12 of 19)	28122	Nphp1
Merged-chr2-129433312-2	chr2	129433212	129433412	+	3.765	Intergenic	-62173	Il1b
Merged-chr2-131538551-3	chr2	131538459	131538659	+	5.56667	Intergenic	23726	Adra1d
Merged-chr2-132034792-2	chr2	132034692	132034892	+	9.83333	Intergenic	-4804	Rassf2
Merged-chr2-132172017-2	chr2	132171917	132172117	+	6.53333	Intergenic	-26697	Slc23a2
Merged-chr2-132657564-2	chr2	132657464	132657664	+	5.32333	Intergenic	-29367	1110034G24Rik
Merged-chr2-138368467-2	chr2	138368367	138368567	+	9.11667	Intergenic	89974	Btbd3
Merged-chr2-138604097-2	chr2	138603997	138604197	+	5.50667	Intergenic	-215832	Mir1952
Merged-chr2-143058687-3	chr2	143058587	143058787	+	3.42556	Intergenic	-4382	Snrpb2
Merged-chr2-143961424-2	chr2	143961324	143961524	+	3.84	intron (NM_024281, intron 10 of 23)	46093	Dstn
Merged-chr2-145937118-3	chr2	145937028	145937228	+	2.18833	intron (NM_175280, intron 1 of 6)	2344	Cfap61
Merged-chr2-148801600-3	chr2	148801508	148801708	+	4.44444	intron (NM_009978, intron 2 of 3)	2769	Cst8
Merged-chr2-150771165-2	chr2	150771065	150771265	+	8.85	3' UTR (NM_172117, exon 14 of 14)	-15631	Pygb
Merged-chr2-151919423-3	chr2	151919331	151919531	+	6.82222	intron (NM_009641, intron 1 of 8)	8224	Angpt4
Merged-chr2-152447776-2	chr2	152447676	152447876	+	6.66667	Intergenic	16844	Defb23
Merged-chr2-152694817-3	chr2	152694725	152694925	+	26.9	intron (NM_010376, intron 9 of 11)	7677	Mcts2
Merged-chr2-152771728-3	chr2	152771628	152771828	+	22.7333	intron (NM_001289739, intron 2 of 4)	17555	Cox4i2
Merged-chr2-153337855-2	chr2	153337755	153337955	+	3.3375	Intergenic	7955	2500004C02Rik
Merged-chr2-153549752-3	chr2	153549655	153549855	+	9.22222	Intergenic	-19784	Nol4l
Merged-chr2-153561795-3	chr2	153561689	153561889	+	5.78889	Intergenic	-31818	Nol4l
Merged-chr2-154292136-3	chr2	154292043	154292243	+	6.66667	Intergenic	-15101	Bpifb9b
Merged-chr2-154407620-2	chr2	154407520	154407720	+	4.39	intron (NM_009228, intron 1 of 7)	464	Snta1
Merged-chr2-154787048-2	chr2	154786948	154787148	+	2.56	Intergenic	-4062	Raly
Merged-chr2-155631109-3	chr2	155631007	155631207	+	5.66667	exon (NM_001085378, exon 33 of 42)	8227	Mir499
Merged-chr2-156475134-2	chr2	156475034	156475234	+	3.475	promoter-TSS (NM_001006664)	-400	Epb41l1
Merged-chr2-157601708-3	chr2	157601608	157601808	+	3.24556	Intergenic	-35347	Blcap
Merged-chr2-158523270-2	chr2	158523170	158523370	+	16.6333	intron (NM_001145015, intron 1 of 14)	10474	Arhgap40
Merged-chr2-158741235-3	chr2	158741134	158741334	+	4.13333	intron (NM_153089, intron 3 of 10)	-26865	Fam83d
Merged-chr2-160156563-3	chr2	160156457	160156657	+	4.76667	Intergenic	139904	9130015L21Rik
Merged-chr2-160619938-3	chr2	160619841	160620041	+	6.01111	Intergenic	-25956	Top1
Merged-chr2-160745196-2	chr2	160745096	160745296	+	5.47167	intron (NM_021280, intron 2 of 33)	13886	Plcg1
Merged-chr2-162527285-3	chr2	162527188	162527388	+	8.56667	intron (NM_001291150, intron 1 of 30)	133859	Ptprt
Merged-chr2-163218288-3	chr2	163218183	163218383	+	4.82222	Intergenic	-7171	Tox2
Merged-chr2-163637879-3	chr2	163637767	163637967	+	3.36333	intron (NM_012032, intron 2 of 9)	-6983	0610039K10Rik
Merged-chr2-163872937-2	chr2	163872837	163873037	+	28.4667	intron (NM_183023, intron 2 of 5)	19187	Kcnk15
Merged-chr2-164641008-3	chr2	164640911	164641111	+	9.21111	Intergenic	-2209	Wfdc16
Merged-chr2-165407866-2	chr2	165407766	165407966	+	5.47833	intron (NM_054055, intron 12 of 12)	-7472	Ocstamp
Merged-chr2-165642080-2	chr2	165641980	165642180	+	9.51667	intron (NM_001271962, intron 1 of 15)	11735	Eya2
Merged-chr2-165644437-2	chr2	165644337	165644537	+	3.0375	intron (NM_001271962, intron 1 of 15)	-10861	Eya2
Merged-chr2-165700476-2	chr2	165700376	165700576	+	12.1667	intron (NM_001271962, intron 5 of 15)	45178	Eya2
Merged-chr2-165873467-3	chr2	165873368	165873568	+	2.64444	intron (NM_001252587, intron 2 of 11)	4969	Zmynd8
Merged-chr2-165888441-3	chr2	165888352	165888552	+	11.2333	Intergenic	-3614	Zmynd8
Merged-chr2-166116296-3	chr2	166116193	166116393	+	17.4778	intron (NM_001252579, intron 3 of 20)	38992	Sulf2
Merged-chr2-166123032-3	chr2	166122933	166123133	+	21.5778	intron (NM_001252579, intron 2 of 20)	32252	Sulf2
Merged-chr2-166301313-2	chr2	166301213	166301413	+	6.06667	Intergenic	27405	Gm11468
Merged-chr2-167383830-3	chr2	167383728	167383928	+	5.71111	Intergenic	-34650	B4galt5
Merged-chr2-167717905-2	chr2	167717805	167718005	+	3.51167	Intergenic	26728	A530013C23Rik
Merged-chr2-167760885-3	chr2	167760794	167760994	+	37.0111	Intergenic	69717	A530013C23Rik
Merged-chr2-167761550-3	chr2	167761448	167761648	+	8.2	Intergenic	70371	A530013C23Rik
Merged-chr2-167844745-2	chr2	167844645	167844845	+	13.8167	Intergenic	-87582	Ptpn1
Merged-chr2-167964537-3	chr2	167964443	167964643	+	3.45167	intron (NM_011201, intron 2 of 8)	32216	Ptpn1
Merged-chr2-168633386-2	chr2	168633286	168633486	+	6.48333	Intergenic	7373	Mir7004
Merged-chr2-168658839-2	chr2	168658739	168658939	+	9.43333	intron (NM_001354977, intron 15 of 27)	-18080	Mir7004
Merged-chr2-168683734-3	chr2	168683617	168683817	+	2.48	exon (NM_001289445, exon 8 of 28)	28118	Atp9a
Merged-chr2-169777995-2	chr2	169777895	169778095	+	11.8333	intron (NM_080455, intron 1 of 1)	144349	Tshz2
Merged-chr2-178680674-3	chr2	178680576	178680776	+	5.28889	Intergenic	250161	Cdh26
Merged-chr2-180197842-2	chr2	180197742	180197942	+	4.85833	intron (NM_001081171, intron 16 of 78)	-18019	Mir7005
Merged-chr2-181673658-3	chr2	181673552	181673752	+	17.0444	Intergenic	-2012	Sox18
Merged-chr2-19142875-2	chr2	19142775	19142975	+	5.21167	Intergenic	-56243	Armc3
Merged-chr2-26314606-3	chr2	26314511	26314711	+	9.98333	promoter-TSS (NM_001199146)	0	Gpsm1
Merged-chr2-27745694-3	chr2	27745596	27745796	+	3.91667	intron (NM_001290481, intron 4 of 9)	35113	Rxra
Merged-chr2-28415812-3	chr2	28415706	28415906	+	4.17222	Intergenic	-32135	Ppp1r26
Merged-chr2-30906933-2	chr2	30906833	30907033	+	11.85	Intergenic	-3636	Ptges
Merged-chr2-30912448-2	chr2	30912348	30912548	+	5.335	Intergenic	-9151	Ptges
Merged-chr2-30919325-3	chr2	30919218	30919418	+	3.09	Intergenic	-16021	Ptges
Merged-chr2-31460477-2	chr2	31460377	31460577	+	13.6	Intergenic	-9793	Ass1
Merged-chr2-31954854-3	chr2	31954781	31954981	+	2.25167	intron (NM_145144, intron 2 of 5)	4578	Aif1l
Merged-chr2-32030747-2	chr2	32030647	32030847	+	4.07333	exon (NM_172268, exon 27 of 36)	-20199	Mir7674
Merged-chr2-32044170-3	chr2	32044070	32044270	+	8.4	intron (NM_172268, intron 32 of 35)	-6776	Mir7674
Merged-chr2-32073733-3	chr2	32073631	32073831	+	6.35555	intron (NR_151493, intron 2 of 5)	-8820	Fam78a
Merged-chr2-32157582-2	chr2	32157482	32157682	+	6.83333	intron (NM_172661, intron 1 of 29)	6434	Prrc2b
Merged-chr2-32172172-3	chr2	32172087	32172287	+	13.5333	intron (NM_172661, intron 1 of 29)	21039	Prrc2b
Merged-chr2-32247038-3	chr2	32246939	32247139	+	30.5556	intron (NM_145145, intron 11 of 19)	10356	Pomt1
Merged-chr2-32252937-2	chr2	32252837	32253037	+	8.79167	exon (NM_145145, exon 18 of 20)	7168	Uck1
Merged-chr2-3292217-3	chr2	3292131	3292331	+	3.37222	intron (NM_008708, intron 1 of 13)	8019	Nmt2
Merged-chr2-33245498-2	chr2	33245398	33245598	+	9.63333	intron (NM_011923, intron 4 of 4)	29537	Angptl2
Merged-chr2-33811229-2	chr2	33811129	33811329	+	2.83	non-coding (NR_045729, exon 3 of 3)	5413	Nron
Merged-chr2-34486287-3	chr2	34486188	34486388	+	3.96222	intron (NM_001290625, intron 4 of 11)	79437	Mapkap1
Merged-chr2-34635454-2	chr2	34635354	34635554	+	14.9833	Intergenic	119778	Gapvd1
Merged-chr2-38429176-2	chr2	38429076	38429276	+	4.535	Intergenic	77868	Lhx2
Merged-chr2-38498344-2	chr2	38498244	38498444	+	31.3	Intergenic	-13353	Nek6
Merged-chr2-38704535-2	chr2	38704435	38704635	+	41.7333	intron (NM_001316687, intron 4 of 6)	7699	Nr5a1 (SF1)
Merged-chr2-38706932-2	chr2	38706832	38707032	+	12.8833	intron (NM_001316687, intron 4 of 6)	5302	Nr5a1 (SF1)
Merged-chr2-41028656-2	chr2	41028556	41028756	+	3.62333	intron (NM_053011, intron 41 of 90)	1418912	Mir6336
Merged-chr2-44974028-2	chr2	44973928	44974128	+	4.0725	Intergenic	49149	Mir5129
Merged-chr2-46443268-3	chr2	46443156	46443356	+	4.28555	Intergenic	746651	1700019E08Rik
Merged-chr2-5148401-3	chr2	5148300	5148500	+	5.61111	intron (NM_028804, intron 2 of 2)	10624	Ccdc3
Merged-chr2-5163021-3	chr2	5162924	5163124	+	8.17778	intron (NM_028804, intron 2 of 2)	25248	Ccdc3
Merged-chr2-5316483-3	chr2	5316386	5316586	+	2.68889	intron (NM_001290374, intron 5 of 9)	-62904	Mir466d
Merged-chr2-58481054-3	chr2	58480959	58481159	+	3.28833	intron (NM_001355048, intron 3 of 10)	80351	Acvr1
Merged-chr2-5984538-2	chr2	5984438	5984638	+	11.9	intron (NM_001081132, intron 7 of 21)	33069	Upf2
Merged-chr2-6072309-3	chr2	6072208	6072408	+	4.65555	Intergenic	57877	Proser2
Merged-chr2-60826772-2	chr2	60826672	60826872	+	13.7167	intron (NM_001141932, intron 2 of 14)	54666	Rbms1
Merged-chr2-64961567-3	chr2	64961481	64961681	+	1.87889	intron (NM_016719, intron 2 of 13)	61185	Grb14
Merged-chr2-64996172-2	chr2	64996072	64996272	+	2.4725	intron (NM_016719, intron 2 of 13)	26594	Grb14
Merged-chr2-65397817-3	chr2	65397711	65397911	+	2.17778	Intergenic	-33411	Mir6337
Merged-chr2-66018941-3	chr2	66018836	66019036	+	17.9889	intron (NM_178634, intron 4 of 5)	87071	Csrnp3
Merged-chr2-71374794-3	chr2	71374690	71374890	+	4.97778	Intergenic	-7236	Slc25a12
Merged-chr2-71690789-2	chr2	71690689	71690889	+	11.7	intron (NR_039557, intron 2 of 3).2	-28628	Platr26
Merged-chr2-71843632-3	chr2	71843527	71843727	+	1.87333	intron (NM_008397, intron 20 of 25)	-29597	Pdk1
Merged-chr2-72126651-3	chr2	72126553	72126753	+	5.19556	intron (NM_001355478, intron 1 of 26)	72036	Rapgef4
Merged-chr2-7245576-2	chr2	7245476	7245676	+	3.14	intron (NM_001110232, intron 1 of 15)	150424	Celf2
Merged-chr2-73901623-3	chr2	73901516	73901716	+	4.00556	Intergenic	-8977	Atf2
Merged-chr2-74907602-2	chr2	74907502	74907702	+	5.9	Intergenic	81790	Mtx2
Merged-chr2-75356714-2	chr2	75356614	75356814	+	5.74833	Intergenic	87465	9430019J16Rik
Merged-chr2-76346318-2	chr2	76346218	76346418	+	2.83	Intergenic	-7665	Pde11a
Merged-chr2-77506483-3	chr2	77506382	77506582	+	6.12222	intron (NM_178723, intron 3 of 9)	13184	Zfp385b
Merged-chr2-77593740-3	chr2	77593645	77593845	+	3.89889	intron (NM_178723, intron 3 of 9)	-74079	Zfp385b
Merged-chr2-77701117-3	chr2	77701031	77701231	+	2.11333	intron (NM_178723, intron 3 of 9)	2141	Zfp385b
Merged-chr2-79892140-3	chr2	79892044	79892244	+	2.17833	intron (NM_001009978, intron 5 of 12)	16255	Pde1a
Merged-chr2-86489356-2	chr2	86489256	86489456	+	3.54	Intergenic	-5616	Olfr228
Merged-chr2-91673518-3	chr2	91673422	91673622	+	3.35445	Intergenic	20314	Arhgap1
Merged-chr2-92350218-2	chr2	92350118	92350318	+	4.33833	intron (NM_001109690, intron 11 of 15)	20839	Large2
Merged-chr2-92371515-3	chr2	92371417	92371617	+	10.2333	promoter-TSS (NM_001290775)	-460	Large2
Merged-chr2-9266607-3	chr2	9266510	9266710	+	5.43333	Intergenic	77095	1700061F12Rik
Merged-chr2-93041095-3	chr2	93041001	93041201	+	3.98222	intron (NM_001177536, intron 1 of 6)	5043	Prdm11
Merged-chr2-93232283-3	chr2	93232190	93232390	+	3.31889	intron (NM_183180, intron 2 of 9)	44742	Trp53i11
Merged-chr3-101513987-3	chr3	101513893	101514093	+	9.13333	Intergenic	90714	Atp1a1
Merged-chr3-101551970-2	chr3	101551870	101552070	+	6.7	Intergenic	52737	Atp1a1
Merged-chr3-101561824-2	chr3	101561724	101561924	+	4.90667	Intergenic	42883	Atp1a1
Merged-chr3-102174060-2	chr3	102173960	102174160	+	2.83	intron (NM_177545, intron 4 of 7)	30633	Vangl1
Merged-chr3-102345105-2	chr3	102345005	102345205	+	3.045	Intergenic	82700	A230001M10Rik
Merged-chr3-103415132-2	chr3	103415032	103415232	+	12.0667	Intergenic	135839	Trim33
Merged-chr3-103801986-3	chr3	103801883	103802083	+	4.4	3' UTR (NM_133865, exon 4 of 4)	-1146	Gm15471
Merged-chr3-104599699-2	chr3	104599599	104599799	+	21.8833	Intergenic	-38965	Slc16a1
Merged-chr3-104818722-3	chr3	104818608	104818808	+	4.98889	promoter-TSS (NM_008619)	-145	Mov10
Merged-chr3-105099947-2	chr3	105099847	105100047	+	9.63333	Intergenic	33103	4930564D02Rik
Merged-chr3-105153227-2	chr3	105153127	105153327	+	5.19167	Intergenic	86383	4930564D02Rik
Merged-chr3-105162341-3	chr3	105162246	105162446	+	2.91445	Intergenic	95502	4930564D02Rik
Merged-chr3-107911782-3	chr3	107911687	107911887	+	1.85833	Intergenic	-15574	4933431E20Rik
Merged-chr3-107982925-3	chr3	107982827	107983027	+	9.28889	intron (NM_008183, intron 7 of 7)	3493	Gstm2
Merged-chr3-108679406-2	chr3	108679306	108679506	+	5.44667	TTS (NM_145543)	25466	Clcc1
Merged-chr3-116206511-3	chr3	116206417	116206617	+	3.96667	Intergenic	46967	Gpr88
Merged-chr3-116354024-2	chr3	116353924	116354124	+	3.89333	intron (NM_001080818, intron 5 of 15)	220	Cdc14a
Merged-chr3-116389037-3	chr3	116388935	116389135	+	4.02778	intron (NM_001080818, intron 4 of 15)	-34791	Cdc14a
Merged-chr3-118219506-3	chr3	118219407	118219607	+	7.22222	Intergenic	-214350	Mir137
Merged-chr3-120518848-2	chr3	120518748	120518948	+	2.97167	intron (NR_130170, intron 12 of 18)	367884	6530403H02Rik
Merged-chr3-121310063-3	chr3	121309963	121310163	+	2.81445	intron (NM_024178, intron 2 of 3)	18323	Alg14
Merged-chr3-122421090-3	chr3	122420982	122421182	+	3.28333	intron (NM_013867, intron 1 of 11)	1325	Bcar3
Merged-chr3-122454051-3	chr3	122453953	122454153	+	4.47444	intron (NM_013867, intron 2 of 11)	-29516	Bcar3
Merged-chr3-122986581-2	chr3	122986481	122986681	+	3.495	Intergenic	-2134	Usp53
Merged-chr3-126082324-3	chr3	126082246	126082446	+	4.14444	Intergenic	-143694	Ugt8a
Merged-chr3-127349124-3	chr3	127349033	127349233	+	9.41111	intron (NM_001327939, intron 1 of 45)	59925	Ank2
Merged-chr3-129351506-2	chr3	129351406	129351606	+	4.47	Intergenic	-18757	Enpep
Merged-chr3-129549664-3	chr3	129549580	129549780	+	4.15555	intron (NM_130450, intron 2 of 4)	-17292	Gm35986
Merged-chr3-129566727-3	chr3	129566630	129566830	+	15.6444	intron (NM_130450, intron 2 of 4)	-34342	Gm35986
Merged-chr3-137733141-3	chr3	137733054	137733254	+	6.31111	Intergenic	50461	Mir6380
Merged-chr3-141893509-2	chr3	141893409	141893609	+	13.3167	intron (NM_001277216, intron 2 of 11)	37911	Bmpr1b
Merged-chr3-142061059-2	chr3	142060959	142061159	+	3.81667	intron (NM_001277217, intron 1 of 11)	-78795	Bmpr1b
Merged-chr3-145805769-2	chr3	145805669	145805869	+	3.2675	intron (NM_026993, intron 1 of 5)	47077	Ddah1
Merged-chr3-149826267-3	chr3	149826181	149826381	+	4.4	Intergenic	551544	Gm1653
Merged-chr3-21272394-3	chr3	21272308	21272508	+	4.45556	Intergenic	-804244	Tbl1xr1
Merged-chr3-27607634-3	chr3	27607531	27607731	+	14.7889	intron (NM_001356953, intron 4 of 26)	-22636	Mir3092
Merged-chr3-27663514-3	chr3	27663413	27663613	+	3.005	intron (NM_173182, intron 1 of 25)	46939	Fndc3b
Merged-chr3-27767367-3	chr3	27767274	27767474	+	2.19833	Intergenic	-56922	Fndc3b
Merged-chr3-27898418-3	chr3	27898318	27898518	+	8.38889	Intergenic	-2050	Tmem212
Merged-chr3-28012191-3	chr3	28012091	28012291	+	1.95778	intron (NM_008875, intron 1 of 25)	28020	Pld1
Merged-chr3-28114068-3	chr3	28113968	28114168	+	3.32167	intron (NM_008875, intron 22 of 25)	129897	Pld1
Merged-chr3-35918443-3	chr3	35918348	35918548	+	2.435	intron (NM_033623, intron 3 of 6)	11626	Dcun1d1
Merged-chr3-36480760-2	chr3	36480660	36480860	+	2.8425	intron (NM_028183, intron 2 of 2)	4823	1810062G17Rik
Merged-chr3-37758393-2	chr3	37758293	37758493	+	3.7225	Intergenic	-34033	Gm5148
Merged-chr3-38474288-2	chr3	38474188	38474388	+	3.555	intron (NM_001167883, intron 2 of 3)	10528	Ankrd50
Merged-chr3-51135784-3	chr3	51135675	51135875	+	2.18833	Intergenic	-88672	Noct
Merged-chr3-51233653-2	chr3	51233553	51233753	+	9.68333	intron (NM_009834, intron 1 of 2)	9206	Noct
Merged-chr3-51398241-3	chr3	51398136	51398336	+	3.43667	Intergenic	-1689	Mgarp
Merged-chr3-52400938-3	chr3	52400848	52401048	+	3.68889	Intergenic	-116016	Gm30173
Merged-chr3-52653193-2	chr3	52653093	52653293	+	6.84333	Intergenic	-86531	Gm2447
Merged-chr3-52775339-3	chr3	52775239	52775439	+	25.8222	non-coding (NR_038079, exon 4 of 4)	35615	Gm2447
Merged-chr3-52813709-2	chr3	52813609	52813809	+	12.05	Intergenic	73985	Gm2447
Merged-chr3-52815723-2	chr3	52815623	52815823	+	6.58333	Intergenic	75999	Gm2447
Merged-chr3-52853393-2	chr3	52853293	52853493	+	3.78	Intergenic	74273	Gm20750
Merged-chr3-52858459-3	chr3	52858363	52858563	+	14.6333	Intergenic	69203	Gm20750
Merged-chr3-52876429-3	chr3	52876324	52876524	+	12.3	Intergenic	51242	Gm20750
Merged-chr3-52881378-2	chr3	52881278	52881478	+	4.42667	Intergenic	46288	Gm20750
Merged-chr3-58122774-2	chr3	58122674	58122874	+	4.665	Intergenic	41033	1700007F19Rik
Merged-chr3-6101144-3	chr3	6101040	6101240	+	2.95833	Intergenic	519303	1700008P02Rik
Merged-chr3-65374989-2	chr3	65374889	65375089	+	5.29667	intron (NM_001357358, intron 13 of 13)	17564	Ssr3
Merged-chr3-65381274-2	chr3	65381174	65381374	+	17.4	3' UTR (NM_026155, exon 5 of 5)	11279	Ssr3
Merged-chr3-65659131-2	chr3	65659031	65659231	+	12.55	promoter-TSS (NR_106200)	-157	Mir8120
Merged-chr3-65738486-2	chr3	65738386	65738586	+	6.38333	intron (NM_001166659, intron 5 of 12)	72258	Lekr1
Merged-chr3-65925195-3	chr3	65925115	65925315	+	2.33667	Intergenic	33034	Ccnl1
Merged-chr3-65933832-3	chr3	65933723	65933923	+	4.10222	Intergenic	24426	Ccnl1
Merged-chr3-69559599-2	chr3	69559499	69559699	+	4.73667	Intergenic	39361	B3galnt1
Merged-chr3-69579866-3	chr3	69579764	69579964	+	2.065	intron (NM_020026, intron 1 of 2)	19096	B3galnt1
Merged-chr3-69653576-3	chr3	69653487	69653687	+	2.17833	Intergenic	-54627	B3galnt1
Merged-chr3-71821228-3	chr3	71821122	71821322	+	4.03333	Intergenic	-1013931	Gm6634
Merged-chr3-82105842-3	chr3	82105744	82105944	+	5.33333	TTS (NR_105977)	465	Mir7010
Merged-chr3-82112159-3	chr3	82112062	82112262	+	9.67778	intron (NM_001356987, intron 3 of 8)	-5853	Mir7010
Merged-chr3-84231143-2	chr3	84231043	84231243	+	6.03333	intron (NM_001271726, intron 1 of 11)	-10266	Trim2
Merged-chr3-84266099-2	chr3	84265999	84266199	+	3.44	intron (NM_001271726, intron 1 of 11)	4684	Trim2
Merged-chr3-84455836-3	chr3	84455744	84455944	+	3.32167	intron (NM_001033301, intron 6 of 11)	23647	Fhdc1
Merged-chr3-87955283-2	chr3	87955183	87955383	+	7.36667	Intergenic	6590	Crabp2
Merged-chr3-88415898-3	chr3	88415801	88416001	+	6.73333	intron (NM_001145877, intron 2 of 2)	-5504	Pmf1
Merged-chr3-89123786-3	chr3	89123688	89123888	+	2.14167	Intergenic	-12354	Pklr
Merged-chr3-9028226-3	chr3	9028131	9028331	+	2.52	Intergenic	-23508	Tpd52
Merged-chr3-90425739-3	chr3	90425637	90425837	+	1.70667	intron (NM_178876, intron 1 of 30)	7899	Ints3
Merged-chr3-93570201-2	chr3	93570101	93570301	+	2.7725	Intergenic	15084	S100a10
Merged-chr3-95868136-2	chr3	95868036	95868236	+	3.71667	intron (NM_078479, intron 2 of 2)	3378	Mrps21
Merged-chr3-96574105-3	chr3	96574003	96574203	+	3.98889	Intergenic	-7302	Gm15441
Merged-chr3-97711076-3	chr3	97710975	97711175	+	7.92222	intron (NM_001039376, intron 32 of 46)	-20513	Mir7225
Merged-chr3-98007994-3	chr3	98007877	98008077	+	4.76667	Intergenic	-5561	Notch2
Merged-chr3-98261583-3	chr3	98261485	98261685	+	2.36167	Intergenic	-18846	Hmgcs2
Merged-chr3-98890601-3	chr3	98890492	98890692	+	19.9111	intron (NM_019545, intron 1 of 8)	2638	Hao2
Merged-chr3-98931962-3	chr3	98931874	98932074	+	2.32444	Intergenic	-38744	Hao2
Merged-chr4-100006741-2	chr4	100006641	100006841	+	4.435	Intergenic	77290	Pgm2
Merged-chr4-100499296-2	chr4	100499196	100499396	+	4.28167	intron (NM_001033773, intron 5 of 9)	20429	Ube2u
Merged-chr4-101155647-2	chr4	101155547	101155747	+	2.98833	intron (NM_146145, intron 22 of 24)	86609	Raver2
Merged-chr4-101176351-3	chr4	101176259	101176459	+	7.02222	intron (NM_146145, intron 8 of 24)	88923	Jak1
Merged-chr4-105778045-2	chr4	105777945	105778145	+	4.6	Intergenic	-463168	Gm12724
Merged-chr4-10613437-3	chr4	10613332	10613532	+	2.49889	intron (NR_045185, intron 4 of 4)	184370	1700123O12Rik
Merged-chr4-106560675-2	chr4	106560575	106560775	+	3.58667	promoter-TSS (NM_053272)	-363	Dhcr24
Merged-chr4-106854429-3	chr4	106854328	106854528	+	18.2	Intergenic	-49421	Acot11
Merged-chr4-107347411-2	chr4	107347311	107347511	+	4.45167	intron (NM_001205156, intron 7 of 8)	-20373	Ndc1
Merged-chr4-107811245-3	chr4	107811145	107811345	+	6.34444	intron (NR_151514, intron 1 of 2)	8986	Lrp8
Merged-chr4-10789306-2	chr4	10789206	10789406	+	3.52833	intron (NR_045185, intron 1 of 4)	8496	1700123O12Rik
Merged-chr4-108338422-3	chr4	108338321	108338521	+	2.44444	exon (NM_027250, exon 3 of 3)	10269	Coa7
Merged-chr4-117788508-3	chr4	117788414	117788614	+	5.24444	Intergenic	-22848	Klf17
Merged-chr4-117844668-2	chr4	117844568	117844768	+	3.105	intron (NM_008135, intron 2 of 13)	-4611	Slc6a9
Merged-chr4-11868796-2	chr4	11868696	11868896	+	5.91667	Intergenic	96917	Pdp1
Merged-chr4-11980031-3	chr4	11979943	11980143	+	2.12167	intron (NR_040577, intron 3 of 4)	13469	1700123M08Rik
Merged-chr4-123228605-2	chr4	123228505	123228705	+	11.95	Intergenic	-4951	Heyl
Merged-chr4-125442030-2	chr4	125441930	125442130	+	3.24167	Intergenic	-48801	Grik3
Merged-chr4-129052076-2	chr4	129051976	129052176	+	5.825	Intergenic	-6195	Rnf19b
Merged-chr4-130050658-2	chr4	130050558	130050758	+	6.68333	intron (NM_028266, intron 2 of 69)	2818	Col16a1
Merged-chr4-130130914-2	chr4	130130814	130131014	+	5.7825	exon (NM_001305392, exon 10 of 10)	6376	Hcrtr1
Merged-chr4-131923195-2	chr4	131923095	131923295	+	19.0667	TTS (NM_001128606)	1424	Tmem200b
Merged-chr4-131950819-3	chr4	131950727	131950927	+	2.26556	intron (NM_183428, intron 16 of 20)	29056	Tmem200b
Merged-chr4-132426343-2	chr4	132426243	132426443	+	3.68	Intergenic	-3897	Phactr4
Merged-chr4-132855389-3	chr4	132855293	132855493	+	1.84	3' UTR (NM_133887, exon 9 of 9)	-12224	Ppp1r8
Merged-chr4-133007978-3	chr4	133007875	133008075	+	2.80556	Intergenic	-3531	Ahdc1
Merged-chr4-133095259-2	chr4	133095159	133095359	+	7.025	Intergenic	-35374	Wasf2
Merged-chr4-133553089-3	chr4	133552983	133553183	+	5.28889	promoter-TSS (NM_011850)	-293	Nr0b2
Merged-chr4-134889990-2	chr4	134889890	134890090	+	9.775	intron (NM_011270, intron 6 of 9)	24926	Tmem50a
Merged-chr4-134897403-2	chr4	134897303	134897503	+	2.64	TTS (NM_027935)	17513	Tmem50a
Merged-chr4-135548825-3	chr4	135548715	135548915	+	2.66222	intron (NM_001013756, intron 13 of 15)	24805	Grhl3
Merged-chr4-135839135-2	chr4	135839035	135839235	+	3.7925	Intergenic	-16936	Srsf10
Merged-chr4-136115049-2	chr4	136114949	136115149	+	3.155	Intergenic	-28773	Id3
Merged-chr4-136133987-3	chr4	136133889	136134089	+	20.8444	Intergenic	-9833	Id3
Merged-chr4-136960286-3	chr4	136960181	136960381	+	2.66833	Intergenic	-3465	Epha8
Merged-chr4-136992113-2	chr4	136992013	136992213	+	5.31333	intron (NM_198248, intron 13 of 18)	-35297	Epha8
Merged-chr4-137000466-3	chr4	137000363	137000563	+	3.52333	intron (NM_198248, intron 7 of 18)	-43647	Epha8
Merged-chr4-137393575-2	chr4	137393475	137393675	+	16.0167	Intergenic	16216	Cela3a
Merged-chr4-137396935-3	chr4	137396835	137397035	+	14.5556	Intergenic	12856	Cela3a
Merged-chr4-137855856-3	chr4	137855751	137855951	+	15.6333	Intergenic	-6386	Ece1
Merged-chr4-137897508-2	chr4	137897408	137897608	+	3.3825	intron (NM_199307, intron 1 of 19)	35271	Ece1
Merged-chr4-137933535-3	chr4	137933432	137933632	+	6.5	intron (NM_199307, intron 5 of 19)	-59924	Eif4g3
Merged-chr4-139131197-3	chr4	139131101	139131301	+	6.77778	promoter-TSS (NR_033745)	-88	Minos1
Merged-chr4-139232573-2	chr4	139232473	139232673	+	4.855	intron (NM_001271405, intron 1 of 8)	38462	Capzb
Merged-chr4-140631163-3	chr4	140631050	140631250	+	4.61111	intron (NM_001290803, intron 1 of 28)	17606	Arhgef10l
Merged-chr4-140978112-2	chr4	140978012	140978212	+	6.40833	intron (NM_001355515, intron 7 of 7)	-8761	Atp13a2
Merged-chr4-141641476-2	chr4	141641376	141641576	+	3.38833	exon (NM_001033150, exon 5 of 20)	-17642	Slc25a34
Merged-chr4-141821437-3	chr4	141821342	141821542	+	7.71111	exon (NM_007919, exon 5 of 8)	4563	Cela2a
Merged-chr4-144981295-3	chr4	144981197	144981397	+	7.26667	intron (NM_001276465, intron 68 of 69)	88160	Dhrs3
Merged-chr4-145016908-3	chr4	145016808	145017008	+	2.64833	exon (NM_001276502, exon 66 of 69)	123771	Dhrs3
Merged-chr4-145024017-2	chr4	145023917	145024117	+	42.9833	intron (NM_001276465, intron 65 of 69)	130880	Dhrs3
Merged-chr4-145026546-3	chr4	145026447	145026647	+	6.21111	intron (NM_001276465, intron 65 of 69)	133410	Dhrs3
Merged-chr4-145043161-2	chr4	145043061	145043261	+	8.25	intron (NM_001276465, intron 65 of 69)	147505	Vps13d
Merged-chr4-149663982-3	chr4	149663879	149664079	+	11.8111	promoter-TSS (NM_001164052)	-663	Pik3cd
Merged-chr4-149690908-3	chr4	149690807	149691007	+	4.83333	intron (NM_001029837, intron 1 of 23)	7801	Pik3cd
Merged-chr4-149862677-3	chr4	149862555	149862755	+	2.64778	Intergenic	-88388	Slc25a33
Merged-chr4-149887144-3	chr4	149887042	149887242	+	45.3333	Intergenic	67864	Spsb1
Merged-chr4-149933216-2	chr4	149933116	149933316	+	4.0175	intron (NM_029035, intron 1 of 2)	21790	Spsb1
Merged-chr4-149975395-2	chr4	149975295	149975495	+	7.16667	Intergenic	-20389	Spsb1
Merged-chr4-149977900-3	chr4	149977796	149977996	+	2.87667	Intergenic	-22890	Spsb1
Merged-chr4-151902793-2	chr4	151902693	151902893	+	6.31833	Intergenic	-30927	Dnajc11
Merged-chr4-152013836-2	chr4	152013736	152013936	+	13.5167	intron (NM_001033352, intron 2 of 3)	4945	Klhl21
Merged-chr4-154878937-2	chr4	154878837	154879037	+	6.38333	intron (NM_013783, intron 2 of 23)	-6934	Gm13112
Merged-chr4-24920430-2	chr4	24920330	24920530	+	4.0175	Intergenic	22347	Ndufaf4
Merged-chr4-31767139-3	chr4	31767013	31767213	+	8.24445	Intergenic	-196994	Map3k7
Merged-chr4-32016186-2	chr4	32016086	32016286	+	3.7925	intron (NM_009316, intron 15 of 16)	52079	Map3k7
Merged-chr4-40920112-2	chr4	40920012	40920212	+	11.1667	promoter-TSS (NM_011463)	56	Spink4
Merged-chr4-43083133-3	chr4	43083045	43083245	+	6.82222	intron (NM_001081413, intron 1 of 39)	24192	Unc13b
Merged-chr4-43558818-2	chr4	43558718	43558918	+	2.8125	intron (NM_011602, intron 1 of 56)	3765	Tln1
Merged-chr4-43681696-2	chr4	43681596	43681796	+	2.84	intron (NM_001085508, intron 5 of 12)	12725	Tmem8b
Merged-chr4-47294109-3	chr4	47293993	47294193	+	2.24833	intron (NM_009928, intron 28 of 39)	-59129	Tgfbr1
Merged-chr4-47382603-3	chr4	47382508	47382708	+	3.40778	intron (NM_001312868, intron 1 of 8)	-3608	Tgfbr1
Merged-chr4-53023674-2	chr4	53023574	53023774	+	6.54	Intergenic	11794	Nipsnap3b
Merged-chr4-53111964-2	chr4	53111864	53112064	+	11.2333	intron (NM_013454, intron 5 of 49)	47931	Abca1
Merged-chr4-53261736-2	chr4	53261636	53261836	+	5.1375	non-coding (NR_033140, exon 2 of 2)	3756	AI427809
Merged-chr4-53264952-3	chr4	53264850	53265050	+	2.98	intron (NR_033139, intron 1 of 1)	542	AI427809
Merged-chr4-53774039-2	chr4	53773939	53774139	+	3.44	Intergenic	-5666	Tal2
Merged-chr4-57332657-3	chr4	57332557	57332757	+	2.53833	Intergenic	-30820	Ptpn3
Merged-chr4-57570986-2	chr4	57570886	57571086	+	7.76667	intron (NM_001304544, intron 1 of 8)	2738	Palm2
Merged-chr4-57845026-3	chr4	57844927	57845127	+	4.24444	promoter-TSS (NM_009649)	-221	Akap2
Merged-chr4-59332336-3	chr4	59332239	59332439	+	6.87778	intron (NM_001163288, intron 13 of 16)	72288	Gm12596
Merged-chr4-59783596-2	chr4	59783496	59783696	+	13.2667	intron (NM_001013577, intron 1 of 4)	259	Inip
Merged-chr4-62614850-3	chr4	62614765	62614965	+	3.08167	intron (NM_019492, intron 7 of 19)	-4807	Rgs3
Merged-chr4-62630908-3	chr4	62630810	62631010	+	3.78333	intron (NM_019492, intron 14 of 19)	11238	Rgs3
Merged-chr4-63979853-3	chr4	63979750	63979950	+	1.88667	intron (NM_011607, intron 15 of 25)	67165	Tnc
Merged-chr4-70709282-3	chr4	70709181	70709381	+	1.77556	Intergenic	-174353	Megf9
Merged-chr4-75261542-2	chr4	75261442	75261642	+	4.24333	Intergenic	16750	Dmac1
Merged-chr4-76015314-2	chr4	76015214	76015414	+	3.2125	intron (NM_011211, intron 29 of 39)	328929	Ptprd
Merged-chr4-82860824-3	chr4	82860713	82860913	+	3.36222	Intergenic	-1140	Zdhhc21
Merged-chr4-83911387-2	chr4	83911287	83911487	+	7.27667	Intergenic	133492	6030471H07Rik
Merged-chr4-84352820-3	chr4	84352721	84352921	+	3.39111	intron (NM_172870, intron 4 of 5)	-307942	6030471H07Rik
Merged-chr4-84407726-2	chr4	84407626	84407826	+	20.45	intron (NM_172870, intron 3 of 5)	267360	Bnc2
Merged-chr4-84540769-2	chr4	84540669	84540869	+	24.6167	intron (NM_172870, intron 2 of 5)	134317	Bnc2
Merged-chr4-84621326-2	chr4	84621226	84621426	+	3.43167	intron (NM_172870, intron 1 of 5)	53760	Bnc2
Merged-chr4-91128341-2	chr4	91128241	91128441	+	2.9025	Intergenic	243714	Elavl2
Merged-chr4-95157151-2	chr4	95157051	95157251	+	6	Intergenic	-104929	Jun
Merged-chr4-95283898-2	chr4	95283798	95283998	+	8.55	Intergenic	-231676	Jun
Merged-chr5-101730624-2	chr5	101730524	101730724	+	7.65	Intergenic	-34506	Cds1
Merged-chr5-101993105-2	chr5	101993005	101993205	+	4.10833	intron (NM_172882, intron 3 of 66)	76816	Wdfy3
Merged-chr5-103377014-3	chr5	103376912	103377112	+	2.00556	Intergenic	30414	1700021F02Rik
Merged-chr5-103682002-2	chr5	103681902	103682102	+	4.155	Intergenic	-26270	1700016H13Rik
Merged-chr5-105701721-2	chr5	105701621	105701821	+	4.1175	intron (NM_178701, intron 1 of 2)	911	Lrrc8d
Merged-chr5-105777432-2	chr5	105777332	105777532	+	7.16667	intron (NM_001122768, intron 2 of 2)	76622	Lrrc8d
Merged-chr5-105825007-2	chr5	105824907	105825107	+	9.38333	Intergenic	-51561	Zfp326
Merged-chr5-107087554-3	chr5	107087460	107087660	+	6.93333	Intergenic	122999	Cdc7
Merged-chr5-107146414-2	chr5	107146314	107146514	+	4.71	intron (NM_011578, intron 7 of 16)	143215	Tgfbr3
Merged-chr5-107192634-3	chr5	107192535	107192735	+	3.34778	intron (NM_011578, intron 3 of 16)	96994	Tgfbr3
Merged-chr5-107238273-3	chr5	107238177	107238377	+	3.88	intron (NM_011578, intron 2 of 16)	51352	Tgfbr3
Merged-chr5-109501459-3	chr5	109501361	109501561	+	2.09167	Intergenic	57532	Crlf2
Merged-chr5-111237341-3	chr5	111237255	111237455	+	5.01111	intron (NM_001267622, intron 12 of 22)	-93342	Pitpnb
Merged-chr5-111799703-3	chr5	111799587	111799787	+	3.6	Intergenic	-37959	E130006D01Rik
Merged-chr5-112254436-3	chr5	112254338	112254538	+	5.33333	Intergenic	-1382	Crybb1
Merged-chr5-112298780-2	chr5	112298680	112298880	+	6.55167	intron (NM_001326590, intron 1 of 5)	22089	Tpst2
Merged-chr5-114574050-2	chr5	114573950	114574150	+	4.4275	intron (NM_001004180, intron 1 of 2)	5799	Fam222a
Merged-chr5-114577958-2	chr5	114577858	114578058	+	4.41333	intron (NM_001004180, intron 1 of 2)	9707	Fam222a
Merged-chr5-114590317-3	chr5	114590235	114590435	+	10.3333	intron (NM_001004180, intron 1 of 2)	22084	Fam222a
Merged-chr5-114591404-3	chr5	114591295	114591495	+	3.97778	intron (NM_001004180, intron 1 of 2)	23144	Fam222a
Merged-chr5-114630800-3	chr5	114630708	114630908	+	5.20667	exon (NM_022017, exon 8 of 16)	27613	Trpv4
Merged-chr5-115014775-3	chr5	115014674	115014874	+	6.24444	intron (NM_029012, intron 1 of 10)	3250	Sppl3
Merged-chr5-115183440-2	chr5	115183340	115183540	+	9.38333	intron (NM_013879, intron 1 of 6)	2681	Cabp1
Merged-chr5-115249430-2	chr5	115249330	115249530	+	4.725	exon (NM_016698, exon 8 of 17)	13579	Pop5
Merged-chr5-119575240-3	chr5	119575141	119575341	+	4.65555	non-coding (NR_045702, exon 2 of 5)	5117	AW549542
Merged-chr5-120490925-2	chr5	120490825	120491025	+	3.7125	intron (NM_023625, intron 6 of 11)	12698	Plbd2
Merged-chr5-122136970-2	chr5	122136870	122137070	+	4.3425	intron (NM_183307, intron 1 of 12)	1092	Ccdc63
Merged-chr5-122424608-2	chr5	122424508	122424708	+	11.8167	intron (NM_019805, intron 1 of 10)	2164	Anapc7
Merged-chr5-122782211-3	chr5	122782083	122782283	+	5.2	Intergenic	-2773	Camkk2
Merged-chr5-123528825-3	chr5	123528722	123528922	+	2.78667	TTS (NM_029929)	-4658	Diablo
Merged-chr5-124194906-2	chr5	124194806	124195006	+	3.8725	intron (NM_011256, intron 2 of 24)	-7724	Pitpnm2
Merged-chr5-125040883-2	chr5	125040783	125040983	+	6.01667	intron (NM_011424, intron 23 of 46)	37408	Rflna
Merged-chr5-125056203-2	chr5	125056103	125056303	+	4.39833	intron (NM_011424, intron 17 of 46)	52728	Rflna
Merged-chr5-125165110-3	chr5	125165012	125165212	+	12.2222	intron (NM_001253905, intron 1 of 42)	14102	Ncor2
Merged-chr5-125175607-2	chr5	125175507	125175707	+	3.03833	intron (NM_001253905, intron 1 of 42)	3607	Ncor2
Merged-chr5-125317470-3	chr5	125317368	125317568	+	13.6444	intron (NM_001205083, intron 1 of 10)	23626	Scarb1
Merged-chr5-125326086-2	chr5	125325986	125326186	+	7.29833	intron (NM_001205083, intron 1 of 10)	15008	Scarb1
Merged-chr5-125393431-3	chr5	125393331	125393531	+	13.1	Intergenic	-3414	Ubc
Merged-chr5-131829337-2	chr5	131829237	131829437	+	3.665	intron (NM_177047, intron 4 of 19)	-50932	4930563F08Rik
Merged-chr5-135108334-3	chr5	135108230	135108430	+	2.01833	intron (NR_152882, intron 1 of 16)	1439	Mlxipl
Merged-chr5-138846641-3	chr5	138846547	138846747	+	9.51111	Intergenic	26567	Gm5294
Merged-chr5-139850061-3	chr5	139849965	139850165	+	4.6	Intergenic	-23171	Psmg3
Merged-chr5-140801967-3	chr5	140801872	140802072	+	3.58333	intron (NM_010302, intron 1 of 3)	28459	Gna12
Merged-chr5-141138929-3	chr5	141138833	141139033	+	3.10333	Intergenic	-102601	Sdk1
Merged-chr5-142610403-3	chr5	142610288	142610488	+	3.12333	Intergenic	-1636	Mmd2
Merged-chr5-142823002-3	chr5	142822902	142823102	+	3.07333	Intergenic	-5615	Tnrc18
Merged-chr5-143489910-3	chr5	143489806	143490006	+	8.42222	intron (NM_144915, intron 8 of 14)	25413	Daglb
Merged-chr5-148973289-3	chr5	148973187	148973387	+	5.6	Intergenic	21927	5930430L01Rik
Merged-chr5-149152942-3	chr5	149152842	149153042	+	9.11111	non-coding (NR_137278, exon 2 of 2)	3250	Gm8615
Merged-chr5-149229334-3	chr5	149229234	149229434	+	33.6667	Intergenic	-35670	Alox5ap
Merged-chr5-149649668-2	chr5	149649568	149649768	+	3.52167	Intergenic	-13332	Hsph1
Merged-chr5-150578643-2	chr5	150578543	150578743	+	4.5725	intron (NM_133898, intron 1 of 4)	15882	N4bp2l1
Merged-chr5-21915017-3	chr5	21914933	21915133	+	4.36667	exon (NM_011261, exon 53 of 64)	-49429	Slc26a5
Merged-chr5-22121289-2	chr5	22121189	22121389	+	3.48667	intron (NM_001310464, intron 8 of 63)	223416	Reln
Merged-chr5-22135730-2	chr5	22135630	22135830	+	14.4167	intron (NM_001310464, intron 6 of 63)	208975	Reln
Merged-chr5-24342615-3	chr5	24342508	24342708	+	2.94778	intron (NM_013569, intron 2 of 14)	8996	Kcnh2
Merged-chr5-24433784-3	chr5	24433682	24433882	+	2.81333	intron (NM_009207, intron 8 of 22)	6261	Slc4a2
Merged-chr5-24980107-3	chr5	24980011	24980211	+	4.64444	intron (NM_145401, intron 3 of 15)	15642	Prkag2
Merged-chr5-24982003-2	chr5	24981903	24982103	+	7.725	intron (NM_145401, intron 3 of 15)	13750	Prkag2
Merged-chr5-27730757-2	chr5	27730657	27730857	+	3.3225	Intergenic	60793	Paxip1
Merged-chr5-27882935-2	chr5	27882835	27883035	+	16.7333	Intergenic	40988	Htr5a
Merged-chr5-28563650-3	chr5	28563552	28563752	+	1.895	intron (NR_015562, intron 1 of 6)	-96551	Shh
Merged-chr5-29309391-2	chr5	29309291	29309491	+	3.72	intron (NM_020295, intron 5 of 16)	68999	Lmbr1
Merged-chr5-31627331-3	chr5	31627231	31627431	+	9.22222	intron (NM_153196, intron 7 of 7)	13380	Mrpl33
Merged-chr5-31726626-3	chr5	31726526	31726726	+	2.39667	intron (NM_181281, intron 2 of 10)	28576	Babam2
Merged-chr5-32081421-3	chr5	32081334	32081534	+	2.50222	intron (NM_144541, intron 11 of 11)	-55038	Fosl2
Merged-chr5-34535459-3	chr5	34535356	34535556	+	6.42222	intron (NM_011893, intron 1 of 12)	-7909	Sh3bp2
Merged-chr5-35138246-3	chr5	35138148	35138348	+	2.42333	Intergenic	-32551	Lrpap1
Merged-chr5-35594945-2	chr5	35594845	35595045	+	4.8575	intron (NM_030721, intron 8 of 18)	-6182	4931431C16Rik
Merged-chr5-35636167-3	chr5	35636066	35636266	+	13.2444	Intergenic	43614	Htra3
Merged-chr5-35673473-3	chr5	35673382	35673582	+	6.76667	intron (NM_001042615, intron 1 of 6)	6298	Htra3
Merged-chr5-36776221-3	chr5	36776116	36776316	+	4.92222	Intergenic	20538	Mrfap1
Merged-chr5-39653610-2	chr5	39653510	39653710	+	3.6075	Intergenic	-8979	Hs3st1
Merged-chr5-43894377-2	chr5	43894277	43894477	+	4.655	intron (NM_007646, intron 1 of 7)	25568	Cd38
Merged-chr5-4496274-3	chr5	4496171	4496371	+	2.60222	Intergenic	261945	Fzd1
Merged-chr5-50027821-3	chr5	50027729	50027929	+	4.05111	intron (NM_133911, intron 1 of 18)	31167	Adgra3
Merged-chr5-52143130-2	chr5	52143030	52143230	+	4.7925	Intergenic	-7113	Mir6417
Merged-chr5-52509748-3	chr5	52509664	52509864	+	6.53333	Intergenic	-38221	Ccdc149
Merged-chr5-5669136-2	chr5	5669036	5669236	+	3.3825	3' UTR (NM_001103156, exon 6 of 6)	-4904	Cfap69
Merged-chr5-65406648-3	chr5	65406550	65406750	+	4.35556	intron (NM_024471, intron 10 of 10)	15153	Lias
Merged-chr5-65792084-3	chr5	65791984	65792184	+	4.03333	intron (NM_001024917, intron 6 of 19)	28563	N4bp2
Merged-chr5-66550461-3	chr5	66550361	66550561	+	2.26167	intron (NM_001310626, intron 1 of 15)	68356	Apbb2
Merged-chr5-67331915-2	chr5	67331815	67332015	+	2.645	intron (NM_178651, intron 7 of 17)	24960	Slc30a9
Merged-chr5-72203173-2	chr5	72203073	72203273	+	10.0167	promoter-TSS (NM_153389)	-156	Atp10d
Merged-chr5-72748955-3	chr5	72748847	72749047	+	9.5	intron (NM_001289495, intron 1 of 14)	3830	Txk
Merged-chr5-73122060-2	chr5	73121960	73122160	+	4.585	intron (NM_028194, intron 10 of 62)	115156	Slc10a4
Merged-chr5-74660587-2	chr5	74660487	74660687	+	6.15	intron (NM_001159578, intron 1 of 12)	17285	Lnx1
Merged-chr5-74875012-3	chr5	74874915	74875115	+	11.5222	Intergenic	-74179	Gm6116
Merged-chr5-74920867-2	chr5	74920767	74920967	+	4.7675	Intergenic	-28327	Gm6116
Merged-chr5-76708188-3	chr5	76708093	76708293	+	6.76667	Intergenic	116479	Cep135
Merged-chr5-86777147-3	chr5	86777048	86777248	+	2.62111	Intergenic	-27118	Ythdc1
Merged-chr5-88329797-3	chr5	88329695	88329895	+	5.26667	TTS (NM_008644)	12483	Prol1
Merged-chr5-92489247-2	chr5	92489147	92489347	+	7.7	intron (NM_007644, intron 1 of 11)	16410	Scarb2
Merged-chr5-92763660-3	chr5	92763547	92763747	+	2.15778	intron (NM_015756, intron 1 of 10)	24915	Mir1961
Merged-chr5-92960961-2	chr5	92960861	92961061	+	7.81667	intron (NM_001077596, intron 8 of 9)	62968	Shroom3
Merged-chr5-93251162-2	chr5	93251062	93251262	+	3.46833	Intergenic	-16411	Ccng2
Merged-chr5-96827339-3	chr5	96827235	96827435	+	23.8667	intron (NM_013470, intron 7 of 12)	33950	Anxa3
Merged-chr5-96848602-3	chr5	96848499	96848699	+	3.82222	Intergenic	55214	Anxa3
Merged-chr5-99142576-3	chr5	99142479	99142679	+	2.43333	Intergenic	-105500	Prkg2
Merged-chr5-99340028-3	chr5	99339937	99340137	+	7.51111	intron (NR_030692, intron 3 of 3)	-87110	Rasgef1b
Merged-chr5-99354708-2	chr5	99354608	99354808	+	6.75	intron (NR_030692, intron 3 of 3)	-101781	Rasgef1b
Merged-chr5-99373939-3	chr5	99373843	99374043	+	11.5667	intron (NR_030692, intron 3 of 3)	-121016	Rasgef1b
Merged-chr6-108233225-3	chr6	108233127	108233327	+	6.48889	intron (NM_010585, intron 2 of 61)	20131	Itpr1
Merged-chr6-108571039-2	chr6	108570939	108571139	+	41.1	Intergenic	52128	0610040F04Rik
Merged-chr6-112883943-2	chr6	112883843	112884043	+	8.5	intron (NM_080448, intron 1 of 21)	63323	Srgap3
Merged-chr6-116408118-2	chr6	116408018	116408218	+	17.2167	3' UTR (NM_001302383, exon 8 of 8)	53060	Alox5
Merged-chr6-116636002-2	chr6	116635902	116636102	+	13.6	3' UTR (NM_178045, exon 11 of 11)	-7003	Zfp422
Merged-chr6-116750735-2	chr6	116750635	116750835	+	7.325	Intergenic	-33977	Tmem72
Merged-chr6-120464584-2	chr6	120464484	120464684	+	17	intron (NM_008359, intron 1 of 12)	1387	Il17ra
Merged-chr6-120531882-2	chr6	120531782	120531982	+	4.5125	promoter-TSS (NM_144815)	-583	Hdhd5
Merged-chr6-120748782-3	chr6	120748705	120748905	+	2.36444	intron (NM_001128151, intron 8 of 18)	-24963	Slc25a18
Merged-chr6-121144424-2	chr6	121144324	121144524	+	4.51	Intergenic	-13402	Mical3
Merged-chr6-121222401-2	chr6	121222301	121222501	+	6.13333	intron (NM_017379, intron 3 of 4)	11667	Tuba8
Merged-chr6-12126741-3	chr6	12126625	12126825	+	3.48111	Intergenic	-17145	Gm6578
Merged-chr6-127364941-3	chr6	127364819	127365019	+	4.98889	Intergenic	-56952	Gm38404
Merged-chr6-127500341-3	chr6	127500249	127500449	+	8.54444	Intergenic	46722	Parp11
Merged-chr6-127501000-3	chr6	127500905	127501105	+	7.8	Intergenic	47378	Parp11
Merged-chr6-127981470-2	chr6	127981370	127981570	+	4.105	intron (NM_001356301, intron 2 of 7)	93848	Tspan11
Merged-chr6-128648619-3	chr6	128648514	128648714	+	2.90889	Intergenic	-13771	Clec2h
Merged-chr6-129230281-3	chr6	129230179	129230379	+	2.82222	Intergenic	7766	2310001H17Rik
Merged-chr6-134081149-3	chr6	134081052	134081252	+	3.18333	intron (NM_001303102, intron 2 of 8)	45452	Etv6
Merged-chr6-134090282-3	chr6	134090183	134090383	+	9.5	intron (NM_001303102, intron 2 of 8)	54583	Etv6
Merged-chr6-134954323-3	chr6	134954226	134954426	+	4.48889	Intergenic	25234	Lockd
Merged-chr6-136160607-3	chr6	136160521	136160721	+	7.26667	intron (NM_008171, intron 3 of 14)	12890	Grin2b
Merged-chr6-136661815-2	chr6	136661715	136661915	+	3.9325	promoter-TSS (NM_025806)	78	Plbd1
Merged-chr6-137145120-3	chr6	137145016	137145216	+	2.53667	intron (NM_181988, intron 2 of 4)	24602	Rerg
Merged-chr6-144638746-2	chr6	144638646	144638846	+	3.9325	Intergenic	-34122	Sox5os3
Merged-chr6-144695896-3	chr6	144695799	144695999	+	24.5	Intergenic	23031	Sox5os3
Merged-chr6-144709917-3	chr6	144709812	144710012	+	10.4556	Intergenic	37044	Sox5os3
Merged-chr6-144716516-3	chr6	144716412	144716612	+	7.7	Intergenic	43644	Sox5os3
Merged-chr6-145037930-3	chr6	145037841	145038041	+	5.24444	intron (NM_001024468, intron 3 of 10)	10871	Bcat1
Merged-chr6-146010603-3	chr6	146010500	146010700	+	3.36778	Intergenic	76478	Sspn
Merged-chr6-146322762-3	chr6	146322660	146322860	+	5.84444	intron (NM_019923, intron 32 of 56)	179463	Itpr2
Merged-chr6-146846445-3	chr6	146846346	146846546	+	5.10667	Intergenic	-3664	Smco2
Merged-chr6-148407958-3	chr6	148407858	148408058	+	6.93333	intron (NM_198967, intron 5 of 19)	36394	Tmtc1
Merged-chr6-149134558-2	chr6	149134458	149134658	+	15.9333	Intergenic	-6955	Etfbkmt
Merged-chr6-149197306-3	chr6	149197209	149197409	+	17.2111	Intergenic	-8597	Amn1
Merged-chr6-149398534-3	chr6	149398433	149398633	+	2.02556	Intergenic	-10451	Bicd1
Merged-chr6-15720548-3	chr6	15720463	15720663	+	23.5667	promoter-TSS (NM_175088)	-98	Mdfic
Merged-chr6-16552483-3	chr6	16552383	16552583	+	4.53333	Intergenic	345958	Tfec
Merged-chr6-17177342-3	chr6	17177245	17177445	+	8.38889	Intergenic	-5512	Gm4876
Merged-chr6-17308673-2	chr6	17308573	17308773	+	3.0375	intron (NM_001243064, intron 1 of 1)	1033	Cav1
Merged-chr6-22507093-3	chr6	22506973	22507173	+	7.84444	Intergenic	-150992	Fam3c
Merged-chr6-23454158-2	chr6	23454058	23454258	+	5.3575	intron (NM_153163, intron 8 of 29)	196147	Rnf133
Merged-chr6-24079942-3	chr6	24079831	24080031	+	2.20889	Intergenic	88161	Slc13a1
Merged-chr6-24085767-2	chr6	24085667	24085867	+	3.9125	Intergenic	82325	Slc13a1
Merged-chr6-25450647-3	chr6	25450550	25450750	+	2.075	Intergenic	239330	Gpr37
Merged-chr6-28679052-2	chr6	28678952	28679152	+	2.9825	intron (NM_019776, intron 12 of 23)	152695	Lrrc4
Merged-chr6-28916826-3	chr6	28916736	28916936	+	4.57778	Intergenic	-85089	Lrrc4
Merged-chr6-29535633-2	chr6	29535533	29535733	+	4.24333	intron (NM_001252382, intron 6 of 8)	6351	Irf5
Merged-chr6-30300673-2	chr6	30300573	30300773	+	2.8425	intron (NM_009459, intron 1 of 6)	3866	Ube2h
Merged-chr6-31197649-3	chr6	31197551	31197751	+	6.85556	intron (NR_110470, intron 1 of 2)	20823	Lncpint
Merged-chr6-33323903-2	chr6	33323803	33324003	+	4.97333	intron (NM_001347089, intron 5 of 9)	74775	Exoc4
Merged-chr6-35321294-2	chr6	35321194	35321394	+	5.7	intron (NM_173375, intron 1 of 2)	4847	Fam180a
Merged-chr6-35404007-2	chr6	35403907	35404107	+	7.71667	Intergenic	73161	1700065J11Rik
Merged-chr6-37433067-2	chr6	37432967	37433167	+	5.10667	intron (NM_178661, intron 1 of 11)	9081	Creb3l2
Merged-chr6-38479622-2	chr6	38479522	38479722	+	3.51	intron (NM_177185, intron 8 of 16)	-27703	Mir7670
Merged-chr6-38547967-3	chr6	38547873	38548073	+	5.52222	Intergenic	-3361	Luc7l2
Merged-chr6-39544211-2	chr6	39544111	39544311	+	14.2833	intron (NM_172477, intron 1 of 18)	13623	Dennd2a
Merged-chr6-40783765-2	chr6	40783665	40783865	+	3.8475	Intergenic	103729	Moxd2
Merged-chr6-42354949-3	chr6	42354843	42355043	+	12.6222	intron (NM_001289618, intron 4 of 9)	5115	Zyx
Merged-chr6-42362325-3	chr6	42362224	42362424	+	13.6	intron (NM_023580, intron 11 of 17)	-8347	2010310C07Rik
Merged-chr6-42714846-2	chr6	42714746	42714946	+	10.1833	Intergenic	-4731	Tcaf1
Merged-chr6-51301118-2	chr6	51301018	51301218	+	3.2675	Intergenic	-31208	Mir148a
Merged-chr6-52765408-3	chr6	52765297	52765497	+	14.9111	intron (NM_001355595, intron 16 of 16)	51232	Tax1bp1
Merged-chr6-53496432-3	chr6	53496325	53496525	+	4.64444	intron (NM_001327821, intron 5 of 10)	-76949	Creb5
Merged-chr6-53809037-3	chr6	53808937	53809137	+	3.41333	Intergenic	11788	Tril
Merged-chr6-53968767-2	chr6	53968667	53968867	+	3.3825	intron (NM_027749, intron 2 of 12)	9906	Cpvl
Merged-chr6-54263810-2	chr6	54263710	54263910	+	4.02833	intron (NM_001163640, intron 6 of 12)	-1048	Chn2
Merged-chr6-54465072-3	chr6	54464968	54465168	+	3.59889	intron (NM_001167861, intron 1 of 6)	12185	Wipf3
Merged-chr6-5511081-2	chr6	5510981	5511181	+	3	Intergenic	-14803	Pdk4
Merged-chr6-58853167-2	chr6	58853067	58853267	+	5.71333	intron (NM_001361966, intron 3 of 25)	19467	Herc3
Merged-chr6-58913018-2	chr6	58912918	58913118	+	3.2125	intron (NM_001361966, intron 23 of 25)	-5892	Nap1l5
Merged-chr6-58976887-3	chr6	58976790	58976990	+	11.7889	intron (NM_153574, intron 5 of 17)	47612	Fam13a
Merged-chr6-65348527-3	chr6	65348419	65348619	+	14.5444	Intergenic	-32775	C130060K24Rik
Merged-chr6-71991174-3	chr6	71991069	71991269	+	2.3	Intergenic	51359	9130221F21Rik
Merged-chr6-72065603-3	chr6	72065499	72065699	+	5.35555	Intergenic	-23071	9130221F21Rik
Merged-chr6-72141427-3	chr6	72141324	72141524	+	3.63	intron (NM_001035228, intron 3 of 6)	-18227	4933431G14Rik
Merged-chr6-72162280-3	chr6	72162174	72162374	+	3.87778	Intergenic	-39077	4933431G14Rik
Merged-chr6-77908975-3	chr6	77908875	77909075	+	6.08889	intron (NM_009819, intron 1 of 18)	70692	Ctnna2
Merged-chr6-78171779-2	chr6	78171679	78171879	+	7.45	Intergenic	-192112	Ctnna2
Merged-chr6-84385899-3	chr6	84385807	84386007	+	2.585	Intergenic	37931	Gm10445
Merged-chr6-84392966-3	chr6	84392868	84393068	+	2.35667	Intergenic	30870	Gm10445
Merged-chr6-84397976-3	chr6	84397876	84398076	+	4.97778	Intergenic	25862	Gm10445
Merged-chr6-85232968-2	chr6	85232868	85233068	+	4.61667	intron (NM_178639, intron 12 of 13)	45037	Emx1
Merged-chr6-85254348-3	chr6	85254242	85254442	+	2.82833	intron (NM_178639, intron 10 of 13)	66411	Emx1
Merged-chr6-86213341-3	chr6	86213246	86213446	+	7.5	intron (NM_031199, intron 1 of 5)	18119	Tgfa
Merged-chr6-86886293-3	chr6	86886185	86886385	+	2.255	intron (NM_001040106, intron 1 of 20)	36768	Aak1
Merged-chr6-88431310-3	chr6	88431208	88431408	+	5.85555	intron (NM_023060, intron 1 of 6)	15231	Eefsec
Merged-chr6-89291054-2	chr6	89290954	89291154	+	7.51667	Intergenic	-5329	4930512J16Rik
Merged-chr6-89350374-3	chr6	89350271	89350471	+	4.88333	intron (NM_008881, intron 3 of 31)	12242	Plxna1
Merged-chr6-90610532-2	chr6	90610432	90610632	+	6.255	intron (NM_027868, intron 1 of 10)	5652	Slc41a3
Merged-chr6-91607087-3	chr6	91606989	91607189	+	5.55556	Intergenic	-76978	Slc6a6
Merged-chr6-91619723-2	chr6	91619623	91619823	+	3.455	Intergenic	-64344	Slc6a6
Merged-chr6-92850429-3	chr6	92850329	92850529	+	2.62111	intron (NM_175314, intron 17 of 29)	51012	Adamts9
Merged-chr6-93507389-2	chr6	93507289	93507489	+	3.45	Intergenic	405574	Magi1
Merged-chr6-94467063-3	chr6	94466970	94467170	+	2.87667	Intergenic	-33244	Slc25a26
Merged-chr6-94601392-2	chr6	94601292	94601492	+	6.22833	intron (NM_026255, intron 9 of 9)	5023	Mir7041
Merged-chr6-99090045-2	chr6	99089945	99090145	+	3.2125	intron (NM_053202, intron 4 of 18)	-61747	Foxp1
Merged-chr6-99162124-2	chr6	99162024	99162224	+	3.1125	intron (NM_053202, intron 4 of 18)	104391	Foxp1
Merged-chr6-99644086-3	chr6	99643987	99644187	+	2.11333	intron (NM_025829, intron 2 of 6)	22684	Eif4e3
Merged-chr7-100508970-3	chr7	100508865	100509065	+	3.29667	intron (NM_153527, intron 3 of 7)	5850	Dnajb13
Merged-chr7-103580960-2	chr7	103580860	103581060	+	2.56	Intergenic	-3064	Olfr617
Merged-chr7-109827158-2	chr7	109827058	109827258	+	3.9325	intron (NM_020052, intron 14 of 21)	38521	Scube2
Merged-chr7-110783271-2	chr7	110783171	110783371	+	4.52	intron (NM_009667, intron 2 of 14)	10667	Ampd3
Merged-chr7-110792353-3	chr7	110792255	110792455	+	30.9778	intron (NM_009667, intron 4 of 14)	19751	Ampd3
Merged-chr7-112615593-2	chr7	112615493	112615693	+	7.11667	Intergenic	-63727	Tead1
Merged-chr7-113792397-3	chr7	113792299	113792499	+	16.3444	intron (NM_145584, intron 2 of 15)	26401	Spon1
Merged-chr7-115409389-3	chr7	115409300	115409500	+	1.98333	Intergenic	392209	Sox6
Merged-chr7-116240533-2	chr7	116240433	116240633	+	4.31833	intron (NM_001305185, intron 3 of 26)	-2757	Plekha7
Merged-chr7-116609748-3	chr7	116609623	116609823	+	3.08222	Intergenic	105354	Nucb2
Merged-chr7-118788698-3	chr7	118788594	118788794	+	2.065	intron (NM_027815, intron 14 of 30)	48423	9030624J02Rik
Merged-chr7-118813631-2	chr7	118813531	118813731	+	14.05	exon (NM_027815, exon 26 of 31)	41982	Knop1
Merged-chr7-122404710-3	chr7	122404619	122404819	+	8.21111	intron (NM_001316672, intron 2 of 16)	115594	Prkcb
Merged-chr7-125753509-3	chr7	125753405	125753605	+	5.11111	intron (NM_001358287, intron 2 of 26)	45635	D430042O09Rik
Merged-chr7-125969380-3	chr7	125969278	125969478	+	9.67778	intron (NM_001358885, intron 2 of 5)	113033	Gsg1l
Merged-chr7-127682267-3	chr7	127682192	127682392	+	2.83	intron (NM_001347652, intron 5 of 5)	-26195	Mir762
Merged-chr7-127689853-2	chr7	127689753	127689953	+	9.31667	intron (NM_001347652, intron 5 of 5)	-18634	Mir762
Merged-chr7-128257197-3	chr7	128257106	128257306	+	2.15	Intergenic	-8491	Slc5a2
Merged-chr7-128332852-2	chr7	128332752	128332952	+	6.045	Intergenic	-34721	BC017158
Merged-chr7-130141301-2	chr7	130141201	130141401	+	14.0833	Intergenic	125507	Fgfr2
Merged-chr7-130781167-3	chr7	130781063	130781263	+	6.6	intron (NM_001081038, intron 3 of 15)	7094	Btbd16
Merged-chr7-130786841-3	chr7	130786736	130786936	+	4.48889	intron (NM_001081038, intron 5 of 15)	12767	Btbd16
Merged-chr7-132801091-3	chr7	132800991	132801191	+	6.15556	intron (NM_212473, intron 1 of 4)	12105	Fam53b
Merged-chr7-133730689-3	chr7	133730573	133730773	+	8.64444	intron (NM_001357685, intron 7 of 11)	-20226	Uros
Merged-chr7-135016454-3	chr7	135016352	135016552	+	2.46667	intron (NM_001033420, intron 29 of 51)	-78022	Fam196a
Merged-chr7-135544480-3	chr7	135544378	135544578	+	4.76333	intron (NM_001316678, intron 1 of 19)	6654	Ptpre
Merged-chr7-135551774-2	chr7	135551674	135551874	+	5.4	intron (NM_001316678, intron 1 of 19)	13950	Ptpre
Merged-chr7-135565302-3	chr7	135565192	135565392	+	11.4778	promoter-TSS (NR_035488)	-870	Mir1962
Merged-chr7-136417515-3	chr7	136417415	136417615	+	5.84444	Intergenic	-68100	C230079O03Rik
Merged-chr7-138846131-2	chr7	138846031	138846231	+	11.5	promoter-TSS (NM_026391)	136	Mapk1ip1
Merged-chr7-138910488-3	chr7	138910393	138910593	+	2.26333	promoter-TSS (NM_009760)	-987	Bnip3
Merged-chr7-139024362-2	chr7	139024262	139024462	+	6.375	intron (NM_028708, intron 9 of 19)	-61639	Dpysl4
Merged-chr7-139300584-3	chr7	139300481	139300681	+	3.74667	Intergenic	52099	Pwwp2b
Merged-chr7-139958138-3	chr7	139958034	139958234	+	10.1	promoter-TSS (NR_029589)	-374	Mir202
Merged-chr7-140948299-3	chr7	140948202	140948402	+	4.37778	TTS (NM_053088)	1937	Ifitm5
Merged-chr7-141472555-3	chr7	141472451	141472651	+	2.545	3' UTR (NM_025593, exon 2 of 2)	2602	Polr2l
Merged-chr7-142283007-3	chr7	142282913	142283113	+	2.78333	Intergenic	-8650	Gm4559
Merged-chr7-143042346-2	chr7	143042246	143042446	+	7.00833	intron (NR_110355, intron 2 of 4)	-10404	Cd81
Merged-chr7-143050077-2	chr7	143049977	143050177	+	7.15	intron (NR_110355, intron 1 of 4)	-2673	Cd81
Merged-chr7-143122463-3	chr7	143122356	143122556	+	11.0778	intron (NM_008434, intron 1 of 15)	15202	Kcnq1
Merged-chr7-143823216-3	chr7	143823096	143823296	+	4.26667	promoter-TSS (NM_007856)	29	Dhcr7
Merged-chr7-144438980-3	chr7	144438882	144439082	+	2.52	intron (NM_001357116, intron 13 of 15)	31953	Cttn
Merged-chr7-144621173-2	chr7	144621073	144621273	+	5.73333	intron (NM_178642, intron 13 of 25)	-38737	Fadd
Merged-chr7-144653810-3	chr7	144653714	144653914	+	8.23333	intron (NM_001242349, intron 6 of 24)	-71378	Fadd
Merged-chr7-15962599-2	chr7	15962499	15962699	+	7.1	intron (NM_153068, intron 3 of 5)	4936	Ehd2
Merged-chr7-16601924-3	chr7	16601826	16602026	+	21.8444	intron (NM_172739, intron 1 of 6)	-11898	Gm29443
Merged-chr7-17028104-2	chr7	17028004	17028204	+	6.42167	promoter-TSS (NM_011155)	-190	Ppp5c
Merged-chr7-19444927-3	chr7	19444827	19445027	+	3.82	intron (NM_172279, intron 7 of 16)	13567	Mark4
Merged-chr7-19495752-3	chr7	19495644	19495844	+	4	Intergenic	12587	Bloc1s3
Merged-chr7-19501789-2	chr7	19501689	19501889	+	3.58	Intergenic	6542	Bloc1s3
Merged-chr7-25781569-3	chr7	25781479	25781679	+	8.74445	intron (NM_009465, intron 4 of 19)	7154	Axl
Merged-chr7-25817021-3	chr7	25816915	25817115	+	6.78889	promoter-TSS (NM_028775)	-485	Cyp2s1
Merged-chr7-28894591-2	chr7	28894491	28894691	+	6.8	exon (NM_001360548, exon 20 of 21)	12935	Capn12
Merged-chr7-29355635-3	chr7	29355537	29355737	+	13.4778	intron (NM_001081028, intron 13 of 22)	51632	Dpf1
Merged-chr7-29494156-2	chr7	29494056	29494256	+	4.74667	intron (NM_001081028, intron 2 of 22)	11304	Sipa1l3
Merged-chr7-34758983-3	chr7	34758888	34759088	+	10.2778	intron (NM_175140, intron 1 of 3)	53723	Chst8
Merged-chr7-34806453-3	chr7	34806347	34806547	+	23.9333	intron (NM_175140, intron 1 of 3)	6264	Chst8
Merged-chr7-35092837-2	chr7	35092737	35092937	+	2.9275	Intergenic	-26456	Cebpa
Merged-chr7-35126190-3	chr7	35126090	35126290	+	3.14889	Intergenic	6897	Cebpa
Merged-chr7-4167293-3	chr7	4167211	4167411	+	5.45556	Intergenic	-2612	Cdc42ep5
Merged-chr7-44686342-2	chr7	44686242	44686442	+	3.43333	Intergenic	-15499	Myh14
Merged-chr7-45312153-3	chr7	45312050	45312250	+	6.8	intron (NM_175130, intron 16 of 24)	-12808	Rpl14-ps1
Merged-chr7-45525006-3	chr7	45524903	45525103	+	8.57778	exon (NM_008654, exon 2 of 3)	1265	Ppp1r15a
Merged-chr7-45573005-2	chr7	45572905	45573105	+	3.535	intron (NM_001243052, intron 1 of 10)	1726	Bcat2
Merged-chr7-46961335-2	chr7	46961235	46961435	+	26.1333	Intergenic	-2817	Uevld
Merged-chr7-47040625-2	chr7	47040525	47040725	+	7.91667	Intergenic	-10015	Tmem86a
Merged-chr7-47054956-3	chr7	47054842	47055042	+	7.3	TTS (NM_026436)	4302	Tmem86a
Merged-chr7-47170120-2	chr7	47170020	47170220	+	3.1725	Intergenic	19296	Mrgpra6
Merged-chr7-48995366-3	chr7	48995268	48995468	+	4.66667	intron (NM_001111016, intron 2 of 38)	36295	Nav2
Merged-chr7-49235681-3	chr7	49235586	49235786	+	4.23111	intron (NM_001111016, intron 2 of 38)	-10503	Nav2
Merged-chr7-49248154-2	chr7	49248054	49248254	+	19.25	intron (NM_175272, intron 1 of 37)	1965	Nav2
Merged-chr7-49432520-3	chr7	49432425	49432625	+	7.17778	intron (NM_175272, intron 6 of 37)	186336	Nav2
Merged-chr7-52263277-2	chr7	52263177	52263377	+	6.40667	Intergenic	-247561	1700015G11Rik
Merged-chr7-55639733-2	chr7	55639633	55639833	+	5.75667	Intergenic	-128451	Siglech
Merged-chr7-55793346-2	chr7	55793246	55793446	+	3.435	promoter-TSS (NM_001360874)	-779	Tubgcp5
Merged-chr7-55812305-3	chr7	55812205	55812405	+	3.53778	intron (NM_001360873, intron 11 of 21)	18180	Tubgcp5
Merged-chr7-56125119-3	chr7	56125020	56125220	+	2.49833	intron (NM_001360080, intron 23 of 92)	74731	Herc2
Merged-chr7-58455760-2	chr7	58455660	58455860	+	3.16833	Intergenic	-202442	Atp10a
Merged-chr7-58788816-3	chr7	58788716	58788916	+	3.49556	intron (NM_009728, intron 7 of 20)	130614	Atp10a
Merged-chr7-6164914-3	chr7	6164809	6165009	+	17.2667	Intergenic	-7604	Zfp444
Merged-chr7-6383488-3	chr7	6383394	6383594	+	3.49167	TTS (NM_001025163)	176	Zfp28
Merged-chr7-63923553-2	chr7	63923453	63923653	+	4.11167	intron (NM_021366, intron 1 of 1)	6696	E030018B13Rik
Merged-chr7-67723115-2	chr7	67723015	67723215	+	9.86667	intron (NM_001360653, intron 10 of 11)	36627	Synm
Merged-chr7-68024062-3	chr7	68023966	68024166	+	12.8889	intron (NM_010513, intron 2 of 20)	71809	Igf1r
Merged-chr7-69807438-2	chr7	69807338	69807538	+	3.415	Intergenic	311344	4930402F11Rik
Merged-chr7-71371506-2	chr7	71371406	71371606	+	7.26667	Intergenic	-538189	4930441H08Rik
Merged-chr7-71573587-2	chr7	71573487	71573687	+	3.31	Intergenic	-336108	4930441H08Rik
Merged-chr7-74365180-2	chr7	74365080	74365280	+	5.83333	intron (NM_001038643, intron 2 of 10)	189600	Slco3a1
Merged-chr7-81058249-3	chr7	81058154	81058354	+	3.05778	intron (NM_054085, intron 1 of 13)	654	Alpk3
Merged-chr7-83382827-2	chr7	83382727	83382927	+	10.9833	Intergenic	-202104	Tmc3
Merged-chr7-89636710-2	chr7	89636610	89636810	+	28.2	intron (NM_181407, intron 1 of 13)	3892	Me3
Merged-chr7-89667822-2	chr7	89667722	89667922	+	8.5	intron (NM_181407, intron 1 of 13)	35004	Me3
Merged-chr7-89717803-2	chr7	89717703	89717903	+	6.73333	intron (NM_181407, intron 1 of 13)	84985	Me3
Merged-chr7-93007149-2	chr7	93007049	93007249	+	3.07333	Intergenic	-72730	Fam181b
Merged-chr7-95520091-2	chr7	95519991	95520191	+	11.8833	Intergenic	-651153	Tenm4
Merged-chr7-96560405-3	chr7	96560309	96560509	+	7.95556	intron (NM_011858, intron 5 of 32)	-218445	Gm15412
Merged-chr7-96796669-3	chr7	96796556	96796756	+	4.28889	intron (NR_045874, intron 2 of 3)	4893	Gm15413
Merged-chr7-97013169-3	chr7	97013067	97013267	+	12.6778	intron (NM_153591, intron 6 of 13)	61640	Nars2
Merged-chr7-97083875-3	chr7	97083781	97083981	+	4.14333	intron (NM_001162477, intron 1 of 9)	2130	Gab2
Merged-chr7-97428296-3	chr7	97428198	97428398	+	4.22778	Intergenic	-10748	Thrsp
Merged-chr7-98124848-3	chr7	98124750	98124950	+	12.5222	intron (NM_007602, intron 12 of 12)	-5357	Myo7a
Merged-chr7-98147870-2	chr7	98147770	98147970	+	3.5625	intron (NM_007602, intron 3 of 12)	-2423	Omp
Merged-chr7-98173511-2	chr7	98173411	98173611	+	8.28333	intron (NM_007602, intron 1 of 12)	-3683	Gm16938
Merged-chr7-98178480-3	chr7	98178366	98178566	+	9.78889	promoter-TSS (NM_007602)	-192	Capn5
Merged-chr7-99085569-3	chr7	99085468	99085668	+	13.1444	intron (NM_178635, intron 5 of 14)	55576	Uvrag
Merged-chr7-99702353-2	chr7	99702253	99702453	+	2.5175	intron (NM_175316, intron 1 of 13)	4489	Slco2b1
Merged-chr8-104302718-3	chr8	104302618	104302818	+	4.75111	intron (NM_181990, intron 3 of 3)	7427	Cmtm1
Merged-chr8-105469291-2	chr8	105469191	105469391	+	11.9	intron (NM_026481, intron 1 of 3)	2131	Tppp3
Merged-chr8-105485711-3	chr8	105485631	105485831	+	2.90111	intron (NM_175160, intron 2 of 13)	-1304	Zdhhc1
Merged-chr8-110956885-2	chr8	110956785	110956985	+	5.88167	5' UTR (NM_009179, exon 2 of 7)	37020	St3gal2
Merged-chr8-111708522-2	chr8	111708422	111708622	+	5.26333	Intergenic	-17512	Ctrb1
Merged-chr8-111754239-3	chr8	111754123	111754323	+	4.24667	Intergenic	-10374	Bcar1
Merged-chr8-115177762-3	chr8	115177642	115177842	+	3.15667	intron (NM_019573, intron 8 of 8)	529152	Maf
Merged-chr8-11592468-3	chr8	11592371	11592571	+	3.185	Intergenic	34061	Ing1
Merged-chr8-117434182-3	chr8	117434081	117434281	+	23.9444	intron (NM_028941, intron 9 of 20)	-18842	Mir7077
Merged-chr8-117465294-2	chr8	117465194	117465394	+	3.2975	Intergenic	6029	Mir7078
Merged-chr8-11749594-2	chr8	11749494	11749694	+	4.42667	intron (NM_001113517, intron 1 of 18)	-8736	Arhgef7
Merged-chr8-11753809-2	chr8	11753709	11753909	+	4.7675	intron (NM_001113517, intron 1 of 18)	-4521	Arhgef7
Merged-chr8-118648816-3	chr8	118648719	118648919	+	2.26333	intron (NM_019707, intron 2 of 13)	365208	Cdh13
Merged-chr8-119425799-3	chr8	119425700	119425900	+	4.47222	Intergenic	-11362	Osgin1
Merged-chr8-120000646-2	chr8	120000546	120000746	+	12.5	intron (NM_001310635, intron 1 of 14)	8208	Crispld2
Merged-chr8-120034571-2	chr8	120034471	120034671	+	22.1667	intron (NM_001310635, intron 13 of 14)	42133	Crispld2
Merged-chr8-120044009-2	chr8	120043909	120044109	+	3.35667	intron (NM_001310635, intron 14 of 14)	51571	Crispld2
Merged-chr8-120328617-3	chr8	120328514	120328714	+	3.31	Intergenic	-100384	A330074K22Rik
Merged-chr8-121563239-3	chr8	121563138	121563338	+	2.49833	intron (NM_133765, intron 2 of 8)	15568	Fbxo31
Merged-chr8-121573166-2	chr8	121573066	121573266	+	11.0167	intron (NM_133765, intron 1 of 8)	5640	Fbxo31
Merged-chr8-121585370-2	chr8	121585270	121585470	+	10.2167	Intergenic	-5098	Map1lc3b
Merged-chr8-121893077-3	chr8	121892976	121893176	+	9.93333	intron (NM_011404, intron 2 of 9)	14610	Slc7a5
Merged-chr8-121901983-2	chr8	121901883	121902083	+	6.50667	intron (NM_011404, intron 1 of 9)	5703	Slc7a5
Merged-chr8-121922357-3	chr8	121922263	121922463	+	3.96667	intron (NM_007608, intron 5 of 6)	14530	BC048644
Merged-chr8-122142368-3	chr8	122142268	122142468	+	4.97	Intergenic	-139773	Zfpm1
Merged-chr8-122656292-3	chr8	122656187	122656387	+	3.54	intron (NM_009824, intron 1 of 11)	21888	Cbfa2t3
Merged-chr8-122662277-3	chr8	122662179	122662379	+	8.68889	intron (NM_009824, intron 1 of 11)	15896	Cbfa2t3
Merged-chr8-122666456-3	chr8	122666356	122666556	+	20.9	intron (NM_009824, intron 1 of 11)	11719	Cbfa2t3
Merged-chr8-122670927-2	chr8	122670827	122671027	+	15.7167	intron (NM_009824, intron 1 of 11)	7248	Cbfa2t3
Merged-chr8-122950062-2	chr8	122949962	122950162	+	3.955	intron (NM_001081379, intron 2 of 12)	92222	Ankrd11
Merged-chr8-124140628-2	chr8	124140528	124140728	+	4.31	Intergenic	-90766	Galnt2
Merged-chr8-124480585-3	chr8	124480491	124480691	+	12.1889	Intergenic	-40176	Cog2
Merged-chr8-124528662-2	chr8	124528562	124528762	+	6.45	intron (NM_029746, intron 3 of 17)	7895	Cog2
Merged-chr8-124569984-3	chr8	124569882	124570082	+	3.25111	promoter-TSS (NM_007428)	-275	Agt
Merged-chr8-125247059-2	chr8	125246959	125247159	+	2.83	intron (NM_174854, intron 11 of 12)	192864	Disc1
Merged-chr8-125464378-2	chr8	125464278	125464478	+	6.255	exon (NM_001081337, exon 8 of 21)	28455	Sipa1l2
Merged-chr8-125686376-3	chr8	125686256	125686456	+	4.2	Intergenic	16538	Map10
Merged-chr8-125971435-2	chr8	125971335	125971535	+	7.4	Intergenic	-23667	Kcnk1
Merged-chr8-125987275-3	chr8	125987163	125987363	+	4.96667	Intergenic	-7839	Kcnk1
Merged-chr8-126527325-3	chr8	126527223	126527423	+	17.7889	Intergenic	-52258	Tarbp1
Merged-chr8-126735952-2	chr8	126735852	126736052	+	7.51667	Intergenic	-113068	A630001O12Rik
Merged-chr8-126736726-3	chr8	126736635	126736835	+	7.92222	Intergenic	-112285	A630001O12Rik
Merged-chr8-126919575-3	chr8	126919477	126919677	+	3.5	Intergenic	26344	Tomm20
Merged-chr8-127547866-2	chr8	127547766	127547966	+	6.96667	intron (NM_033620, intron 22 of 24)	248214	Pard3
Merged-chr8-127638985-3	chr8	127638887	127639087	+	2.89667	Intergenic	339335	Pard3
Merged-chr8-12917994-2	chr8	12917894	12918094	+	3.6475	intron (NM_178076, intron 1 of 30)	2101	Mcf2l
Merged-chr8-13472579-2	chr8	13472479	13472679	+	11.9333	intron (NM_019521, intron 10 of 14)	21956	Gas6
Merged-chr8-13506893-3	chr8	13506780	13506980	+	13.0778	Intergenic	-12345	Gas6
Merged-chr8-13990979-2	chr8	13990879	13991079	+	4.095	intron (NR_131137, intron 1 of 2)	4889	Gm5907
Merged-chr8-13998734-2	chr8	13998634	13998834	+	3.18833	promoter-TSS (NR_131136)	-206	Gm5907
Merged-chr8-14958033-3	chr8	14957961	14958161	+	2.09167	intron (NM_001037736, intron 13 of 27)	46398	Arhgef10
Merged-chr8-17565073-2	chr8	17564973	17565173	+	15.4167	Intergenic	-29688	Csmd1
Merged-chr8-18670176-3	chr8	18670072	18670272	+	3.99444	intron (NM_173189, intron 10 of 13)	71390	Angpt2
Merged-chr8-18679295-2	chr8	18679195	18679395	+	6.44	intron (NM_173189, intron 11 of 13)	62267	Angpt2
Merged-chr8-18687816-3	chr8	18687716	18687916	+	7.43333	intron (NM_173189, intron 11 of 13)	53746	Angpt2
Merged-chr8-22565387-3	chr8	22565272	22565472	+	2.255	intron (NM_011394, intron 9 of 10)	28441	Vdac3
Merged-chr8-25098473-2	chr8	25098373	25098573	+	9.6	intron (NM_031257, intron 1 of 11)	3338	Plekha2
Merged-chr8-27263650-3	chr8	27263539	27263739	+	3.36	intron (NM_007918, intron 1 of 2)	3312	Eif4ebp1
Merged-chr8-33528270-2	chr8	33528170	33528370	+	3.515	Intergenic	-42274	Tex15
Merged-chr8-33706401-2	chr8	33706301	33706501	+	4.36	Intergenic	-25513	Gtf2e2
Merged-chr8-33729588-3	chr8	33729481	33729681	+	2.47111	Intergenic	-2333	Gtf2e2
Merged-chr8-34101937-3	chr8	34101841	34102041	+	2.425	intron (NM_001293759, intron 2 of 7)	5873	Dctn6
Merged-chr8-35004628-2	chr8	35004528	35004728	+	3.085	Intergenic	-38938	Tnks
Merged-chr8-40098074-2	chr8	40097974	40098174	+	3.67667	Intergenic	188879	Fgf20
Merged-chr8-40508994-3	chr8	40508911	40509111	+	2.03222	intron (NR_155265, intron 2 of 6)	1468	Cnot7
Merged-chr8-4249437-3	chr8	4249334	4249534	+	3.59333	exon (NM_001195258, exon 3 of 7)	1220	Tgfbr3l
Merged-chr8-46983487-3	chr8	46983393	46983593	+	2.25778	Intergenic	-3394	Enpp6
Merged-chr8-56266806-3	chr8	56266703	56266903	+	4.36667	Intergenic	-27749	Hpgd
Merged-chr8-56620677-3	chr8	56620563	56620763	+	2.04	Intergenic	69529	Fbxo8
Merged-chr8-57611772-2	chr8	57611672	57611872	+	16.5667	intron (NM_001167981, intron 1 of 11)	-39981	AW046200
Merged-chr8-60870814-2	chr8	60870714	60870914	+	6.845	Intergenic	-19579	Hpf1
Merged-chr8-61359947-3	chr8	61359843	61360043	+	5.24444	intron (NM_021506, intron 6 of 11)	-71071	1700001D01Rik
Merged-chr8-64620937-3	chr8	64620823	64621023	+	2.31	intron (NM_013494, intron 1 of 8)	72186	Cpe
Merged-chr8-64725816-2	chr8	64725716	64725916	+	3.495	intron (NM_025436, intron 2 of 5)	7762	Msmo1
Merged-chr8-64826761-3	chr8	64826661	64826861	+	3.30667	intron (NM_178633, intron 2 of 14)	23163	Klhl2
Merged-chr8-70219338-3	chr8	70219238	70219438	+	19.8778	TTS (NM_133972)	-7057	Slc25a42
Merged-chr8-70593354-2	chr8	70593254	70593454	+	7.23333	TTS (NM_007924)	-1127	Isyna1
Merged-chr8-70647584-2	chr8	70647484	70647684	+	3.87833	3' UTR (NM_023217, exon 5 of 5)	12154	Pgpep1
Merged-chr8-70813491-2	chr8	70813391	70813591	+	3.805	intron (NM_008353, intron 6 of 15)	5042	Il12rb1
Merged-chr8-70822842-2	chr8	70822742	70822942	+	5.30667	Intergenic	14393	Il12rb1
Merged-chr8-75457455-3	chr8	75457356	75457556	+	9.04444	intron (NM_027944, intron 1 of 12)	8762	Iqcm
Merged-chr8-77486990-3	chr8	77486882	77487082	+	6.15556	intron (NM_030113, intron 1 of 22)	-30074	0610038B21Rik
Merged-chr8-77769122-2	chr8	77769022	77769222	+	19.5167	Intergenic	-44670	Ednra
Merged-chr8-78320586-3	chr8	78320491	78320691	+	4.35556	intron (NM_183096, intron 10 of 13)	107249	Ttc29
Merged-chr8-78742529-3	chr8	78742414	78742614	+	3.14444	Intergenic	78638	Lsm6
Merged-chr8-79031125-3	chr8	79031029	79031229	+	3.07667	intron (NM_001294279, intron 1 of 14)	2692	Zfp827
Merged-chr8-83807882-2	chr8	83807782	83807982	+	21.8333	Intergenic	-66571	Adgre5
Merged-chr8-8400201-2	chr8	8400101	8400301	+	11.0167	Intergenic	260572	Efnb2
Merged-chr8-84635108-3	chr8	84635013	84635213	+	35.8444	intron (NM_001252060, intron 43 of 47)	27739	Ier2
Merged-chr8-86337335-2	chr8	86337235	86337435	+	5.235	Intergenic	229255	Abcc12
Merged-chr8-87550097-2	chr8	87549997	87550197	+	6.3	Intergenic	-13810	4933402J07Rik
Merged-chr8-87885323-2	chr8	87885223	87885423	+	15.7167	intron (NM_033327, intron 2 of 7)	74272	Zfp423
Merged-chr8-91927690-2	chr8	91927590	91927790	+	5.7	Intergenic	-126036	Irx3
Merged-chr8-9203499-2	chr8	9203399	9203599	+	2.9375	Intergenic	58830	4930453L07Rik
Merged-chr8-94162632-3	chr8	94162538	94162738	+	5.3	Intergenic	-9980	Mt2
Merged-chr8-94358873-2	chr8	94358773	94358973	+	11.2333	intron (NM_019415, intron 24 of 24)	-27556	Herpud1
Merged-chr8-94667033-3	chr8	94666903	94667103	+	3.58667	promoter-TSS (NM_024269)	-88	Arl2bp
Merged-chr8-94811937-3	chr8	94811844	94812044	+	6.76667	TTS (NM_011332)	1491	Ccl17
Merged-chr8-94987709-3	chr8	94987611	94987811	+	23.8222	intron (NM_018882, intron 1 of 13)	3312	Adgrg1
Merged-chr8-94995616-3	chr8	94995511	94995711	+	4.97778	intron (NM_018882, intron 1 of 13)	11212	Adgrg1
Merged-chr8-95196075-2	chr8	95195975	95196175	+	6.95	Intergenic	-53535	Kifc3
Merged-chr8-98012399-3	chr8	98012286	98012486	+	8.31111	Intergenic	-999501	Gm15679
Merged-chr9-101846125-3	chr9	101846030	101846230	+	2.25778	Intergenic	458845	Mir7243
Merged-chr9-102985299-3	chr9	102985197	102985397	+	7.61111	Intergenic	-23192	Slco2a1
Merged-chr9-104042787-2	chr9	104042687	104042887	+	6.95	3' UTR (NM_028721, exon 27 of 27)	20334	Uba5
Merged-chr9-107658291-3	chr9	107658196	107658396	+	27.9667	intron (NM_001199218, intron 4 of 15)	9103	Slc38a3
Merged-chr9-107974770-2	chr9	107974670	107974870	+	15.0833	promoter-TSS (NM_023738)	-797	Uba7
Merged-chr9-109665771-3	chr9	109665674	109665874	+	3.34444	Intergenic	36926	Fbxw18
Merged-chr9-110366949-3	chr9	110366842	110367042	+	3.76667	intron (NM_001001144, intron 3 of 22)	33586	Scap
Merged-chr9-110375879-3	chr9	110375777	110375977	+	4.13667	intron (NM_001001144, intron 8 of 22)	32333	Ptpn23
Merged-chr9-110391068-3	chr9	110390961	110391161	+	6.74444	exon (NM_001081043, exon 11 of 25)	17149	Ptpn23
Merged-chr9-110892776-2	chr9	110892676	110892876	+	7.25	intron (NR_153354, intron 16 of 25)	12454	Als2cl
Merged-chr9-111001948-3	chr9	111001846	111002046	+	6.18889	intron (NR_152179, intron 2 of 6)	-12233	Rtp3
Merged-chr9-115122226-3	chr9	115122131	115122331	+	2.65833	intron (NM_148958, intron 2 of 9)	54952	Osbpl10
Merged-chr9-116830036-2	chr9	116829936	116830136	+	3.05667	intron (NM_001172124, intron 4 of 13)	422447	Rbms3
Merged-chr9-118867240-3	chr9	118867140	118867340	+	15.9444	intron (NM_001113514, intron 9 of 13)	-59296	Ctdspl
Merged-chr9-121298029-2	chr9	121297929	121298129	+	3.2825	intron (NR_152160, intron 1 of 17)	527	Trak1
Merged-chr9-122057507-2	chr9	122057407	122057607	+	10.7333	Intergenic	-59759	Snrk
Merged-chr9-122516821-2	chr9	122516721	122516921	+	6.06667	Intergenic	-55680	9530059O14Rik
Merged-chr9-13740647-3	chr9	13740545	13740745	+	4.76444	Intergenic	-8536	Mtmr2
Merged-chr9-14075637-2	chr9	14075537	14075737	+	8.1	Intergenic	-200664	Sesn3
Merged-chr9-14102506-2	chr9	14102406	14102606	+	4.045	Intergenic	-173795	Sesn3
Merged-chr9-14689831-3	chr9	14689722	14689922	+	2.19833	Intergenic	26800	Gm7607
Merged-chr9-15188754-3	chr9	15188675	15188875	+	2.40333	Intergenic	-50270	Vstm5
Merged-chr9-22214146-3	chr9	22214044	22214244	+	3.57	promoter-TSS (NR_027981)	-284	1810064F22Rik
Merged-chr9-23040143-3	chr9	23040033	23040233	+	3.36889	Intergenic	-182943	Bmper
Merged-chr9-23465244-3	chr9	23465127	23465327	+	5.77778	intron (NM_028472, intron 13 of 14)	242151	Bmper
Merged-chr9-34972098-3	chr9	34971999	34972199	+	10.0111	intron (NM_001190912, intron 3 of 15)	-144629	4930581F22Rik
Merged-chr9-34993842-2	chr9	34993742	34993942	+	9.76667	intron (NM_001190912, intron 4 of 15)	-122886	4930581F22Rik
Merged-chr9-35028751-2	chr9	35028651	35028851	+	17	intron (NM_001190912, intron 13 of 15)	-87977	4930581F22Rik
Merged-chr9-35045334-2	chr9	35045234	35045434	+	16.2833	Intergenic	-71394	4930581F22Rik
Merged-chr9-35123846-3	chr9	35123742	35123942	+	4.38889	TTS (NM_027030)	-6978	St3gal4
Merged-chr9-37107022-3	chr9	37106923	37107123	+	18.2556	intron (NM_001029838, intron 1 of 12)	40299	Pknox2
Merged-chr9-40442980-2	chr9	40442880	40443080	+	58.5	intron (NM_001357617, intron 1 of 20)	12784	Gramd1b
Merged-chr9-40460977-3	chr9	40460884	40461084	+	3.33889	intron (NM_001357617, intron 1 of 20)	-5220	Gramd1b
Merged-chr9-40477762-3	chr9	40477654	40477854	+	2.78167	intron (NM_001357617, intron 1 of 20)	-21990	Gramd1b
Merged-chr9-41185722-3	chr9	41185630	41185830	+	2.01833	Intergenic	-20425	1700063D05Rik
Merged-chr9-42317899-2	chr9	42317799	42317999	+	6.68333	Intergenic	-53599	Sc5d
Merged-chr9-43530043-2	chr9	43529943	43530143	+	11.3667	Intergenic	-214533	Nectin1
Merged-chr9-45328517-2	chr9	45328417	45328617	+	4.07667	exon (NM_001013373, exon 2 of 13)	-6438	1700003G13Rik
Merged-chr9-46208609-2	chr9	46208509	46208709	+	3.89	intron (NM_027498, intron 16 of 24)	-20021	Apoa1
Merged-chr9-46243821-3	chr9	46243726	46243926	+	12.9778	TTS (NM_007468)	2982	Apoa4
Merged-chr9-48723869-2	chr9	48723769	48723969	+	2.81	intron (NM_001033324, intron 3 of 6)	112076	Zbtb16
Merged-chr9-48786970-2	chr9	48786870	48787070	+	9.05	intron (NM_001033324, intron 2 of 6)	48975	Zbtb16
Merged-chr9-54204727-3	chr9	54204634	54204834	+	4.47778	intron (NM_001348171, intron 1 of 9)	-2518	Cyp19a1
Merged-chr9-54638279-2	chr9	54638179	54638379	+	5.85667	intron (NM_053178, intron 2 of 13)	23606	Acsbg1
Merged-chr9-54658973-3	chr9	54658872	54659072	+	4.04111	intron (NM_053178, intron 1 of 13)	2913	Acsbg1
Merged-chr9-54668655-3	chr9	54668559	54668759	+	2.065	Intergenic	-6774	Acsbg1
Merged-chr9-55511747-3	chr9	55511642	55511842	+	9.03333	intron (NM_145615, intron 1 of 11)	501	Etfa
Merged-chr9-56497664-3	chr9	56497566	56497766	+	1.94667	TTS (NM_025812)	79047	Hmg20a
Merged-chr9-57389356-2	chr9	57389256	57389456	+	4.63167	intron (NM_001357914, intron 6 of 6)	-1714	4930430J02Rik
Merged-chr9-57420962-3	chr9	57420867	57421067	+	4.45	intron (NR_152146, intron 3 of 5)	18769	Ppcdc
Merged-chr9-57937847-3	chr9	57937756	57937956	+	5.16667	Intergenic	-2279	Sema7a
Merged-chr9-57938947-3	chr9	57938849	57939049	+	38.5444	Intergenic	-1186	Sema7a
Merged-chr9-57966120-3	chr9	57966036	57966236	+	2.79667	Intergenic	26001	Sema7a
Merged-chr9-58011680-3	chr9	58011572	58011772	+	3.73333	intron (NM_001346787, intron 2 of 9)	-3280	Cyp11a1
Merged-chr9-59392368-3	chr9	59392277	59392477	+	5.91111	3' UTR (NM_019927, exon 14 of 14)	-38869	Bbs4
Merged-chr9-61602172-2	chr9	61602072	61602272	+	2.3975	Intergenic	229806	Tle3
Merged-chr9-6187032-2	chr9	6186932	6187132	+	3.7475	intron (NM_001357397, intron 1 of 6)	18546	Pdgfd
Merged-chr9-62436374-2	chr9	62436274	62436474	+	4.05333	intron (NM_175484, intron 3 of 11)	95031	Anp32a
Merged-chr9-62730680-2	chr9	62730580	62730780	+	4.185	intron (NM_176922, intron 3 of 29)	52825	Itga11
Merged-chr9-63591815-2	chr9	63591715	63591915	+	3.085	intron (NM_030068, intron 3 of 21)	10678	Iqch
Merged-chr9-63657538-3	chr9	63657442	63657642	+	5.4	intron (NM_016769, intron 5 of 8)	54896	Aagab
Merged-chr9-63662817-3	chr9	63662721	63662921	+	6.36667	intron (NM_016769, intron 5 of 8)	60175	Aagab
Merged-chr9-63795641-2	chr9	63795541	63795741	+	4.29167	Intergenic	-37647	Smad3
Merged-chr9-63941897-2	chr9	63941797	63941997	+	5.1825	Intergenic	80162	Smad6
Merged-chr9-64199187-2	chr9	64199087	64199287	+	5.17167	intron (NM_008927, intron 5 of 10)	19890	Snapc5
Merged-chr9-66138383-3	chr9	66138284	66138484	+	2.585	exon (NM_026635, exon 5 of 5)	11773	Fam96a
Merged-chr9-66604971-3	chr9	66604868	66605068	+	5.72222	Intergenic	-11853	Usp3
Merged-chr9-66607059-2	chr9	66606959	66607159	+	3.4675	Intergenic	-13944	Usp3
Merged-chr9-69370137-3	chr9	69370039	69370239	+	2.30111	intron (NM_001289916, intron 4 of 9)	-5892	Gm15511
Merged-chr9-69459025-3	chr9	69458920	69459120	+	3.19444	intron (NM_007585, intron 1 of 12)	2076	Mir3109
Merged-chr9-69477466-2	chr9	69477366	69477566	+	6.13333	intron (NM_007585, intron 4 of 12)	20522	Mir3109
Merged-chr9-70108348-3	chr9	70108251	70108451	+	17.1111	intron (NM_029784, intron 4 of 8)	33206	Fam81a
Merged-chr9-70891366-3	chr9	70891263	70891463	+	2.27778	intron (NM_001324473, intron 1 of 8)	43445	Lipc
Merged-chr9-70991525-2	chr9	70991425	70991625	+	3.605	Intergenic	-39304	Lipc
Merged-chr9-74924580-2	chr9	74924480	74924680	+	5.56	Intergenic	-28300	Fam214a
Merged-chr9-75363281-3	chr9	75363178	75363378	+	4.47778	Intergenic	15520	Bcl2l10
Merged-chr9-75456250-3	chr9	75456148	75456348	+	2.99556	intron (NM_001039522, intron 8 of 11)	14724	Leo1
Merged-chr9-77481597-3	chr9	77481498	77481698	+	5.53333	intron (NM_001146048, intron 2 of 13)	62461	Lrrc1
Merged-chr9-77623349-3	chr9	77623240	77623440	+	17.6556	Intergenic	-13392	Klhl31
Merged-chr9-78006720-3	chr9	78006619	78006819	+	7.81111	Intergenic	-45239	Gcm1
Merged-chr9-83616154-3	chr9	83616048	83616248	+	12.3556	Intergenic	67810	Sh3bgrl2
Merged-chr9-83641935-3	chr9	83641840	83642040	+	10.4	Intergenic	-49535	Gm2109
Merged-chr9-83648552-2	chr9	83648452	83648652	+	7.41667	Intergenic	-42923	Gm2109
Merged-chr9-88523265-3	chr9	88523159	88523359	+	5.88333	promoter-TSS (NR_040721)	-362	Snhg5
Merged-chr9-9127085-3	chr9	9126983	9127183	+	5.01111	intron (NM_027823, intron 3 of 22)	-109205	Gm16833
Merged-chr9-9188409-2	chr9	9188309	9188509	+	5.66667	intron (NM_027823, intron 1 of 22)	-47879	Gm16833
Merged-chr9-96783514-3	chr9	96783415	96783615	+	19.4111	Intergenic	17953	C430002N11Rik
Merged-chr9-96954202-2	chr9	96954102	96954302	+	3.40333	intron (NM_145134, intron 2 of 2)	64153	Spsb4
Merged-chr9-98642429-4	chr9	98642363	98642563	+	1.85	Intergenic	-40784	Mrps22
Merged-chr9-98714863-2	chr9	98714763	98714963	+	22.4833	Intergenic	105224	E330023G01Rik
Merged-chr9-98816153-3	chr9	98816052	98816252	+	10.0222	intron (NR_045332, intron 1 of 2)	3935	E330023G01Rik
Merged-chr9-98965207-3	chr9	98965112	98965312	+	7.83333	Intergenic	9605	Foxl2
Merged-chr9-99381327-3	chr9	99381223	99381423	+	4.16667	Intergenic	-22793	Esyt3
Merged-chrX-10821715-2	chrX	10821615	10821815	+	2.915	Intergenic	104350	Mid1ip1
Merged-chrX-10822621-2	chrX	10822521	10822721	+	5.63167	Intergenic	105256	Mid1ip1
Merged-chrX-13360685-3	chrX	13360582	13360782	+	3.76667	Intergenic	79660	Ddx3x
Merged-chrX-136243768-3	chrX	136243671	136243871	+	5.53333	Intergenic	-1309	Tceal9
Merged-chrX-142722174-2	chrX	142722074	142722274	+	8.62167	intron (NR_152447, intron 2 of 8)	-16826	Mir652
Merged-chrX-142839006-3	chrX	142838902	142839102	+	5.14444	TTS (NM_001199360)	100002	Mir652
Merged-chrX-142914300-2	chrX	142914200	142914400	+	3.765	intron (NM_019496, intron 1 of 5)	52428	Ammecr1
Merged-chrX-143543613-3	chrX	143543512	143543712	+	6.1	intron (NM_001195048, intron 1 of 15)	-19652	Pak3
Merged-chrX-162727784-2	chrX	162727684	162727884	+	15.9333	intron (NR_038088, intron 3 of 5)	8829	Gm15201
Merged-chrX-20303575-3	chrX	20303463	20303663	+	5.44444	Intergenic	-11799	Slc9a7
Merged-chrX-50968582-2	chrX	50968482	50968682	+	2.635	Intergenic	-25872	Frmd7
Merged-chrX-51976561-3	chrX	51976473	51976673	+	2.03333	Intergenic	-3801	1700080O16Rik
Merged-chrX-52237651-3	chrX	52237554	52237754	+	4.07222	Intergenic	-72731	Gpc4
Merged-chrX-52288117-3	chrX	52288018	52288218	+	2.34222	intron (NM_016697, intron 7 of 7)	90063	Mir6384
Merged-chrX-53161250-3	chrX	53161151	53161351	+	5.58889	intron (NM_001357802, intron 1 of 2)	-46846	Plac1
Merged-chrX-53201771-3	chrX	53201667	53201867	+	8.22222	intron (NM_001357802, intron 1 of 2)	38343	Plac1
Merged-chrX-69675883-3	chrX	69675784	69675984	+	2.31167	intron (NM_008032, intron 3 of 19)	-269397	1700020N15Rik
Merged-chrX-70881524-3	chrX	70881426	70881626	+	2.89	Intergenic	-168730	Mamld1
Merged-chrX-74001464-3	chrX	74001358	74001558	+	1.73167	Intergenic	22140	Mir5132
Merged-chrX-77208729-2	chrX	77208629	77208829	+	3.57	Intergenic	-302498	Tbl1x
Merged-chrX-9203236-3	chrX	9203131	9203331	+	2.16	intron (NM_173414, intron 1 of 4)	3258	Lancl3
Merged-chrX-96418065-2	chrX	96417965	96418165	+	12.2	intron (NM_172931, intron 1 of 10)	-37371	Heph
Merged-chrX-96482951-2	chrX	96482851	96483051	+	3.11333	intron (NM_001159628, intron 8 of 21)	26605	Heph
Merged-chrX-99504525-2	chrX	99504425	99504625	+	3.4775	Intergenic	-33790	Pja1
