# Supplementary material for: Ovarian ERβ cistrome and transcriptome reveal chromatin interaction with LRH-1
Source: BMC Biol. 2023 Nov 29;21:277. doi: 10.1186/s12915-023-01773-1 (PMC10688478; doi:10.1186/s12915-023-01773-1)
Supplement: Supplementary file 8 — Additional file 8: Table S7. Primer sequences. [file 12915_2023_1773_MOESM8_ESM.xlsx]

## Sheet: Primer seq
PCR Genotyping (WT, KO mouse)
Region	Primer sequence (5'-3')
Villin Cre	CAA GCC TGG CTC GAC GGC C
Cre -50 antisense	ATC GAC CGG TAA TGC AGG CA
ISP (loxP site)	TAG GGT ATG TTA TGT CAT GA
BIASP (loxP site)	GTG GAT GCC TAT GAT CAC TGT GGA
qPCR (mRNA)
Gene	Forward primer (5'-3')	Reverse primer (5'-3')
Actb	GGC TGT ATT CCC CTC CAT CG	CCA GTT GGT AAC AAT GCC ATG T
Gapdh	GGT CCT CAG TGT AGC CCA AG	AAT GTG TCC GTC GTG GAT CT
Esr2	GCC CTG TTA CTA GTC CAA GC	CAG GAC CAG ACA CCG TAA TG
DNA region	Forward primer (5'-3')	Reverse primer (5'-3')
Greb1 (intron)	CGA ACT TAC ACT GAA GAG GCT	TGG GTC ATC CTG ACC TAC AA
Cyp11a1 (intron)	CAG CCT GAC CAT GGA TCT TAG	CCC TAG AAC CAG ATT CCT CTT TAT C
Fkbp5 (intron)	GAG AAA TAA AGC ATA GTC CTT GGC	TTG ACT GTG TGC AGT CAG AG
Cry2 (promoter-TSS )	CTC GGA TCT CCT ACG CAT TTC	GTT AGA AAG GGC CCG GTA AC
Neg Ctrl region	TGT TGA AAC ACA GGT GTA CTT A	ATT GGC ACG GAA GTA GTG CT
