# Supplementary material for: Ovarian ERβ cistrome and transcriptome reveal chromatin interaction with LRH-1
Source: BMC Biol. 2023 Nov 29;21:277. doi: 10.1186/s12915-023-01773-1 (PMC10688478; doi:10.1186/s12915-023-01773-1)
Supplement: Supplementary file 10 — Additional file 10. Supporting data values for figures where n < 6. [file 12915_2023_1773_MOESM10_ESM.xlsx]

## Sheet: ChIP qPCR
ERβ ChIP (normalized against input)
Gene	Value 1	Value 2
Cry2	0.0262	0.0320734
Cyp11a1	0.0242044	0.0400367
Fkbp5	0.0800629	0.0998386
Greb1	0.0405688	0.0452821
reChIP rep 1 (normalized against ERβ ChIP)
Gene	Value 1	Value 2
Cry2	0.000296506	0.0199863
Cyp11a1	0.000345009	0.00938472
Fkbp5	0.00439875	0.00356346
Greb1	0.176133	0.238794
reChIP rep 2 (normalized against ERβ ChIP)
Gene	Value 1	Value 2
Cry2	0.0241196	0.00749426
Cyp11a1	0.000345009	0.000345009
Fkbp5	0.0147417	0.0107779
Greb1	0.0489422	0.0491895
reChIP rep 1 (normalized against input)
Gene	Value 1	Value 2
Cry2	0.00013579	2.01451e-06
Cyp11a1	5.68688e-06	0.000154691
Fkbp5	0.000117576	9.52492e-05
Greb1	0.000475453	0.000644599
reChIP rep 2 (normalized against input)
Gene	Value 1	Value 2
Cry2	0.000610538	0.000189701
Cyp11a1	1.00522e-05	1.00522e-05
Fkbp5	0.00124996	0.00091387
Greb1	0.00189681	0.00191602

## Sheet: Luc Assay
ERE luc rep 1	Value 1	Value 2	Value 3			NR5A-RE luc rep 1	Value 1	Value 2	Value 3
Mock (DMSO)	0.46274	1.53726				Mock (DMSO)	0.71036	1.39048	0.899157
Mock (E2)	1.12713	1.03722	1.38822			Mock (E2)	0.863127	1.45856	1.6016
LRH1 + Mock (DMSO)	0.997114	0.726175	1.26819			LRH1 + Mock (DMSO)	11.4566	9.97857	19.1035
LRH1 + Mock (E2)	0.913267	0.565455	1.10902			LRH1 + Mock (E2)	25.2254	17.5784	24.123
ERB + Mock (DMSO)	1.13266	1.22716	1.33648			ERB + Mock (DMSO)	1.43369	1.22456	1.27751
ERB + Mock (E2)	16.2237	16.9861	16.9115			ERB + Mock (E2)	2.07038	0.839302	1.36876
ERB + LRH1 (DMSO)	1.64402	0.983367	0.951107			ERB + LRH1 (DMSO)	8.01293	7.67649	5.78736
ERB + LRH1 (E2)	4.55043	7.87538	9.15255			ERB + LRH1 (E2)	10.7274	10.6263	10.7586
ERE luc rep 2	Value 1	Value 2	Value 3			NR5A-RE luc rep 1	Value 1	Value 2	Value 3
Mock (DMSO)	1.51031	1.48969				Mock (DMSO)	0.999907	1.00009
Mock (E2)	0.394688	0.786044	0.382752			Mock (E2)	1.03959	1.20272	1.35593
LRH1 + Mock (DMSO)	1.66896	1.67568	0.758904			LRH1 + Mock (DMSO)	12.9805	15.9647	17.9221
LRH1 + Mock (E2)	1.3112	1.17357	1.0307			LRH1 + Mock (E2)	24.5599	37.2438	22.8665
ERB + Mock (DMSO)	0.745096	1.01478	1.55495			ERB + Mock (DMSO)	1.06095	1.05941	0.854434
ERB + Mock (E2)	47.6418	52.3651	53.3392			ERB + Mock (E2)	1.15881	1.1747	1.48097
ERB + LRH1 (DMSO)	1.98207	1.18644	3.00684			ERB + LRH1 (DMSO)	5.30594	5.34155
ERB + LRH1 (E2)	10.2748	21.3362	12.1547			ERB + LRH1 (E2)	5.78032	10.9765	8.59624
ERE luc rep 3	Value 1	Value 2	Value 3			NR5A-RE luc rep 3	Value 1	Value 2	Value 3
Mock (DMSO)	0.950325	0.833955	1.21572			Mock (DMSO)	1.01183	0.940839	1.04733
Mock (E2)	1.21461	1.61015				Mock (E2)	1.17686	1.42062	0.943498
LRH1 + Mock (DMSO)	0.916612	1.0149	1.31382			LRH1 + Mock (DMSO)	7.38157	9.49922	11.5219
LRH1 + Mock (E2)	0.845558	1.28876	0.881483			LRH1 + Mock (E2)	7.2496	9.4854	6.39972
ERB + Mock (DMSO)	0.85038	0.974968	0.81674			ERB + Mock (DMSO)	1.16587	1.13015	1.12744
ERB + Mock (E2)	6.48584	6.98184	6.44609			ERB + Mock (E2)	1.38377	1.34386	1.24842
ERB + LRH1 (DMSO)	0.973519	0.986636	0.791793			ERB + LRH1 (DMSO)	7.53164	6.26974	7.22818
ERB + LRH1 (E2)	4.04592	5.1659	3.39791			ERB + LRH1 (E2)	3.75623	5.6148	7.43127
